# Supplementary material for: Crystal structure of 2-hy­droxy-2-phenyl­aceto­phenone oxime
Source: Acta Crystallogr E Crystallogr Commun. 2021 Jan 1;77(Pt 1):66–9. doi: 10.1107/S2056989020016163 (PMC7784054; doi:10.1107/S2056989020016163)
Supplement: Supplementary file 1 [file e-77-00066-sup1.cif]

##############################################################################
#                                                                            #
# This CIF contains the data in a paper accepted for publication in          #
# Acta Crystallographica Section E. It conforms to the requirements of       #
# Notes for Authors for Acta Crystallographica Section E, and has been       #
# peer reviewed under the auspices of the IUCr Commission on Journals.       #
#                                                                            #
# Full details of the Crystallographic Information File format               #
# are given in the paper "The Crystallographic Information File (CIF):       #
# a New Standard Archive File for Crystallography" by S. R. Hall, F. H.      #
# Allen and I. D. Brown [Acta Cryst. (1991), A47, 655-685].                  #
#                                                                            #
# The current version of the core CIF dictionary is obtainable from          #
# ftp://ftp.iucr.org/pub/cif_core.dic.                                       #
#                                                                            #
# Software is freely available for graphical display of the structure(s)     #
# in this CIF. For information consult the CIF software page                 #
# http://www.iucr.org/resources/cif/software.                                #
#                                                                            #
# This file may be used for bona fide research purposes within the           #
# scientific community so long as proper attribution is given to the journal # 
# article from which it was obtained.                                        #
#                                                                            #
##############################################################################
data_I
_audit_creation_method     'SHELXL-2018/3'
_chemical_name_systematic
;
2-(<i>N</i>-Hydroxyimino)-1,2-diphenylethanol
;
_chemical_name_common
;
2-Hydroxy-2-phenylacetophenone oxime
;
_chemical_formula_moiety     'C14 H13 N O2'
_chemical_formula_sum     'C14 H13 N O2'
_chemical_formula_iupac     'C14 H13 N O2'
_chemical_formula_weight     227.25
_chemical_melting_point     ?
_space_group_crystal_system     monoclinic
_space_group_name_H-M_alt     'C 2/c'
_space_group_name_Hall     '-C 2yc'
loop_
    _space_group_symop_operation_xyz
    'x, y, z'
    '-x, y, -z+1/2'
    'x+1/2, y+1/2, z'
    '-x+1/2, y+1/2, -z+1/2'
    '-x, -y, -z'
    'x, -y, z-1/2'
    '-x+1/2, -y+1/2, -z'
    'x+1/2, -y+1/2, z-1/2'
_cell_length_a     24.3559(2)
_cell_length_b     10.7032(2)
_cell_length_c     8.9667(2)
_cell_angle_alpha     90
_cell_angle_beta     93.220(2)
_cell_angle_gamma     90
_cell_volume     2333.80(7)
_cell_formula_units_Z     8
_cell_measurement_reflns_used     2607
_cell_measurement_theta_min     3.05
_cell_measurement_theta_max     21.73
_cell_measurement_temperature     296(2)
_exptl_crystal_description     'block'
_exptl_crystal_colour     'colourless'
_exptl_crystal_size_max     0.15
_exptl_crystal_size_mid     0.112
_exptl_crystal_size_min     0.098
_exptl_crystal_density_diffrn     1.294
_exptl_crystal_density_meas     ?
_exptl_crystal_density_method     ?
_exptl_crystal_F_000     960
_exptl_absorpt_coefficient_mu     0.087
_exptl_absorpt_correction_type     none
_exptl_absorpt_process_details     ?
_exptl_absorpt_correction_T_min     ?
_exptl_absorpt_correction_T_max     ?
_diffrn_ambient_temperature     296(2)
_diffrn_source     ?
_diffrn_radiation_type     MoK\a
_diffrn_radiation_wavelength     0.71073
_diffrn_measurement_device_type     'Bruker APEXII QUAZAR three-circle'
_diffrn_measurement_method     '\f and \w scans'
_diffrn_detector_area_resol_mean     8.3333
_diffrn_reflns_number     15784
_diffrn_reflns_av_R_equivalents     0.0477
_diffrn_reflns_av_unetI/netI     0.0356
_diffrn_reflns_theta_min     1.675
_diffrn_reflns_theta_max     27.483
_diffrn_reflns_theta_full     25.242
_diffrn_measured_fraction_theta_max     0.999
_diffrn_measured_fraction_theta_full     0.998
_diffrn_reflns_limit_h_min     -31
_diffrn_reflns_limit_h_max     31
_diffrn_reflns_limit_k_min     -13
_diffrn_reflns_limit_k_max     13
_diffrn_reflns_limit_l_min     -11
_diffrn_reflns_limit_l_max     11
_refine_special_details     ?
_reflns_number_total     2673
_reflns_number_gt     1781
_reflns_threshold_expression     'I > 2\s(I)'
_refine_ls_structure_factor_coef     Fsqd
_refine_ls_matrix_type     full
_refine_ls_R_factor_all     0.0823
_refine_ls_R_factor_gt     0.0482
_refine_ls_wR_factor_gt     0.1087
_refine_ls_wR_factor_ref     0.1236
_refine_ls_goodness_of_fit_ref     1.032
_refine_ls_restrained_S_all     1.032
_refine_ls_number_reflns     2673
_refine_ls_number_parameters     158
_refine_ls_number_restraints     0
_refine_ls_hydrogen_treatment     mixed
_refine_ls_weighting_scheme     calc
_refine_ls_weighting_details
              'w=1/[\s^2^(Fo^2^)+(0.0438P)^2^+1.7468P] where P=(Fo^2^+2Fc^2^)/3'
_atom_sites_solution_hydrogens     geom
_atom_sites_solution_primary     ?
_atom_sites_solution_secondary     ?
_refine_ls_shift/su_max     0.000
_refine_ls_shift/su_mean     0.000
_refine_diff_density_max     0.167
_refine_diff_density_min     -0.237
_refine_ls_extinction_method     none
_refine_ls_extinction_coef     .
loop_
    _atom_type_symbol
    _atom_type_description
    _atom_type_scat_dispersion_real
    _atom_type_scat_dispersion_imag
    _atom_type_scat_source
    'C' 'C' 0.0033 0.0016
                         'International Tables Vol C Tables 4.2.6.8 and 6.1.1.4'
    'H' 'H' 0.0000 0.0000
                         'International Tables Vol C Tables 4.2.6.8 and 6.1.1.4'
    'N' 'N' 0.0061 0.0033
                         'International Tables Vol C Tables 4.2.6.8 and 6.1.1.4'
    'O' 'O' 0.0106 0.0060
                         'International Tables Vol C Tables 4.2.6.8 and 6.1.1.4'
_computing_data_collection
;
<i>APEX2</i> (Bruker, 2012)
;
_computing_cell_refinement
;
<i>SAINT</i> (Bruker, 2012)
;
_computing_data_reduction
;
<i>SAINT</i> (Bruker, 2012)
;
_computing_structure_solution
;
SHELXT (Sheldrick, 2015<i>a</i>)
;
_computing_structure_refinement
;
<i>SHELXL2018/3</i> (Sheldrick, 2015<i>b</i>)
;
_computing_molecular_graphics
;
<i>ORTEP-3</i> for Windows (Farrugia, 2012) and
<i>XP in SHELXTL</i> (Sheldrick, 2008)
;
_computing_publication_material
;
WinGX publication routines (Farrugia, 2012) and PLATON (Spek,
2020)
;
loop_
    _atom_site_type_symbol
    _atom_site_label
    _atom_site_fract_x
    _atom_site_fract_y
    _atom_site_fract_z
    _atom_site_U_iso_or_equiv
    _atom_site_adp_type
    _atom_site_calc_flag
    _atom_site_occupancy
    _atom_site_disorder_assembly
    _atom_site_disorder_group
    O O1 0.06576(6) 0.67667(13) 0.19541(13) 0.0449(3) Uani d 1 . .
    H H1 0.0363(8) 0.676(2) 0.1336(17) 0.067 Uiso calc 1 . .
    O O2 0.01347(5) 0.60393(13) 0.59737(16) 0.0451(4) Uani d 1 . .
    H H2 0.0037(6) 0.602(4) 0.684(4) 0.068 Uiso calc 0.5 A 1
    H H2' 0.0059(5) 0.544(4) 0.542(5) 0.068 Uiso calc 0.5 B 2
    N N1 0.04995(6) 0.66307(14) 0.34255(15) 0.0373(4) Uani d 1 . .
    C C1 0.14866(7) 0.63331(17) 0.41569(19) 0.0362(4) Uani d 1 . .
    C C2 0.17398(8) 0.71174(19) 0.3165(2) 0.0463(5) Uani d 1 . .
    H H2A 0.153310 0.771694 0.263426 0.056 Uiso calc 1 . .
    C C3 0.22965(8) 0.7011(2) 0.2964(2) 0.0582(6) Uani d 1 . .
    H H3 0.246113 0.754405 0.230145 0.070 Uiso calc 1 . .
    C C4 0.26080(9) 0.6132(3) 0.3727(3) 0.0644(7) Uani d 1 . .
    H H4 0.298150 0.605990 0.357871 0.077 Uiso calc 1 . .
    C C5 0.23633(9) 0.5359(2) 0.4713(3) 0.0627(6) Uani d 1 . .
    H H5 0.257333 0.475965 0.523500 0.075 Uiso calc 1 . .
    C C6 0.18100(8) 0.5459(2) 0.4939(2) 0.0483(5) Uani d 1 . .
    H H6 0.165180 0.493550 0.562321 0.058 Uiso calc 1 . .
    C C7 0.08910(7) 0.64245(15) 0.44001(19) 0.0330(4) Uani d 1 . .
    C C8 0.07095(7) 0.62830(17) 0.59889(19) 0.0359(4) Uani d 1 . .
    H H8 0.090620 0.557401 0.645918 0.043 Uiso calc 1 . .
    C C9 0.08441(7) 0.74454(18) 0.68979(19) 0.0390(4) Uani d 1 . .
    C C10 0.06246(10) 0.8580(2) 0.6490(3) 0.0572(6) Uani d 1 . .
    H H10 0.038643 0.864319 0.564624 0.069 Uiso calc 1 . .
    C C11 0.07566(12) 0.9636(2) 0.7335(3) 0.0782(8) Uani d 1 . .
    H H11 0.060924 1.040773 0.705199 0.094 Uiso calc 1 . .
    C C12 0.11041(13) 0.9541(3) 0.8583(3) 0.0877(10) Uani d 1 . .
    H H12 0.119636 1.025026 0.914105 0.105 Uiso calc 1 . .
    C C13 0.13143(13) 0.8414(3) 0.9010(3) 0.0878(10) Uani d 1 . .
    H H13 0.154334 0.834930 0.987246 0.105 Uiso calc 1 . .
    C C14 0.11882(10) 0.7366(2) 0.8165(2) 0.0632(6) Uani d 1 . .
    H H14 0.133716 0.659731 0.845480 0.076 Uiso calc 1 . .
loop_
    _atom_site_aniso_label
    _atom_site_aniso_U_11
    _atom_site_aniso_U_22
    _atom_site_aniso_U_33
    _atom_site_aniso_U_12
    _atom_site_aniso_U_13
    _atom_site_aniso_U_23
    O1 0.0426(7) 0.0630(9) 0.0294(6) -0.0031(7) 0.0029(5) 0.0015(6)
    O2 0.0370(7) 0.0526(8) 0.0470(8) -0.0134(6) 0.0130(6) -0.0077(6)
    N1 0.0383(8) 0.0432(9) 0.0308(7) -0.0034(7) 0.0054(6) -0.0022(6)
    C1 0.0342(9) 0.0406(10) 0.0338(9) -0.0037(8) 0.0034(7) -0.0074(7)
    C2 0.0434(11) 0.0530(12) 0.0429(11) -0.0069(9) 0.0069(8) -0.0014(9)
    C3 0.0432(12) 0.0805(16) 0.0521(12) -0.0137(11) 0.0145(10) -0.0048(11)
    C4 0.0346(11) 0.0986(19) 0.0609(14) 0.0020(12) 0.0093(10) -0.0156(13)
    C5 0.0434(13) 0.0808(17) 0.0636(14) 0.0150(11) -0.0004(11) -0.0021(12)
    C6 0.0399(11) 0.0557(12) 0.0495(11) 0.0024(9) 0.0044(9) 0.0001(9)
    C7 0.0340(9) 0.0317(9) 0.0335(9) -0.0053(7) 0.0037(7) -0.0035(7)
    C8 0.0305(9) 0.0408(10) 0.0367(9) -0.0052(7) 0.0049(7) 0.0021(8)
    C9 0.0397(10) 0.0472(11) 0.0309(9) -0.0124(8) 0.0087(7) -0.0013(8)
    C10 0.0651(14) 0.0509(13) 0.0559(13) -0.0012(11) 0.0056(11) -0.0080(10)
    C11 0.093(2) 0.0522(15) 0.092(2) -0.0077(13) 0.0314(17) -0.0185(14)
    C12 0.114(2) 0.093(2) 0.0601(16) -0.0545(19) 0.0367(16) -0.0357(16)
    C13 0.108(2) 0.112(3) 0.0429(14) -0.059(2) -0.0020(14) -0.0092(15)
    C14 0.0712(15) 0.0747(16) 0.0428(11) -0.0246(13) -0.0062(10) 0.0051(11)
_geom_special_details
;
 All esds (except the esd in the dihedral angle between two l.s. planes)
 are estimated using the full covariance matrix.  The cell esds are taken
 into account individually in the estimation of esds in distances, angles
 and torsion angles; correlations between esds in cell parameters are only
 used when they are defined by crystal symmetry.  An approximate (isotropic)
 treatment of cell esds is used for estimating esds involving l.s. planes.
;
loop_
    _geom_bond_atom_site_label_1
    _geom_bond_atom_site_label_2
    _geom_bond_site_symmetry_2
    _geom_bond_distance
    _geom_bond_publ_flag
    O1 N1 . 1.4026(18) ?
    O1 H1 . 0.88(2) ?
    O2 C8 . 1.424(2) ?
    O2 H2 . 0.82(4) ?
    O2 H2' . 0.83(4) ?
    N1 C7 . 1.276(2) ?
    C1 C6 . 1.388(3) ?
    C1 C2 . 1.392(3) ?
    C1 C7 . 1.482(2) ?
    C2 C3 . 1.383(3) ?
    C2 H2A . 0.9300 ?
    C3 C4 . 1.368(3) ?
    C3 H3 . 0.9300 ?
    C4 C5 . 1.372(3) ?
    C4 H4 . 0.9300 ?
    C5 C6 . 1.378(3) ?
    C5 H5 . 0.9300 ?
    C6 H6 . 0.9300 ?
    C7 C8 . 1.523(2) ?
    C8 C9 . 1.513(2) ?
    C8 H8 . 0.9800 ?
    C9 C10 . 1.368(3) ?
    C9 C14 . 1.376(3) ?
    C10 C11 . 1.388(3) ?
    C10 H10 . 0.9300 ?
    C11 C12 . 1.369(4) ?
    C11 H11 . 0.9300 ?
    C12 C13 . 1.356(4) ?
    C12 H12 . 0.9300 ?
    C13 C14 . 1.379(4) ?
    C13 H13 . 0.9300 ?
    C14 H14 . 0.9300 ?
loop_
    _geom_contact_atom_site_label_1
    _geom_contact_atom_site_label_2
    _geom_contact_distance
    _geom_contact_site_symmetry_1
    _geom_contact_site_symmetry_2
    _geom_contact_publ_flag
    O1 C2 2.819(3) . . yes
    O1 N1 2.823(2) . 2_555 yes
    C8 O1 3.381(2) . 6_566 yes
    O2 O2 2.850(3) . 2_556 yes
    O2 O2 2.881(3) . 5_566 yes
    O2 N1 2.577(2) . . yes
    O1 H2A 2.41 . . yes
    H8 O1 2.62 . 6_566 yes
    O2 H10 2.87 . . yes
    O2 H1 2.465(17) . 2_555 yes
    H2 O2 2.03(2)   . 2_556 yes
    H2' O2 2.05(3)   . 5_566 yes
    N1 N1 2.867(2) . 2_555 yes
    N1 H2A 2.90 . . yes
    N1 H2' 2.49(2)   . . yes
    N1 H1 2.13(2)   . 2_555 yes
    H2' N1 2.83(2)   . 5_566 yes
    H14 C6 2.79 . 6_566 yes
    C6 H8 2.66 . . yes
    C7 H10 2.92 . . yes
    C8 H2 2.76(2)   . 2_556 yes
    C8 H6 2.75 . . yes
    C8 H2' 2.87(2)   . 5_566 yes
    C9 H2 2.92(2)   . 2_556 yes
    H1 H2' 2.31 . 2_555 yes
    H2' H1 2.59(2)   . 6_566 yes
    H2A H13 2.57 . 1_554 yes
    H6 H8 2.12 . . yes
    H8 H14 2.30 . . yes
loop_
    _geom_angle_atom_site_label_1
    _geom_angle_atom_site_label_2
    _geom_angle_atom_site_label_3
    _geom_angle_site_symmetry_1
    _geom_angle_site_symmetry_3
    _geom_angle
    _geom_angle_publ_flag
    N1 O1 H1 . . 109.5 ?
    C8 O2 H2 . . 109.5 ?
    C8 O2 H2' . . 109.5 ?
    C7 N1 O1 . . 115.36(14) ?
    C6 C1 C2 . . 118.06(17) ?
    C6 C1 C7 . . 120.16(16) ?
    C2 C1 C7 . . 121.77(17) ?
    C3 C2 C1 . . 120.5(2) ?
    C3 C2 H2A . . 119.8 ?
    C1 C2 H2A . . 119.8 ?
    C4 C3 C2 . . 120.8(2) ?
    C4 C3 H3 . . 119.6 ?
    C2 C3 H3 . . 119.6 ?
    C3 C4 C5 . . 119.3(2) ?
    C3 C4 H4 . . 120.4 ?
    C5 C4 H4 . . 120.4 ?
    C4 C5 C6 . . 120.8(2) ?
    C4 C5 H5 . . 119.6 ?
    C6 C5 H5 . . 119.6 ?
    C5 C6 C1 . . 120.7(2) ?
    C5 C6 H6 . . 119.7 ?
    C1 C6 H6 . . 119.7 ?
    N1 C7 C1 . . 127.62(15) ?
    N1 C7 C8 . . 114.40(15) ?
    C1 C7 C8 . . 117.97(15) ?
    O2 C8 C9 . . 109.82(14) ?
    O2 C8 C7 . . 110.26(14) ?
    C9 C8 C7 . . 110.90(14) ?
    O2 C8 H8 . . 108.6 ?
    C9 C8 H8 . . 108.6 ?
    C7 C8 H8 . . 108.6 ?
    C10 C9 C14 . . 119.1(2) ?
    C10 C9 C8 . . 121.08(17) ?
    C14 C9 C8 . . 119.82(19) ?
    C9 C10 C11 . . 120.1(2) ?
    C9 C10 H10 . . 119.9 ?
    C11 C10 H10 . . 119.9 ?
    C12 C11 C10 . . 119.9(3) ?
    C12 C11 H11 . . 120.0 ?
    C10 C11 H11 . . 120.0 ?
    C13 C12 C11 . . 120.2(2) ?
    C13 C12 H12 . . 119.9 ?
    C11 C12 H12 . . 119.9 ?
    C12 C13 C14 . . 119.9(3) ?
    C12 C13 H13 . . 120.0 ?
    C14 C13 H13 . . 120.0 ?
    C9 C14 C13 . . 120.7(3) ?
    C9 C14 H14 . . 119.7 ?
    C13 C14 H14 . . 119.7 ?
loop_
    _geom_torsion_atom_site_label_1
    _geom_torsion_atom_site_label_2
    _geom_torsion_atom_site_label_3
    _geom_torsion_atom_site_label_4
    _geom_torsion_site_symmetry_1
    _geom_torsion_site_symmetry_2
    _geom_torsion_site_symmetry_3
    _geom_torsion_site_symmetry_4
    _geom_torsion
    _geom_torsion_publ_flag
    C6 C1 C2 C3 . . . . 0.6(3) ?
    C7 C1 C2 C3 . . . . 179.89(18) ?
    C1 C2 C3 C4 . . . . 0.3(3) ?
    C2 C3 C4 C5 . . . . -0.7(3) ?
    C3 C4 C5 C6 . . . . 0.0(4) ?
    C4 C5 C6 C1 . . . . 1.0(3) ?
    C2 C1 C6 C5 . . . . -1.3(3) ?
    C7 C1 C6 C5 . . . . 179.46(18) ?
    O1 N1 C7 C1 . . . . 1.0(3) ?
    O1 N1 C7 C8 . . . . 179.88(13) ?
    C6 C1 C7 N1 . . . . -141.68(19) ?
    C2 C1 C7 N1 . . . . 39.1(3) ?
    C6 C1 C7 C8 . . . . 39.5(2) ?
    C2 C1 C7 C8 . . . . -139.75(17) ?
    N1 C7 C8 O2 . . . . 17.5(2) ?
    C1 C7 C8 O2 . . . . -163.47(15) ?
    N1 C7 C8 C9 . . . . -104.31(17) ?
    C1 C7 C8 C9 . . . . 74.7(2) ?
    O2 C8 C9 C10 . . . . -61.5(2) ?
    C7 C8 C9 C10 . . . . 60.6(2) ?
    O2 C8 C9 C14 . . . . 117.82(19) ?
    C7 C8 C9 C14 . . . . -120.07(19) ?
    C14 C9 C10 C11 . . . . 1.1(3) ?
    C8 C9 C10 C11 . . . . -179.54(19) ?
    C9 C10 C11 C12 . . . . -0.5(4) ?
    C10 C11 C12 C13 . . . . -0.9(4) ?
    C11 C12 C13 C14 . . . . 1.5(4) ?
    C10 C9 C14 C13 . . . . -0.5(3) ?
    C8 C9 C14 C13 . . . . -179.8(2) ?
    C12 C13 C14 C9 . . . . -0.9(4) ?
loop_
    _geom_hbond_atom_site_label_D
    _geom_hbond_atom_site_label_H
    _geom_hbond_atom_site_label_A
    _geom_hbond_site_symmetry_A
    _geom_hbond_distance_DH
    _geom_hbond_distance_HA
    _geom_hbond_distance_DA
    _geom_hbond_angle_DHA
    _geom_hbond_publ_flag
    O1 H1 O2 2 0.88(2) 2.465(17) 3.2638(19) 150.81(1.47) yes
    O1 H1 N1 2 0.88(2) 2.13(2)   2.8236(19) 135.30(1.69) yes
    O2 H2 O2 2_556 0.82(4) 2.03(2)   2.850(3) 174.49(1.99) yes
    O2 H2' O2 5_566 0.83(4) 2.05(3)   2.881(3) 179.45(2.38) yes
    C4 H4 Cg2 7_555 0.93 2.91 3.792(3) 158.5 yes
_shelx_space_group_comment
;
The symmetry employed for this shelxl refinement is uniquely defined
by the following loop, which should always be used as a source of
symmetry information in preference to the above space-group names.
They are only intended as comments.
;
_shelx_estimated_absorpt_T_min     ?
_shelx_estimated_absorpt_T_max     ?
_shelx_hkl_file
;
   2   0   0  113.42    3.23
  -2   0   0  109.22    3.24
   2   0   0  110.21    3.25
   2   0   0  106.67    3.24
  -4   0   0   56.53    1.74
   4   0   0   57.58    1.75
   4   0   0   58.43    1.74
  -4   0   0   60.12    1.78
   6   0   0  514.09   15.24
  -6   0   0  515.48   15.15
  -6   0   0  507.72   15.25
   6   0   0  517.97   15.18
  -8   0   0   18.69    0.65
  -8   0   0   18.92    0.73
   8   0   0   19.48    0.67
 -10   0   0   82.13    2.66
 -10   0   0   85.68    2.56
  10   0   0   84.44    2.60
 -12   0   0  158.94    4.74
  12   0   0  154.57    4.66
 -12   0   0  147.34    4.60
 -14   0   0   15.97    0.76
 -14   0   0   15.86    0.60
  14   0   0   15.37    0.66
  16   0   0   45.29    1.58
 -16   0   0   48.23    1.71
 -16   0   0   44.32    1.48
  20   0   0   20.72    1.15
 -20   0   0   18.50    1.01
  20   0   0   17.54    0.85
  22   0   0    3.83    0.58
  24   0   0    3.84    0.70
 -24   0   0    4.09    0.63
  24   0   0    4.94    0.52
  26   0   0    0.98    0.49
 -26   0   0    0.94    0.51
  28   0   0    1.25    0.55
 -28   0   0    3.58    0.69
 -30   0   0    0.38    0.62
  30   0   0    0.86    0.63
  -1  -1   0  119.86    3.49
   1  -1   0  118.42    3.48
   1  -1   0  115.65    3.46
  -1  -1   0  122.01    3.48
   1  -1   0  117.75    3.50
  -1  -1   0  112.55    3.48
   1  -1   0  114.67    3.48
   1   1   0  119.96    3.48
   1   1   0  120.08    3.48
  -1   1   0  117.95    3.47
   1   1   0  116.29    3.49
  -1   1   0  118.18    3.46
  -1   1   0  114.39    3.49
  -1   1   0  117.35    3.48
  -3  -1   0    1.35    0.11
  -3  -1   0    1.32    0.10
   3  -1   0    1.37    0.16
   3  -1   0    1.38    0.11
   3  -1   0    1.26    0.10
  -3  -1   0    1.41    0.13
  -3   1   0    1.30    0.09
   3   1   0    1.50    0.12
  -3   1   0    1.49    0.14
  -3   1   0    1.41    0.11
   3   1   0    1.39    0.12
   3   1   0    1.49    0.11
   3   1   0    1.28    0.12
   5  -1   0  197.32    5.87
  -5  -1   0  205.99    5.92
  -5  -1   0  200.82    5.90
  -5  -1   0  195.19    5.89
   5  -1   0  202.90    5.97
   5   1   0  202.81    5.91
  -5   1   0  196.15    5.89
  -5   1   0  197.01    5.94
  -5   1   0  194.21    5.89
   5   1   0  197.90    5.88
   7  -1   0    1.97    0.16
   7  -1   0    2.07    0.27
  -7  -1   0    2.03    0.16
  -7  -1   0    1.63    0.20
  -7  -1   0    1.66    0.20
  -7   1   0    1.62    0.22
   7   1   0    1.90    0.20
   7   1   0    1.76    0.14
  -7   1   0    2.04    0.17
  -9  -1   0   18.32    0.64
  -9  -1   0   18.63    0.70
   9  -1   0   18.17    0.65
   9  -1   0   19.04    0.81
  -9   1   0   17.25    0.74
   9   1   0   18.31    0.63
   9   1   0   18.31    0.68
  -9   1   0   17.51    0.64
  11  -1   0   16.44    0.61
 -11  -1   0   15.88    0.67
 -11  -1   0   15.76    0.59
  11  -1   0   14.65    0.82
 -11   1   0   15.40    0.60
  11   1   0   15.94    0.64
  11   1   0   15.65    0.57
 -11   1   0   15.85    0.72
  13  -1   0   27.52    0.97
  13  -1   0   27.11    1.17
 -13  -1   0   27.13    0.93
 -13  -1   0   27.51    1.06
 -13   1   0   27.46    1.09
 -13   1   0   26.19    0.94
  13   1   0   27.36    1.01
  13   1   0   26.52    0.91
  15  -1   0    0.82    0.19
 -15  -1   0    0.57    0.22
 -15  -1   0    1.02    0.16
  15  -1   0    0.60    0.35
 -15   1   0    0.61    0.24
  15   1   0    1.15    0.24
  15   1   0    0.79    0.15
 -15   1   0    0.80    0.17
  17  -1   0    0.54    0.33
  17  -1   0    0.84    0.21
 -17  -1   0    0.51    0.28
 -17  -1   0    0.94    0.17
 -17   1   0    0.70    0.18
  17   1   0    0.78    0.23
  17   1   0    0.72    0.15
 -17   1   0    0.60    0.33
  19  -1   0    1.25    0.26
 -19  -1   0    1.14    0.31
  19  -1   0    1.30    0.46
 -19   1   0    0.80    0.37
  19   1   0    2.04    0.30
  21  -1   0    1.63    0.31
  21  -1   0    1.34    0.44
 -21  -1   0    1.50    0.37
  21   1   0    1.16    0.30
 -21   1   0    2.09    0.46
  23  -1   0    0.05    0.39
  23  -1   0    0.14    0.26
 -23  -1   0    0.20    0.32
  23   1   0   -0.15    0.26
 -23   1   0    0.05    0.40
  25  -1   0    2.51    0.65
 -25  -1   0    1.58    0.44
 -25   1   0    1.34    0.52
  25   1   0    1.56    0.39
  25   1   0    1.11    0.58
 -27  -1   0   -0.05    0.48
  27  -1   0    0.21    0.48
 -27   1   0    0.53    0.51
  27   1   0   -0.17    0.42
  27   1   0   -0.63    0.43
  29  -1   0   -0.16    0.65
 -29  -1   0    1.04    0.59
  29   1   0    1.06    0.60
 -29   1   0    1.14    0.52
  31  -1   0    0.08    0.63
 -31  -1   0    0.83    0.72
  31   1   0    1.45    0.68
 -31   1   0    1.37    0.57
   0  -2   0   87.12    2.59
   0  -2   0   82.99    2.57
   0  -2   0   84.96    2.63
   0   2   0   87.11    2.61
   0   2   0   89.29    2.57
   2  -2   0   18.72    0.62
   2  -2   0   19.47    0.70
  -2  -2   0   19.61    0.67
  -2  -2   0   18.10    0.58
  -2  -2   0   19.04    0.68
   2   2   0   19.64    0.58
   2   2   0   19.43    0.65
   2   2   0   18.66    0.58
  -2   2   0   19.74    0.65
  -2   2   0   18.85    0.66
   4  -2   0   57.44    1.77
  -4  -2   0   58.47    1.76
  -4  -2   0   58.11    1.86
   4  -2   0   60.72    1.90
  -4  -2   0   56.24    1.82
   4   2   0   58.05    1.82
   4   2   0   57.89    1.80
  -4   2   0   60.25    1.84
  -4   2   0   57.87    1.81
   4   2   0   58.04    1.75
  -6  -2   0    7.13    0.39
   6  -2   0    7.87    0.46
  -6  -2   0    6.95    0.32
   6  -2   0    7.71    0.31
  -6   2   0    7.21    0.36
  -6   2   0    7.39    0.40
   6   2   0    7.11    0.39
   6   2   0    8.08    0.34
   8  -2   0   17.54    0.63
   8  -2   0   17.46    0.82
  -8  -2   0   18.21    0.67
  -8  -2   0   18.95    0.71
  -8   2   0   18.53    0.75
   8   2   0   17.52    0.69
  -8   2   0   18.49    0.67
   8   2   0   18.65    0.65
  10  -2   0   18.77    0.68
 -10  -2   0   18.44    0.77
  10  -2   0   18.94    0.88
 -10  -2   0   20.36    0.75
 -10   2   0   19.64    0.73
  10   2   0   19.15    0.69
  10   2   0   18.80    0.76
 -10   2   0   18.99    0.84
  12  -2   0    3.75    0.42
 -12  -2   0    3.68    0.27
 -12  -2   0    4.40    0.35
  12  -2   0    3.24    0.26
  12   2   0    3.11    0.24
 -12   2   0    3.34    0.37
  12   2   0    3.29    0.31
 -12   2   0    3.42    0.28
  14  -2   0    9.58    0.49
  14  -2   0    9.45    0.75
 -14  -2   0   10.85    0.56
  14   2   0   10.81    0.57
  14   2   0   10.56    0.46
 -14   2   0   10.41    0.49
 -14   2   0   10.73    0.64
  16  -2   0    0.15    0.15
 -16  -2   0   -0.09    0.17
  16  -2   0    0.51    0.35
 -16   2   0   -0.23    0.21
 -16   2   0    0.12    0.16
  16   2   0    0.44    0.19
  16   2   0    0.06    0.12
  18  -2   0    1.81    0.26
 -18  -2   0    1.75    0.34
  18  -2   0    1.71    0.41
 -18   2   0    2.78    0.41
 -18   2   0    1.78    0.25
  18   2   0    0.82    0.27
  18   2   0    1.71    0.21
  20  -2   0    1.09    0.27
 -20  -2   0    1.06    0.36
  20  -2   0    1.23    0.42
  20   2   0    1.15    0.31
 -20   2   0    0.45    0.32
  22  -2   0    1.01    0.44
 -22  -2   0    0.68    0.38
 -22   2   0    0.11    0.33
  22   2   0    0.91    0.27
  24  -2   0    0.76    0.47
 -24  -2   0    1.03    0.40
  24   2   0    0.61    0.29
 -24   2   0    0.30    0.38
  26  -2   0   -0.13    0.46
 -26  -2   0    0.16    0.46
  26   2   0    0.17    0.31
 -26   2   0    0.02    0.37
  28  -2   0    0.68    0.69
 -28  -2   0    0.61    0.55
 -28   2   0    0.55    0.49
  28   2   0   -0.01    0.43
  28   2   0    1.03    0.65
 -30  -2   0    0.39    0.60
  30  -2   0   -0.39    0.56
  30   2   0   -0.02    0.56
 -30   2   0    1.07    0.67
   1  -3   0  450.64   13.26
   1  -3   0  454.03   13.34
  -1  -3   0  452.49   13.33
  -1  -3   0  438.74   13.24
  -1  -3   0  460.86   13.28
  -1   3   0  461.16   13.25
   1   3   0  442.16   13.29
  -1   3   0  454.73   13.30
   1   3   0  439.25   13.32
   3  -3   0   31.34    1.12
  -3  -3   0   30.96    1.04
   3  -3   0   31.93    0.99
  -3  -3   0   31.33    1.09
   3   3   0   29.61    0.93
  -3   3   0   30.71    1.04
   3   3   0   30.91    1.04
  -3   3   0   29.98    1.05
   3   3   0   30.59    0.93
  -5  -3   0   80.86    2.54
   5  -3   0   79.39    2.60
   5  -3   0   85.11    2.46
  -5  -3   0   77.23    2.43
  -5  -3   0   80.37    2.58
  -5   3   0   83.50    2.53
   5   3   0   82.42    2.42
   5   3   0   83.63    2.52
   5   3   0   81.07    2.53
  -5   3   0   79.86    2.53
   5   3   0   80.28    2.43
   7  -3   0   71.98    2.39
  -7  -3   0   72.47    2.31
   7  -3   0   72.66    2.21
  -7  -3   0   72.49    2.22
  -7   3   0   73.25    2.33
  -7   3   0   72.94    2.29
   7   3   0   73.16    2.27
   7   3   0   70.89    2.30
   9  -3   0   22.32    0.98
   9  -3   0   22.72    0.77
  -9  -3   0   23.11    0.89
  -9  -3   0   22.71    0.80
   9   3   0   22.68    0.82
  -9   3   0   22.31    0.84
  -9   3   0   22.42    0.91
   9   3   0   22.21    0.87
  11  -3   0    3.39    0.26
 -11  -3   0    3.77    0.34
 -11  -3   0    3.68    0.30
  11  -3   0    3.31    0.43
 -11   3   0    3.88    0.32
  11   3   0    3.80    0.34
 -11   3   0    3.71    0.38
  11   3   0    3.56    0.28
 -13  -3   0   20.60    0.83
  13  -3   0   22.34    1.04
 -13  -3   0   21.30    0.89
  13  -3   0   19.21    0.76
  13   3   0   19.87    0.86
  13   3   0   20.51    0.77
 -13   3   0   21.03    0.94
 -13   3   0   20.93    0.82
  15  -3   0    4.30    0.59
 -15  -3   0    6.56    0.48
  15  -3   0    6.39    0.39
 -15   3   0    6.18    0.45
 -15   3   0    5.09    0.50
  15   3   0    6.86    0.38
  15   3   0    7.48    0.49
  17  -3   0    0.39    0.19
  17  -3   0    0.84    0.37
 -17  -3   0    0.49    0.22
  17   3   0    0.44    0.26
 -17   3   0    0.28    0.28
  17   3   0    0.25    0.15
 -17   3   0    0.13    0.21
  19  -3   0    3.39    0.35
  19  -3   0    4.19    0.61
 -19  -3   0    3.63    0.43
  19   3   0    3.46    0.41
  19   3   0    3.45    0.32
 -19   3   0    3.18    0.48
 -21  -3   0    1.07    0.36
  21  -3   0    0.84    0.43
  21   3   0    0.81    0.30
 -21   3   0    1.60    0.42
  23  -3   0   -0.80    0.49
 -23  -3   0    0.09    0.30
  23   3   0    0.36    0.26
 -23   3   0    0.02    0.33
  25  -3   0    0.34    0.48
 -25  -3   0    0.53    0.43
 -25   3   0    0.05    0.40
  25   3   0    0.42    0.36
  27  -3   0    0.98    0.56
  27   3   0    0.13    0.41
 -27   3   0    0.72    0.55
  29  -3   0    2.42    0.72
 -29   3   0    2.62    0.74
  29   3   0    0.28    0.50
   0  -4   0   88.62    2.77
   0  -4   0   87.11    2.69
   0   4   0   88.65    2.73
   0   4   0   84.33    2.63
   2  -4   0  130.48    4.02
   2  -4   0  128.95    3.91
  -2  -4   0  122.77    3.84
  -2  -4   0  129.08    3.95
  -2  -4   0  128.39    4.01
   2   4   0  134.27    3.84
   2   4   0  131.27    3.97
  -2   4   0  129.59    3.91
  -2   4   0  130.97    3.97
   4  -4   0   20.82    0.74
  -4  -4   0   21.03    0.86
  -4  -4   0   20.91    0.81
   4  -4   0   20.66    0.88
   4   4   0   22.72    0.82
   4   4   0   21.98    0.81
   4   4   0   20.45    0.65
   4   4   0   20.65    0.65
  -4   4   0   21.76    0.82
  -4   4   0   22.13    0.81
  -6  -4   0    0.78    0.19
  -6  -4   0    0.87    0.25
   6  -4   0    0.64    0.24
   6  -4   0    0.62    0.13
  -6   4   0    0.58    0.21
   6   4   0    0.54    0.09
   6   4   0    0.58    0.17
   6   4   0    0.46    0.16
   6   4   0    0.59    0.08
  -6   4   0    0.62    0.19
   8  -4   0   -0.04    0.27
   8  -4   0    0.23    0.12
  -8  -4   0    0.58    0.20
  -8  -4   0    0.18    0.11
   8   4   0    0.40    0.18
   8   4   0    0.29    0.17
  -8   4   0    0.24    0.19
   8   4   0    0.30    0.10
  -8   4   0    0.28    0.20
 -10  -4   0   26.81    0.94
 -10  -4   0   27.70    1.07
  10  -4   0   26.46    1.18
  10  -4   0   27.21    0.93
 -10   4   0   27.21    1.04
  10   4   0   27.37    1.05
  10   4   0   27.06    0.99
 -10   4   0   28.74    1.10
  12  -4   0    0.23    0.13
  12  -4   0    0.22    0.27
 -12  -4   0    0.12    0.16
 -12  -4   0    0.02    0.19
 -12   4   0    0.14    0.18
 -12   4   0   -0.16    0.19
  12   4   0    0.19    0.19
  12   4   0   -0.06    0.12
  14  -4   0   32.58    1.43
  14  -4   0   31.40    1.09
 -14  -4   0   31.63    1.26
 -14  -4   0   32.15    1.16
 -14   4   0   30.33    1.30
  14   4   0   30.46    1.23
  14   4   0   33.41    1.15
 -14   4   0   31.01    1.19
 -16  -4   0    4.51    0.40
  16  -4   0    3.73    0.31
  16  -4   0    3.45    0.54
 -16   4   0    4.27    0.49
  16   4   0    4.50    0.37
  16   4   0    3.81    0.43
 -16   4   0    4.06    0.39
 -18  -4   0    0.86    0.29
  18  -4   0    0.19    0.37
  18   4   0    0.23    0.19
 -18   4   0    0.79    0.26
  18   4   0    0.93    0.29
 -18   4   0    0.35    0.32
  20  -4   0    8.05    0.88
 -20  -4   0    7.64    0.64
 -20   4   0    7.16    0.69
  20   4   0    7.41    0.62
  22  -4   0    2.83    0.68
 -22  -4   0    2.25    0.45
 -22   4   0    1.62    0.45
  22   4   0    1.68    0.42
  24  -4   0    4.17    0.73
 -24   4   0    3.17    0.59
  24   4   0    2.79    0.51
  26  -4   0    0.71    0.56
  26   4   0    0.51    0.42
 -26   4   0   -0.18    0.42
  28  -4   0   -0.17    0.57
 -28   4   0    0.90    0.50
  28   4   0   -0.48    0.34
  30  -4   0    0.53    0.70
  30   4   0    0.15    0.45
 -30   4   0    1.33    0.61
   1  -5   0    1.33    0.21
  -1  -5   0    1.08    0.19
  -1  -5   0    0.75    0.22
   1  -5   0    0.59    0.25
   1   5   0    1.13    0.22
  -1   5   0    0.96    0.22
   1   5   0    1.18    0.13
  -1   5   0    1.12    0.16
   3  -5   0   27.94    1.11
  -3  -5   0   29.43    1.04
  -3  -5   0   26.57    0.87
   3  -5   0   28.29    0.98
  -3  -5   0   28.45    1.11
  -3   5   0   29.37    1.09
   3   5   0   28.75    1.05
   3   5   0   25.54    0.86
  -3   5   0   28.98    0.99
   5  -5   0    1.14    0.28
  -5  -5   0    1.38    0.23
  -5  -5   0    1.43    0.26
   5  -5   0    1.39    0.19
  -5   5   0    1.37    0.22
   5   5   0    1.52    0.26
   5   5   0    1.40    0.23
  -5   5   0    1.50    0.28
  -7  -5   0   52.62    1.89
   7  -5   0   53.73    1.92
   7  -5   0   55.16    1.70
  -7  -5   0   51.90    1.81
  -7   5   0   52.19    1.80
   7   5   0   55.13    1.80
   7   5   0   54.61    1.82
  -7   5   0   53.29    1.81
   7   5   0   50.97    1.59
   7   5   0   53.17    1.59
  -9  -5   0    4.87    0.46
   9  -5   0    5.65    0.53
   9  -5   0    5.16    0.31
  -9  -5   0    5.41    0.44
   9   5   0    4.91    0.43
   9   5   0    4.84    0.25
  -9   5   0    4.92    0.43
   9   5   0    5.00    0.40
  -9   5   0    4.75    0.41
  11  -5   0   21.72    0.76
  11  -5   0   22.50    1.07
 -11  -5   0   19.94    0.75
 -11  -5   0   19.14    0.91
  11   5   0   20.76    0.87
 -11   5   0   21.61    0.97
  11   5   0   20.21    0.75
  11   5   0   20.82    0.91
 -11   5   0   20.19    0.90
  13  -5   0    1.74    0.21
 -13  -5   0    1.97    0.24
 -13  -5   0    1.82    0.32
  13  -5   0    2.00    0.41
  13   5   0    1.81    0.31
  13   5   0    1.64    0.25
 -13   5   0    1.54    0.37
 -13   5   0    1.70    0.29
  15  -5   0    7.87    0.75
 -15  -5   0    7.16    0.48
 -15  -5   0    8.18    0.61
  15  -5   0    7.89    0.43
  15   5   0    7.50    0.47
 -15   5   0    7.52    0.63
  15   5   0    7.93    0.63
 -15   5   0    7.72    0.57
 -17  -5   0   27.72    1.18
  17  -5   0   32.10    1.54
 -17   5   0   25.78    1.27
 -17   5   0   26.98    1.16
  17   5   0   26.74    1.20
  17   5   0   28.05    1.09
  19  -5   0    1.42    0.57
  19   5   0    2.26    0.39
  19   5   0    2.17    0.31
 -19   5   0    2.14    0.47
  21  -5   0    0.00    0.43
 -21   5   0    0.15    0.35
  21   5   0    0.15    0.30
  23  -5   0   -0.52    0.56
  23   5   0   -0.04    0.35
 -23   5   0   -0.25    0.34
  25  -5   0    0.88    0.70
  25   5   0    0.30    0.42
 -25   5   0    0.30    0.42
  27  -5   0    0.10    0.60
 -27   5   0    1.02    0.51
  27   5   0    1.27    0.50
  29  -5   0    0.48    0.88
  29   5   0    0.30    0.43
 -29   5   0    0.00    0.53
   0  -6   0   23.02    0.90
   0  -6   0   24.13    1.01
   0   6   0   22.46    0.81
   0   6   0   24.29    0.97
  -2  -6   0    6.54    0.43
  -2  -6   0    6.74    0.51
   2  -6   0    7.40    0.44
   2  -6   0    7.00    0.52
  -2   6   0    6.59    0.50
   2   6   0    7.76    0.50
  -2   6   0    7.68    0.39
   2   6   0    7.60    0.31
   4  -6   0    2.05    0.23
   4  -6   0    2.08    0.33
  -4  -6   0    1.92    0.30
  -4  -6   0    1.81    0.26
   4   6   0    1.58    0.27
  -4   6   0    2.02    0.30
   4   6   0    2.03    0.12
   4   6   0    1.79    0.26
  -4   6   0    1.99    0.25
  -6  -6   0   15.42    0.83
  -6  -6   0   16.08    0.75
   6  -6   0   15.21    0.87
   6  -6   0   16.34    0.65
  -6   6   0   16.32    0.77
   6   6   0   15.94    0.74
  -6   6   0   15.95    0.71
   6   6   0   15.43    0.74
  -8  -6   0   38.24    1.52
  -8  -6   0   36.66    1.44
   8  -6   0   38.95    1.31
   8  -6   0   40.70    1.61
   8   6   0   38.01    1.42
   8   6   0   39.58    1.45
  -8   6   0   38.64    1.44
  -8   6   0   40.63    1.47
  10  -6   0   42.94    1.68
 -10  -6   0   42.64    1.56
  10  -6   0   39.44    1.35
  10   6   0   38.80    1.25
  10   6   0   41.99    1.54
 -10   6   0   38.96    1.52
 -10   6   0   41.15    1.53
  10   6   0   41.01    1.48
 -12  -6   0    4.02    0.44
  12  -6   0    3.93    0.31
  12  -6   0    4.09    0.58
 -12   6   0    3.54    0.39
  12   6   0    3.69    0.36
  12   6   0    3.34    0.40
 -12   6   0    4.20    0.49
  14  -6   0    6.79    0.70
 -14  -6   0    5.90    0.55
  14  -6   0    6.27    0.38
  14   6   0    6.41    0.48
 -14   6   0    7.11    0.58
  14   6   0    7.31    0.57
 -14   6   0    6.51    0.60
 -16  -6   0    1.75    0.42
  16  -6   0    1.01    0.53
 -16   6   0    1.48    0.34
  16   6   0    1.38    0.38
 -16   6   0    1.70    0.39
  16   6   0    1.50    0.31
  18  -6   0    2.12    0.56
  18   6   0    1.20    0.35
 -18   6   0    1.91    0.43
  18   6   0    1.64    0.32
 -18   6   0    1.41    0.36
  20  -6   0    2.10    0.67
 -20   6   0    1.87    0.51
  20   6   0    2.24    0.44
  22  -6   0    1.01    0.57
  22   6   0    0.59    0.35
 -22   6   0    0.58    0.39
  24  -6   0    1.33    0.75
 -24   6   0    0.58    0.43
  24   6   0    1.27    0.43
  26  -6   0   -0.25    0.75
  26   6   0    0.81    0.43
 -26   6   0    0.39    0.44
  28  -6   0    0.60    0.87
  28   6   0   -0.14    0.43
 -28   6   0   -0.42    0.45
  -1  -7   0    1.34    0.25
  -1  -7   0    1.23    0.30
   1  -7   0    1.20    0.25
   1  -7   0    1.39    0.35
   1   7   0    1.37    0.16
   1   7   0    1.04    0.27
  -1   7   0    1.18    0.29
  -1   7   0    0.86    0.19
  -3  -7   0    1.15    0.32
   3  -7   0    1.58    0.36
  -3  -7   0    1.95    0.31
   3  -7   0    1.89    0.26
   3   7   0    1.58    0.13
  -3   7   0    1.34    0.34
   3   7   0    1.28    0.29
  -3   7   0    1.90    0.25
  -5  -7   0   11.92    0.66
   5  -7   0   12.14    0.58
   5  -7   0   12.25    0.81
  -5  -7   0   11.73    0.71
  -5   7   0   12.20    0.70
   5   7   0   12.69    0.68
  -5   7   0   11.99    0.60
   5   7   0   12.46    0.68
  -7  -7   0    0.06    0.25
  -7  -7   0    0.09    0.25
   7  -7   0   -0.03    0.25
   7  -7   0    0.24    0.16
  -7   7   0    0.58    0.25
   7   7   0    0.09    0.26
   7   7   0    0.34    0.22
  -7   7   0    0.61    0.21
   9  -7   0    1.08    0.35
  -9  -7   0    1.16    0.36
  -9  -7   0    1.52    0.31
   9  -7   0    1.17    0.20
   9   7   0    1.11    0.30
   9   7   0    1.35    0.28
  -9   7   0    1.17    0.30
  -9   7   0    0.90    0.27
 -11  -7   0   -0.19    0.23
  11  -7   0   -0.27    0.27
  11  -7   0   -0.37    0.14
 -11   7   0    0.09    0.22
 -11   7   0   -0.27    0.28
  11   7   0    0.34    0.24
  11   7   0    0.68    0.25
  13  -7   0    2.58    0.50
 -13  -7   0    3.42    0.44
 -13   7   0    2.91    0.40
  13   7   0    2.64    0.40
  13   7   0    3.09    0.40
 -13   7   0    2.92    0.44
  15  -7   0    1.46    0.49
 -15  -7   0    0.89    0.35
 -15   7   0    2.15    0.38
 -15   7   0    0.84    0.34
  15   7   0    0.78    0.30
  15   7   0    1.38    0.35
 -17  -7   0    8.78    0.75
  17  -7   0   10.15    0.98
  17   7   0    7.73    0.64
 -17   7   0    7.78    0.69
 -17   7   0    8.75    0.76
  17   7   0    9.26    0.71
  19  -7   0    2.86    0.66
  19   7   0    2.87    0.43
  19   7   0    3.05    0.47
 -19   7   0    1.86    0.54
  21  -7   0    1.61    0.68
 -21   7   0    1.00    0.45
  21   7   0    1.25    0.40
  23  -7   0    0.36    0.55
  23   7   0   -0.05    0.35
 -23   7   0    0.57    0.43
  25  -7   0    1.53    0.71
  25   7   0    1.32    0.45
 -25   7   0    0.93    0.47
  27  -7   0    1.67    0.77
 -27   7   0    0.36    0.59
  27   7   0    1.20    0.50
   0  -8   0    8.81    0.59
   0  -8   0    8.89    0.68
   0   8   0    9.87    0.46
   0   8   0    9.76    0.67
  -2  -8   0    5.73    0.49
   2  -8   0    5.46    0.56
  -2  -8   0    5.58    0.57
   2  -8   0    4.94    0.43
  -2   8   0    5.63    0.53
   2   8   0    4.79    0.50
  -2   8   0    5.36    0.41
  -4  -8   0    3.26    0.48
  -4  -8   0    2.98    0.40
   4  -8   0    2.30    0.43
   4  -8   0    3.18    0.34
  -4   8   0    3.13    0.34
   4   8   0    2.41    0.38
  -4   8   0    2.12    0.37
   4   8   0    2.71    0.39
   6  -8   0    1.90    0.28
  -6  -8   0    2.73    0.40
   6  -8   0    1.60    0.39
  -6  -8   0    2.21    0.38
   6   8   0    1.89    0.34
  -6   8   0    2.30    0.34
  -6   8   0    2.33    0.39
   6   8   0    2.62    0.39
   8  -8   0    1.88    0.43
   8  -8   0    2.31    0.28
  -8  -8   0    2.39    0.42
  -8  -8   0    1.61    0.39
   8   8   0    2.20    0.40
   8   8   0    2.04    0.39
  -8   8   0    1.92    0.40
  -8   8   0    1.39    0.30
 -10  -8   0    0.30    0.33
  10  -8   0    0.82    0.23
  10  -8   0    0.78    0.45
 -10  -8   0    0.68    0.39
  10   8   0    0.83    0.34
  10   8   0    0.61    0.35
 -10   8   0    0.79    0.30
 -10   8   0    1.48    0.33
 -12  -8   0    4.71    0.57
  12  -8   0    4.87    0.65
 -12   8   0    3.96    0.49
  12   8   0    5.04    0.51
  12   8   0    5.46    0.58
 -12   8   0    5.66    0.59
 -14  -8   0    4.55    0.60
  14  -8   0    5.04    0.74
  14   8   0    5.76    0.55
 -14   8   0    5.52    0.59
 -14   8   0    5.77    0.59
  14   8   0    4.64    0.60
  16  -8   0    2.07    0.64
 -16  -8   0    1.52    0.41
  16   8   0    2.00    0.43
 -16   8   0    1.25    0.48
  16   8   0    2.63    0.41
 -16   8   0    2.41    0.43
 -18  -8   0    1.41    0.45
  18  -8   0    0.79    0.53
 -18   8   0    2.04    0.47
 -18   8   0    1.41    0.47
  18   8   0    1.42    0.43
  18   8   0    1.21    0.40
  20  -8   0    0.38    0.68
  20   8   0    0.38    0.38
 -20   8   0   -0.56    0.43
  22  -8   0    0.00    0.56
 -22   8   0   -0.26    0.39
  22   8   0    1.08    0.44
  24  -8   0   -0.14    0.79
 -24   8   0    0.69    0.49
  24   8   0    0.40    0.44
  -1  -9   0    1.20    0.33
   1  -9   0    1.74    0.41
  -1  -9   0    0.97    0.41
   1  -9   0    2.25    0.35
   1   9   0    1.79    0.44
  -1   9   0    2.00    0.40
   1   9   0    1.29    0.35
   5  -9   0   -0.11    0.21
   5  -9   0    0.10    0.30
  -5  -9   0    0.04    0.28
  -5  -9   0   -0.16    0.27
   5   9   0   -0.17    0.32
  -5   9   0   -0.35    0.21
  -5   9   0   -0.26    0.26
   5   9   0    0.04    0.29
   7  -9   0    9.70    0.81
  -7  -9   0    8.88    0.69
   7  -9   0    8.68    0.57
  -7  -9   0   11.05    0.84
   7   9   0    8.62    0.68
  -7   9   0    8.72    0.72
   7   9   0    9.62    0.72
  -7   9   0    9.67    0.66
  -9  -9   0    5.22    0.56
   9  -9   0    6.24    0.73
  -9  -9   0    6.93    0.70
   9  -9   0    5.32    0.43
  -9   9   0    5.28    0.58
   9   9   0    5.23    0.57
   9   9   0    5.84    0.57
  -9   9   0    5.66    0.53
  11  -9   0    2.31    0.51
 -11  -9   0    1.85    0.47
 -11  -9   0    1.52    0.48
 -11   9   0    2.60    0.50
  11   9   0    2.29    0.46
  11   9   0    2.59    0.44
 -11   9   0    1.64    0.42
 -13  -9   0    0.51    0.33
  13  -9   0    1.56    0.50
 -13   9   0    0.70    0.41
  13   9   0    1.51    0.40
  13   9   0    1.19    0.38
 -13   9   0    0.92    0.44
  15  -9   0    0.23    0.55
 -15  -9   0    0.57    0.35
  15   9   0    0.43    0.34
 -15   9   0    1.04    0.45
 -15   9   0    0.36    0.43
  15   9   0    1.14    0.36
  17  -9   0    0.15    0.55
 -17  -9   0    0.68    0.45
  17   9   0   -0.13    0.32
  17   9   0    0.74    0.43
 -17   9   0    0.56    0.38
 -17   9   0    0.68    0.39
  19  -9   0    0.25    0.66
  19   9   0   -0.27    0.42
 -19   9   0   -0.19    0.37
  21  -9   0    2.35    0.75
  21   9   0    2.74    0.57
 -21   9   0    1.92    0.61
  23  -9   0    0.72    0.69
  23   9   0   -0.22    0.41
 -23   9   0    0.53    0.50
   0 -10   0   13.93    0.84
   0 -10   0   14.49    1.03
   0  10   0   13.28    0.96
   0  10   0   15.10    0.87
   2 -10   0    2.83    0.39
   2 -10   0    1.14    0.43
  -2 -10   0    1.45    0.44
  -2 -10   0    1.62    0.38
   2  10   0    1.24    0.39
  -2  10   0    1.59    0.44
   2  10   0    2.95    0.45
   4 -10   0   10.97    0.93
   4 -10   0   10.25    0.70
  -4 -10   0   10.72    0.74
  -4 -10   0   11.74    0.95
  -4  10   0   10.20    0.84
   4  10   0   11.61    0.85
   4  10   0   12.01    0.79
   6 -10   0   10.16    0.65
  -6 -10   0   10.73    0.83
   6 -10   0   10.47    0.93
  -6 -10   0    9.82    0.73
   6  10   0   10.11    0.81
   6  10   0    8.80    0.78
  -6  10   0   10.09    0.81
  -8 -10   0    4.61    0.60
  -8 -10   0    4.62    0.56
   8 -10   0    3.79    0.65
   8  10   0    3.78    0.56
  -8  10   0    3.75    0.50
  -8  10   0    3.54    0.53
   8  10   0    4.65    0.56
 -10 -10   0    0.06    0.34
  10 -10   0   -0.33    0.49
 -10 -10   0    0.01    0.43
 -10  10   0    0.06    0.34
  10  10   0    0.35    0.33
  10  10   0    0.54    0.35
 -10  10   0    0.33    0.30
  12 -10   0    0.20    0.44
 -12 -10   0   -0.31    0.38
 -12  10   0    0.16    0.40
  12  10   0    0.49    0.36
  12  10   0   -0.33    0.36
 -12  10   0    0.29    0.42
  14 -10   0    0.23    0.60
 -14 -10   0    0.68    0.39
 -14  10   0    0.50    0.46
  14  10   0   -0.28    0.32
 -14  10   0   -0.21    0.39
  14  10   0    0.21    0.34
 -16 -10   0    0.75    0.49
  16 -10   0    1.11    0.68
 -16  10   0    0.06    0.45
  16  10   0   -0.01    0.36
  16  10   0   -0.84    0.30
 -16  10   0   -0.10    0.48
  18 -10   0   -0.30    0.54
 -18 -10   0    1.07    0.44
  18  10   0    0.09    0.37
 -18  10   0    0.49    0.53
  18  10   0    0.13    0.50
 -18  10   0    0.70    0.54
  20 -10   0   -0.03    0.63
 -20  10   0   -0.02    0.53
  20  10   0    0.10    0.40
   1 -11   0    0.19    0.26
  -1 -11   0    0.32    0.29
   1 -11   0   -0.62    0.44
  -1 -11   0    0.54    0.46
   1  11   0   -0.10    0.34
  -1  11   0    0.03    0.29
   1  11   0   -0.26    0.29
  -1  11   0    0.20    0.43
   3 -11   0    7.45    0.62
   3 -11   0    5.96    0.78
  -3 -11   0    6.59    0.64
  -3 -11   0    6.82    0.77
  -3  11   0    6.60    0.62
   3  11   0    7.63    0.77
   3  11   0    6.35    0.64
  -3  11   0    6.39    0.74
   5 -11   0    0.10    0.29
   5 -11   0    0.00    0.49
  -5 -11   0   -0.30    0.28
  -5 -11   0    0.02    0.46
   5  11   0   -0.17    0.31
  -5  11   0    0.24    0.36
   5  11   0   -0.08    0.36
  -7 -11   0   -0.17    0.37
   7 -11   0    0.46    0.51
  -7 -11   0    0.50    0.34
  -7  11   0    0.52    0.47
   7  11   0    0.38    0.40
   7  11   0    0.76    0.38
   9 -11   0   -0.20    0.52
  -9 -11   0   -0.26    0.47
  -9 -11   0    0.15    0.32
   9  11   0    0.17    0.39
   9  11   0   -0.44    0.31
  -9  11   0   -0.38    0.43
 -11 -11   0    0.41    0.43
 -11 -11   0    0.58    0.52
  11 -11   0    1.45    0.64
 -11  11   0    1.22    0.52
  11  11   0    1.30    0.53
  11  11   0    0.86    0.47
 -13 -11   0    0.19    0.37
  13 -11   0    0.89    0.67
  13  11   0    0.85    0.43
 -13  11   0    1.47    0.49
  13  11   0    0.98    0.53
 -13  11   0    0.82    0.50
  15 -11   0    0.70    0.70
 -15 -11   0    1.18    0.48
  15  11   0    0.10    0.41
 -15  11   0    0.36    0.52
  15  11   0    1.20    0.56
 -15  11   0    0.33    0.55
  17 -11   0    0.60    0.76
 -17 -11   0    0.41    0.53
  17  11   0    0.81    0.49
  17  11   0    0.59    0.54
 -17  11   0    1.16    0.53
 -17  11   0    1.64    0.65
  19 -11   0    0.10    0.70
 -19  11   0    0.62    0.51
  19  11   0    0.15    0.43
   0 -12   0    2.94    0.52
   0  12   0    2.61    0.51
   0  12   0    2.42    0.56
  -2 -12   0    1.40    0.40
   2 -12   0    1.54    0.38
  -2  12   0    1.48    0.40
   2  12   0    1.68    0.52
   2  12   0    0.97    0.40
  -2  12   0    1.48    0.56
  -4 -12   0    0.87    0.38
   4  12   0    1.28    0.45
  -4  12   0    0.57    0.52
   4  12   0    1.18    0.41
  -6 -12   0    0.55    0.44
   6  12   0    0.72    0.38
  -6  12   0    0.75    0.45
   6  12   0    1.00    0.46
  -8 -12   0   -0.04    0.46
   8  12   0    0.38    0.44
   8  12   0   -0.01    0.47
  -8  12   0   -0.22    0.40
 -10 -12   0   -0.34    0.35
  10  12   0   -0.17    0.51
  10  12   0   -0.14    0.40
 -10  12   0   -0.22    0.40
 -12 -12   0    1.06    0.49
  12  12   0    2.70    0.56
 -12  12   0    1.44    0.54
  12  12   0    2.19    0.57
 -14 -12   0   -0.31    0.39
  14  12   0    0.00    0.45
 -14  12   0   -0.23    0.48
  14  12   0    0.11    0.46
   1 -13   0   -0.12    0.44
  -1 -13   0    0.72    0.39
   1  13   0    0.69    0.46
   1  13   0   -0.04    0.37
  -1  13   0    0.00    0.53
  -3 -13   0    0.38    0.45
   3  13   0   -0.43    0.42
   3  13   0   -0.33    0.48
  -3  13   0    0.84    0.49
  -5 -13   0    1.96    0.50
   5  13   0    2.62    0.56
   5  13   0    1.17    0.63
  -5  13   0    0.55    0.50
  -7 -13   0   -0.24    0.47
   7  13   0    0.29    0.51
   7  13   0   -0.39    0.49
  -7  13   0    0.40    0.57
  -9 -13   0   -0.77    0.45
   9  13   0    1.27    0.54
   9  13   0    0.37    0.55
  -9  13   0    0.01    0.44
 -11 -13   0    0.26    0.47
  11  13   0    0.00    0.48
 -11  13   0   -0.54    0.58
  11  13   0   -0.51    0.47
 -30   0   1    0.95    0.67
  30   0  -1    0.66    0.57
  28   0  -1    0.35    0.51
 -28   0   1    0.41    0.43
 -26   0   1   -0.73    0.46
  26   0  -1    0.24    0.44
  24   0  -1    0.32    0.42
 -24   0   1    0.61    0.37
 -22   0   1   -0.01    0.32
  22   0  -1    0.30    0.44
  22   0  -1   -0.22    0.20
  20   0  -1    0.06    0.31
 -20   0   1   -0.18    0.36
  20   0  -1    0.02    0.17
 -20   0   1    0.13    0.34
 -18   0   1    0.01    0.17
 -18   0   1   -0.01    0.27
  18   0  -1    0.09    0.29
  18   0  -1   -0.19    0.14
  16   0  -1   -0.15    0.25
 -16   0   1    0.02    0.18
 -16   0   1    0.05    0.22
  16   0  -1    0.15    0.15
  14   0  -1   -0.04    0.12
 -14   0   1    0.06    0.20
 -14   0   1   -0.01    0.15
  14   0  -1    0.01    0.22
 -12   0   1   -0.04    0.18
  12   0  -1    0.00    0.12
 -12   0   1    0.14    0.16
  12   0  -1    0.34    0.24
  10   0  -1    0.02    0.11
  10   0  -1   -0.32    0.19
 -10   0   1    0.27    0.16
 -10   0   1    0.10    0.17
  -8   0   1    0.04    0.10
  -8   0   1   -0.14    0.14
   8   0  -1   -0.16    0.18
   8   0  -1    0.11    0.10
  -8   0   1   -0.11    0.12
  -6   0   1   -0.02    0.08
  -6   0   1    0.03    0.13
   6   0  -1   -0.19    0.08
  -6   0   1    0.04    0.16
   6   0  -1    0.14    0.21
  -4   0   1    0.11    0.06
   4   0  -1    0.16    0.13
  -4   0   1    0.12    0.11
  -4   0   1    0.11    0.12
   4   0  -1   -0.05    0.06
  -2   0   1   -0.14    0.08
  -2   0   1    0.03    0.09
  -2   0   1   -0.02    0.04
   2   0  -1   -0.01    0.09
   2   0  -1    0.05    0.10
   2   0  -1    0.09    0.06
  -2   0   1   -0.01    0.09
   0   0  -1    0.03    0.07
   0   0   1    0.01    0.07
   0   0   1    0.06    0.06
   0   0  -1    0.08    0.07
   0   0  -1   -0.09    0.07
   0   0   1    0.09    0.08
   0   0   1    0.04    0.07
   0   0  -1    0.07    0.06
  -2   0  -1    0.14    0.10
  -2   0  -1   -0.06    0.05
  -2   0  -1    0.03    0.10
   2   0   1    0.10    0.08
   2   0   1    0.10    0.11
   2   0   1   -0.03    0.06
  -4   0  -1   -0.01    0.04
  -4   0  -1   -0.02    0.11
   4   0   1   -0.16    0.10
   4   0   1    0.01    0.04
   6   0   1    0.07    0.12
  -6   0  -1   -0.01    0.15
   8   0   1   -0.08    0.12
  -8   0  -1   -0.09    0.14
  10   0   1   -0.23    0.12
 -10   0  -1   -0.33    0.14
 -12   0  -1    0.11    0.18
  12   0   1    0.10    0.14
  14   0   1   -0.34    0.14
 -14   0  -1    0.02    0.23
 -16   0  -1   -0.05    0.20
  16   0   1   -0.09    0.20
 -18   0  -1   -0.06    0.23
  18   0   1    0.19    0.24
  20   0   1   -0.15    0.25
 -20   0  -1   -0.30    0.32
 -22   0  -1    0.26    0.31
  22   0   1    0.21    0.28
  24   0   1   -0.05    0.31
  24   0   1   -0.16    0.37
 -24   0  -1   -0.10    0.34
  26   0   1    0.15    0.46
 -26   0  -1    0.59    0.49
  26   0   1   -0.44    0.34
  28   0   1   -0.41    0.48
 -28   0  -1    1.14    0.47
  30   0   1   -0.42    0.50
 -30   0  -1   -0.23    0.58
  31  -1  -1   -0.58    0.72
 -31  -1   1    0.39    0.57
 -31   1   1    0.57    0.55
  31   1  -1    0.16    0.58
 -29  -1   1    1.17    0.53
  29  -1  -1    0.72    0.58
  29   1  -1    0.78    0.59
 -29   1   1    0.66    0.49
 -27  -1   1    1.54    0.59
  27  -1  -1    1.30    0.59
  27   1  -1    0.46    0.57
 -27   1   1    2.17    0.53
  25  -1  -1    1.37    0.59
 -25  -1   1    1.65    0.45
 -25   1   1    1.34    0.47
  25   1  -1    0.79    0.33
  25   1  -1    0.97    0.47
  23  -1  -1    2.98    0.66
 -23  -1   1    4.63    0.59
  23   1  -1    2.96    0.37
 -23   1   1    2.41    0.51
  23   1  -1    3.06    0.59
  21  -1  -1    1.39    0.52
 -21  -1   1    1.71    0.38
  21  -1  -1    1.37    0.29
 -21   1   1    1.63    0.40
  21   1  -1    1.07    0.27
  21   1  -1    1.34    0.43
  19  -1  -1    3.60    0.34
  19  -1  -1    2.96    0.50
 -19  -1   1    3.67    0.46
 -19  -1   1    3.42    0.35
 -19   1   1    3.36    0.34
  19   1  -1    3.17    0.50
  19   1  -1    3.60    0.37
  19   1  -1    3.94    0.34
 -19   1   1    2.66    0.42
 -17  -1   1    9.03    0.66
  17  -1  -1    8.83    0.74
  17  -1  -1    9.42    0.47
 -17  -1   1    8.87    0.51
 -17   1   1    8.60    0.68
  17   1  -1    9.68    0.52
 -17   1   1    8.84    0.52
 -15  -1   1    0.06    0.16
 -15  -1   1    0.11    0.20
  15  -1  -1    0.17    0.12
  15  -1  -1    0.41    0.28
  15   1  -1   -0.08    0.15
 -15   1   1    0.06    0.16
 -15   1   1   -0.15    0.21
 -13  -1   1   34.98    1.21
  13  -1  -1   35.53    1.14
 -13  -1   1   32.28    1.20
  13  -1  -1   33.98    1.41
 -13  -1   1   36.26    1.31
 -13   1   1   33.14    1.21
  13   1  -1   34.37    1.20
 -13   1   1   33.84    1.31
 -11  -1   1   99.94    3.15
  11  -1  -1  104.31    3.26
 -11  -1   1   95.78    3.07
  11  -1  -1  100.57    3.01
 -11  -1   1   97.75    3.09
 -11   1   1   99.30    3.17
 -11   1   1   97.56    3.09
  11   1  -1  100.43    3.07
  -9  -1   1  165.96    5.08
  -9  -1   1  166.47    5.13
  -9  -1   1  169.11    5.11
   9  -1  -1  176.15    5.23
   9  -1  -1  169.23    5.01
  -9   1   1  171.07    5.16
   9   1  -1  167.88    5.07
  -9   1   1  166.08    5.10
   7  -1  -1   -0.02    0.19
   7  -1  -1    0.03    0.07
  -7  -1   1   -0.05    0.13
  -7  -1   1   -0.22    0.12
  -7  -1   1   -0.09    0.10
   7  -1  -1    0.06    0.06
   7   1  -1    0.14    0.10
  -7   1   1   -0.01    0.15
  -7   1   1   -0.14    0.12
   5  -1  -1  479.19   14.69
  -5  -1   1  495.05   14.73
  -5  -1   1  510.13   14.73
   5  -1  -1  506.15   14.79
  -5  -1   1  492.58   14.69
   5  -1  -1  502.29   14.70
  -5   1   1  514.40   14.75
  -5   1   1  497.21   14.73
  -3  -1   1    1.58    0.14
  -3  -1   1    1.65    0.16
   3  -1  -1    1.81    0.21
  -3  -1   1    1.85    0.18
   3   1  -1    1.83    0.17
  -3   1   1    1.90    0.17
  -3   1   1    1.88    0.18
  -1  -1   1   61.45    1.83
   1  -1  -1   61.53    1.79
   1  -1  -1   60.30    1.87
  -1  -1   1   59.72    1.84
  -1   1   1   58.53    1.84
  -1   1   1   58.39    1.83
  -1   1   1   59.14    1.79
   1   1  -1   60.41    1.84
   1   1  -1   60.13    1.83
  -1  -1  -1  231.80    6.56
   1  -1   1  216.82    6.57
  -1  -1  -1  229.39    6.62
   1  -1   1  228.63    6.58
  -1   1  -1  224.10    6.56
   1   1   1  211.09    6.57
   1   1   1  223.17    6.56
   1   1   1  217.88    6.56
  -1   1  -1  219.13    6.59
  -3  -1  -1   29.07    0.94
   3  -1   1   30.39    0.92
   3  -1   1   30.13    0.96
  -3  -1  -1   28.81    1.00
  -3  -1  -1   28.30    0.92
  -3   1  -1   29.95    0.98
   3   1   1   28.84    0.96
  -3   1  -1   29.89    0.93
  -3   1  -1   30.07    0.92
   3   1   1   29.34    0.92
   5  -1   1    1.10    0.10
  -5  -1  -1    1.05    0.10
  -5  -1  -1    1.27    0.15
   5  -1   1    1.17    0.17
   5   1   1    1.28    0.11
   5   1   1    1.24    0.19
  -5   1  -1    1.30    0.21
  -5   1  -1    1.33    0.11
  -7  -1  -1   77.87    2.42
  -7  -1  -1   83.77    2.52
   7  -1   1   83.76    2.52
   7  -1   1   78.66    2.43
   7   1   1   81.40    2.43
   7   1   1   81.53    2.43
  -7   1  -1   81.56    2.56
  -7   1  -1   81.52    2.43
   7   1   1   84.83    2.54
   9  -1   1   53.95    1.69
   9  -1   1   60.00    1.82
  -9  -1  -1   58.30    1.82
   9   1   1   56.02    1.70
  -9   1  -1   55.04    1.86
   9   1   1   54.75    1.68
  -9   1  -1   55.64    1.70
   9   1   1   57.25    1.83
  11  -1   1    1.38    0.12
 -11  -1  -1    2.05    0.26
  11  -1   1    1.64    0.23
  11   1   1    1.75    0.23
 -11   1  -1    1.69    0.13
  11   1   1    1.51    0.11
 -11   1  -1    1.62    0.26
  11   1   1    1.57    0.13
 -13  -1  -1    9.49    0.57
  13  -1   1   10.12    0.37
  13  -1   1   10.81    0.54
  13   1   1   10.64    0.56
 -13   1  -1   10.08    0.38
 -13   1  -1   10.65    0.60
  13   1   1    9.86    0.37
  13   1   1    9.85    0.35
 -15  -1  -1   37.22    1.35
  15  -1   1   36.27    1.31
 -15   1  -1   34.87    1.11
 -15   1  -1   35.65    1.41
  15   1   1   35.40    1.33
  15   1   1   34.95    1.09
  15   1   1   36.18    1.13
 -17  -1  -1    1.49    0.30
  17  -1   1    1.68    0.26
 -17   1  -1    1.54    0.33
  17   1   1    1.65    0.31
 -19  -1  -1    6.82    0.59
  19  -1   1    6.37    0.68
  19  -1   1    7.45    0.55
  19   1   1    6.18    0.54
 -19   1  -1    6.81    0.64
  21  -1   1    1.06    0.29
 -21  -1  -1    0.84    0.36
  21  -1   1    0.73    0.41
 -21   1  -1    1.58    0.39
  21   1   1    1.62    0.33
  23  -1   1    2.20    0.40
  23  -1   1    1.99    0.53
 -23  -1  -1    2.88    0.47
 -23   1  -1    1.71    0.43
  23   1   1    1.82    0.37
  25  -1   1    6.06    0.80
 -25  -1  -1    4.31    0.64
  25  -1   1    4.66    0.56
 -25   1  -1    6.36    0.76
  25   1   1    5.12    0.60
  27  -1   1    0.59    0.52
 -27  -1  -1    1.07    0.45
  27   1   1    1.27    0.40
 -27   1  -1    0.54    0.45
 -29  -1  -1    0.77    0.49
  29  -1   1    1.09    0.69
  29   1   1    0.61    0.64
 -29   1  -1   -0.49    0.53
  31  -1   1   -0.32    0.60
 -31  -1  -1   -0.49    0.62
  31   1   1    0.51    0.59
 -31   1  -1    0.78    0.59
  30  -2  -1    0.46    0.57
 -30  -2   1    0.41    0.54
  30   2  -1    1.07    0.73
 -30   2   1    1.07    0.68
 -28  -2   1    2.16    0.63
  28  -2  -1    2.58    0.72
  28   2  -1    1.83    0.61
 -28   2   1    1.41    0.55
  26  -2  -1    0.42    0.49
 -26  -2   1    1.40    0.47
 -26   2   1    0.36    0.43
  26   2  -1    0.36    0.46
  26   2  -1    0.66    0.36
  24  -2  -1    1.21    0.51
 -24  -2   1    0.54    0.38
  24   2  -1    0.55    0.45
 -24   2   1    1.24    0.51
  24   2  -1    1.46    0.36
  22  -2  -1    2.86    0.57
 -22  -2   1    2.64    0.45
  22   2  -1    2.35    0.38
 -22   2   1    2.42    0.48
  20  -2  -1    0.88    0.41
  20  -2  -1    0.55    0.24
 -20  -2   1    0.10    0.22
 -20  -2   1    0.32    0.28
 -20   2   1   -0.12    0.34
  20   2  -1    0.09    0.21
 -20   2   1    0.15    0.26
  20   2  -1    0.41    0.25
  18  -2  -1    5.54    0.64
 -18  -2   1    7.30    0.57
 -18  -2   1    7.00    0.46
  18  -2  -1    6.26    0.40
  18   2  -1    5.79    0.40
  18   2  -1    6.00    0.48
 -18   2   1    6.38    0.59
 -18   2   1    5.90    0.46
 -16  -2   1   25.07    1.07
 -16  -2   1   25.87    1.00
  16  -2  -1   24.79    1.24
  16  -2  -1   26.05    0.92
 -16   2   1   24.93    1.01
 -16   2   1   26.00    1.14
  16   2  -1   25.91    1.02
  16   2  -1   26.68    0.97
 -14  -2   1   17.37    0.78
  14  -2  -1   18.05    0.96
 -14  -2   1   18.20    0.83
 -14  -2   1   17.32    0.75
  14  -2  -1   17.49    0.65
  14   2  -1   17.92    0.73
 -14   2   1   17.60    0.86
 -14   2   1   18.55    0.77
  14   2  -1   18.47    0.77
  12  -2  -1    1.66    0.35
 -12  -2   1    2.28    0.26
  12  -2  -1    2.30    0.18
 -12  -2   1    2.35    0.27
 -12  -2   1    2.32    0.28
 -12   2   1    2.32    0.27
  12   2  -1    2.59    0.25
  12   2  -1    2.42    0.26
 -12   2   1    2.76    0.34
 -10  -2   1   87.06    2.74
 -10  -2   1   86.97    2.75
  10  -2  -1   86.03    2.89
  10  -2  -1   87.36    2.62
 -10  -2   1   87.08    2.74
 -10   2   1   88.41    2.81
 -10   2   1   84.47    2.74
  10   2  -1   88.82    2.73
  10   2  -1   87.79    2.72
  -8  -2   1   13.62    0.60
   8  -2  -1   13.26    0.44
  -8  -2   1   13.75    0.58
   8  -2  -1   14.27    0.71
   8  -2  -1   13.31    0.44
  -8  -2   1   13.76    0.57
  -8   2   1   13.16    0.43
  -8   2   1   14.42    0.63
  -8   2   1   13.79    0.60
   8   2  -1   14.09    0.57
   8   2  -1   13.72    0.56
  -6  -2   1  183.63    5.55
   6  -2  -1  184.86    5.66
  -6  -2   1  185.75    5.57
  -6  -2   1  188.28    5.56
  -6   2   1  183.75    5.57
  -6   2   1  187.23    5.58
   6   2  -1  182.42    5.55
   4  -2  -1    2.11    0.10
  -4  -2   1    2.55    0.26
  -4  -2   1    2.45    0.21
  -4  -2   1    2.04    0.22
   4  -2  -1    1.95    0.27
   4   2  -1    2.16    0.23
   4   2  -1    2.40    0.19
  -4   2   1    1.54    0.20
  -4   2   1    1.97    0.22
  -4   2   1    2.35    0.11
  -2  -2   1  217.24    6.40
  -2  -2   1  219.62    6.44
  -2  -2   1  221.54    6.47
   2  -2  -1  216.21    6.51
   2  -2  -1  221.45    6.38
  -2   2   1  215.69    6.43
  -2   2   1  208.39    6.37
  -2   2   1  211.97    6.37
   2   2  -1  219.27    6.43
   2   2  -1  212.26    6.40
  -2   2   1  221.77    6.46
   2   2  -1  214.03    6.44
   0  -2  -1  577.19   16.87
   0  -2  -1  576.14   16.82
   0  -2   1  563.05   16.83
   0  -2  -1  554.03   16.78
   0  -2   1  558.15   16.92
   0   2  -1  598.22   17.02
   0   2   1  585.10   16.90
   0   2   1  580.61   16.92
   0   2  -1  559.15   16.85
   0   2   1  544.71   16.76
   0   2  -1  574.02   16.98
  -2  -2  -1  372.35   10.98
  -2  -2  -1  383.33   11.00
   2  -2   1  368.70   10.91
   2  -2   1  366.00   10.92
  -2  -2  -1  350.01   10.92
   2   2   1  363.74   10.95
   2   2   1  355.51   10.92
   2   2   1  384.23   10.92
  -2   2  -1  373.23   10.94
  -2   2  -1  368.46   10.93
  -2   2  -1  387.24   10.92
   4  -2   1   12.08    0.50
  -4  -2  -1   11.54    0.55
   4  -2   1   11.36    0.46
  -4  -2  -1   11.42    0.41
  -4   2  -1   11.08    0.44
   4   2   1   11.60    0.41
   4   2   1   11.31    0.44
  -4   2  -1   11.64    0.51
   4   2   1   11.41    0.48
  -6  -2  -1   71.61    2.33
  -6  -2  -1   72.17    2.19
   6  -2   1   67.15    2.27
   6  -2   1   73.19    2.23
   6   2   1   70.94    2.25
  -6   2  -1   72.87    2.29
   6   2   1   72.02    2.18
  -6   2  -1   73.50    2.19
   8  -2   1   90.65    2.75
   8  -2   1   89.77    2.83
  -8  -2  -1   85.65    2.71
  -8   2  -1   88.72    2.82
  -8   2  -1   88.47    2.69
   8   2   1   89.13    2.78
   8   2   1   88.76    2.68
 -10  -2  -1   96.68    3.02
  10  -2   1  103.13    3.16
  10  -2   1   96.70    3.02
  10   2   1   95.08    2.94
 -10   2  -1   98.92    3.12
  10   2   1   96.87    3.07
 -10   2  -1   96.65    2.96
 -12  -2  -1    7.69    0.46
  12  -2   1    8.02    0.45
  12  -2   1    9.17    0.60
 -12   2  -1    9.02    0.59
  12   2   1    7.94    0.34
  12   2   1    7.97    0.51
 -12   2  -1    8.41    0.37
  14  -2   1   14.62    0.87
  14  -2   1   17.18    0.72
 -14  -2  -1   15.77    0.72
  14   2   1   16.26    0.57
 -14   2  -1   16.48    0.61
  14   2   1   17.79    0.77
 -14   2  -1   16.61    0.82
 -16  -2  -1    0.77    0.23
  16  -2   1    1.15    0.34
  16  -2   1    0.75    0.22
 -16   2  -1    0.78    0.27
  16   2   1    0.79    0.27
 -16   2  -1    0.80    0.15
  16   2   1    0.69    0.12
  18  -2   1    0.90    0.37
  18  -2   1    0.68    0.24
 -18  -2  -1    0.80    0.30
  18   2   1    0.31    0.23
 -18   2  -1    0.85    0.32
 -20  -2  -1    1.71    0.34
  20  -2   1    2.10    0.33
  20  -2   1    1.65    0.44
 -20   2  -1    2.06    0.42
  20   2   1    1.80    0.33
 -22  -2  -1   -0.52    0.31
  22  -2   1    0.06    0.40
  22  -2   1   -0.55    0.23
  22   2   1    0.04    0.24
 -22   2  -1   -0.40    0.28
 -24  -2  -1    7.69    0.70
  24  -2   1    5.97    0.88
 -24   2  -1    6.73    0.72
  24   2   1    7.07    0.67
  26  -2   1   -0.13    0.45
 -26  -2  -1   -0.11    0.43
  26   2   1    1.00    0.38
 -26   2  -1    0.50    0.45
  28  -2   1    5.14    0.93
 -28  -2  -1    5.20    0.75
  28   2   1    5.03    0.69
 -28   2  -1    5.46    0.78
  30  -2   1   -0.14    0.61
  30   2   1   -0.74    0.52
 -30   2  -1   -0.72    0.58
  29  -3  -1   -0.43    0.57
 -29   3   1    0.36    0.62
  29   3  -1    0.36    0.68
 -27  -3   1    0.15    0.50
  27  -3  -1    0.47    0.63
  27   3  -1    0.06    0.58
  27   3  -1    0.75    0.42
 -27   3   1    0.23    0.44
  25  -3  -1   -0.25    0.46
 -25  -3   1    0.23    0.45
  25   3  -1   -0.13    0.32
 -25   3   1   -0.04    0.38
 -23  -3   1    9.99    0.81
  23  -3  -1    7.94    0.94
  23   3  -1    9.05    0.72
 -23   3   1    8.66    0.81
 -21  -3   1    6.27    0.60
  21  -3  -1    7.01    0.78
 -21   3   1    6.43    0.67
  21   3  -1    6.11    0.55
 -19  -3   1    2.44    0.32
 -19  -3   1    1.89    0.35
  19  -3  -1    2.27    0.54
  19   3  -1    1.97    0.36
  19   3  -1    1.48    0.26
 -19   3   1    2.20    0.36
 -19   3   1    2.52    0.43
 -17  -3   1    0.34    0.26
 -17  -3   1    0.10    0.20
 -17  -3   1    0.33    0.25
  17  -3  -1    0.14    0.15
  17  -3  -1    0.36    0.34
 -17   3   1    0.01    0.21
  17   3  -1    0.12    0.18
 -17   3   1   -0.23    0.29
  17   3  -1   -0.29    0.21
  15  -3  -1    2.84    0.47
 -15  -3   1    2.35    0.33
 -15  -3   1    2.30    0.31
  15  -3  -1    2.71    0.21
 -15  -3   1    3.30    0.34
 -15   3   1    2.62    0.33
 -15   3   1    2.86    0.42
  15   3  -1    2.66    0.28
  15   3  -1    2.62    0.32
 -13  -3   1    0.34    0.20
 -13  -3   1   -0.07    0.14
  13  -3  -1    0.09    0.10
 -13  -3   1    0.02    0.20
  13  -3  -1   -0.02    0.26
 -13   3   1   -0.35    0.19
 -13   3   1   -0.12    0.19
  13   3  -1    0.12    0.14
  13   3  -1   -0.08    0.19
 -11  -3   1    2.81    0.29
  11  -3  -1    2.71    0.17
 -11  -3   1    3.08    0.30
 -11  -3   1    2.93    0.31
  11  -3  -1    2.76    0.40
  11   3  -1    2.82    0.27
 -11   3   1    3.28    0.31
 -11   3   1    2.40    0.33
  11   3  -1    2.83    0.30
  -9  -3   1    8.68    0.48
   9  -3  -1    9.04    0.32
  -9  -3   1    9.35    0.49
   9  -3  -1    9.53    0.64
  -9  -3   1    9.77    0.48
  -9   3   1    8.88    0.31
  -9   3   1    9.29    0.54
   9   3  -1    8.99    0.47
  -9   3   1   10.10    0.50
   9   3  -1    9.59    0.46
  -7  -3   1   22.79    0.81
  -7  -3   1   22.18    0.84
   7  -3  -1   21.66    0.69
   7  -3  -1   21.06    0.96
  -7  -3   1   23.46    0.88
   7   3  -1   22.79    0.84
  -7   3   1   21.74    0.87
   7   3  -1   22.86    0.81
  -7   3   1   22.92    0.87
  -7   3   1   22.15    0.70
  -5  -3   1    2.65    0.27
   5  -3  -1    2.51    0.14
  -5  -3   1    3.29    0.27
   5  -3  -1    2.76    0.33
  -5   3   1    3.07    0.27
   5   3  -1    2.77    0.25
   5   3  -1    2.81    0.23
  -5   3   1    2.92    0.26
  -5   3   1    2.96    0.16
   3  -3  -1    0.99    0.12
  -3  -3   1    1.08    0.15
  -3  -3   1    0.74    0.15
   3  -3  -1    0.76    0.27
  -3   3   1    0.90    0.17
  -3   3   1    0.76    0.10
   3   3  -1    0.52    0.15
   3   3  -1    0.83    0.15
  -3   3   1    0.70    0.17
  -1  -3   1    8.80    0.42
   1  -3  -1    8.73    0.55
  -1  -3   1    9.33    0.39
   1  -3  -1    9.78    0.38
  -1   3   1    9.59    0.38
   1   3  -1    8.54    0.43
  -1   3   1    9.64    0.38
   1   3  -1    9.05    0.40
  -1   3   1    9.35    0.45
  -1  -3  -1  230.07    6.99
  -1  -3  -1  243.62    7.07
   1  -3   1  240.56    7.08
   1  -3   1  234.92    7.06
  -1  -3  -1  238.88    7.17
  -1  -3  -1  242.77    7.01
   1   3   1  239.51    7.10
   1   3   1  236.68    7.01
  -1   3  -1  240.84    7.08
  -1   3  -1  236.26    7.09
   1   3   1  231.33    7.06
  -3  -3  -1    9.06    0.52
   3  -3   1    9.76    0.46
   3  -3   1   10.39    0.44
  -3  -3  -1    9.63    0.32
  -3  -3  -1   10.64    0.47
  -3   3  -1   10.54    0.44
  -3   3  -1   10.02    0.46
   3   3   1    9.87    0.44
   3   3   1    9.70    0.44
   5  -3   1  158.34    4.83
   5  -3   1  155.62    4.77
  -5  -3  -1  161.23    4.89
  -5  -3  -1  155.22    4.81
  -5  -3  -1  158.47    4.68
  -5   3  -1  156.41    4.76
   5   3   1  162.31    4.77
   5   3   1  159.32    4.69
   5   3   1  160.62    4.80
  -5   3  -1  158.10    4.82
  -7  -3  -1    0.07    0.09
  -7  -3  -1    0.09    0.19
   7  -3   1    0.32    0.21
   7  -3   1   -0.17    0.13
   7   3   1    0.07    0.10
  -7   3  -1    0.04    0.14
   7   3   1   -0.02    0.14
  -7   3  -1   -0.09    0.17
  -9  -3  -1    4.58    0.29
   9  -3   1    5.14    0.33
   9  -3   1    4.19    0.39
  -9   3  -1    4.52    0.30
   9   3   1    4.39    0.27
   9   3   1    5.08    0.37
  -9   3  -1    4.38    0.39
  11  -3   1    4.27    0.44
 -11  -3  -1    4.77    0.33
  11  -3   1    4.26    0.34
  11   3   1    4.55    0.27
  11   3   1    4.48    0.37
 -11   3  -1    4.45    0.30
 -11   3  -1    3.99    0.40
  13  -3   1   28.80    1.06
  13  -3   1   29.65    1.25
 -13  -3  -1   28.63    1.05
 -13   3  -1   28.21    1.01
  13   3   1   28.54    1.14
 -13   3  -1   28.72    1.17
  13   3   1   28.27    0.97
 -15  -3  -1    1.38    0.26
  15  -3   1    1.79    0.38
  15  -3   1    1.49    0.24
  15   3   1    1.51    0.18
 -15   3  -1    1.74    0.22
 -15   3  -1    1.22    0.31
  15   3   1    1.44    0.27
  17  -3   1   45.39    1.85
  17  -3   1   44.18    1.59
 -17  -3  -1   47.06    1.63
 -17   3  -1   42.96    1.73
  17   3   1   44.97    1.45
  17   3   1   44.01    1.66
 -17   3  -1   43.91    1.51
  19  -3   1   -0.19    0.21
 -19  -3  -1    0.08    0.25
  19  -3   1    0.39    0.43
 -19   3  -1    0.46    0.33
  19   3   1   -0.19    0.28
  21  -3   1   -0.16    0.28
  21  -3   1   -0.05    0.41
 -21  -3  -1    0.51    0.31
 -21   3  -1    0.63    0.36
  21   3   1   -0.02    0.26
  23  -3   1    0.59    0.46
 -23  -3  -1    0.08    0.35
 -23   3  -1    0.12    0.36
  23   3   1   -0.14    0.25
 -25  -3  -1    1.78    0.49
  25  -3   1    1.93    0.60
  25   3   1    1.97    0.49
 -25   3  -1    1.76    0.52
  27  -3   1    0.47    0.58
  27   3   1    0.34    0.44
 -27   3  -1    0.76    0.50
  29  -3   1    2.71    0.77
  29   3   1    2.70    0.57
 -29   3  -1    2.12    0.63
  30  -4  -1    0.25    0.84
 -30   4   1   -0.10    0.54
  30   4  -1   -0.10    0.73
  28  -4  -1    0.00    0.57
  28   4  -1    0.62    0.47
 -28   4   1   -0.64    0.40
  26  -4  -1    0.21    0.65
 -26   4   1    0.99    0.56
  26   4  -1   -0.01    0.31
  24  -4  -1    1.60    0.58
 -24   4   1    0.27    0.40
  24   4  -1    0.31    0.32
 -22  -4   1   -0.63    0.31
  22  -4  -1    0.03    0.43
  22   4  -1   -0.14    0.32
 -22   4   1    0.02    0.33
  20  -4  -1    2.40    0.58
 -20  -4   1    2.72    0.45
 -20   4   1    2.49    0.39
  20   4  -1    2.99    0.35
  20   4  -1    2.95    0.41
 -20   4   1    1.86    0.44
 -18  -4   1    0.64    0.29
  18  -4  -1    0.50    0.41
 -18  -4   1    0.43    0.28
  18   4  -1    1.06    0.25
 -18   4   1    1.32    0.30
  18   4  -1    0.85    0.27
 -18   4   1    0.57    0.33
 -16  -4   1    2.11    0.32
  16  -4  -1    1.94    0.49
 -16  -4   1    2.72    0.36
 -16   4   1    2.66    0.37
 -16   4   1    2.00    0.39
  16   4  -1    2.09    0.28
  16   4  -1    1.92    0.32
 -14  -4   1    1.93    0.33
  14  -4  -1    1.67    0.15
  14  -4  -1    1.62    0.40
 -14  -4   1    1.60    0.27
  14   4  -1    1.30    0.30
 -14   4   1    1.47    0.33
  14   4  -1    1.23    0.23
 -14   4   1    1.60    0.30
 -12  -4   1    6.67    0.48
  12  -4  -1    5.67    0.62
  12  -4  -1    6.61    0.27
 -12  -4   1    6.02    0.43
 -12   4   1    7.05    0.50
 -12   4   1    7.58    0.59
  12   4  -1    6.77    0.44
  12   4  -1    6.76    0.47
  10  -4  -1   27.53    0.87
  10  -4  -1   29.77    1.25
 -10  -4   1   25.51    1.06
 -10  -4   1   27.17    1.00
 -10   4   1   27.66    1.09
  10   4  -1   27.96    1.07
  10   4  -1   28.99    1.01
  10   4  -1   28.02    1.03
 -10   4   1   27.38    1.10
   8  -4  -1   27.88    1.19
   8  -4  -1   27.75    0.87
  -8  -4   1   26.14    1.03
  -8  -4   1   26.99    0.97
  -8   4   1   26.88    1.06
  -8   4   1   27.55    1.06
   8   4  -1   29.79    0.98
   8   4  -1   27.71    1.02
   6  -4  -1    3.71    0.19
  -6  -4   1    3.34    0.33
   6  -4  -1    3.53    0.40
   6   4  -1    3.36    0.25
   6   4  -1    3.54    0.31
  -6   4   1    3.52    0.31
  -6   4   1    3.70    0.33
  -4  -4   1   24.05    0.89
   4  -4  -1   23.62    0.79
  -4  -4   1   24.36    0.89
   4  -4  -1   23.09    1.00
   4   4  -1   25.28    0.91
  -4   4   1   23.89    0.92
  -4   4   1   21.92    0.86
   4   4  -1   23.69    0.82
  -2  -4   1   10.29    0.48
   2  -4  -1    8.93    0.57
   2  -4  -1   10.43    0.42
  -2  -4   1   10.60    0.48
  -2   4   1   10.58    0.44
  -2   4   1    9.87    0.42
   2   4  -1    9.47    0.42
  -2   4   1    9.39    0.51
   2   4  -1   10.70    0.50
   0  -4   1  111.59    3.46
   0  -4  -1  112.89    3.59
   0  -4  -1  111.64    3.44
   0  -4   1  113.33    3.47
   0   4  -1  115.89    3.49
   0   4   1  110.09    3.43
   0   4   1  117.36    3.50
   0   4   1  111.33    3.39
   0   4  -1  112.29    3.44
   2  -4   1   19.03    0.75
  -2  -4  -1   18.73    0.84
  -2  -4  -1   19.43    0.74
  -2  -4  -1   19.30    0.59
  -2  -4  -1   18.14    0.60
   2  -4   1   18.58    0.71
  -2   4  -1   20.47    0.74
   2   4   1   19.92    0.74
  -2   4  -1   19.27    0.74
   2   4   1   17.99    0.60
   2   4   1   19.17    0.76
   4  -4   1   20.53    0.77
  -4  -4  -1   20.83    0.89
  -4  -4  -1   19.72    0.79
   4  -4   1   20.23    0.82
   4   4   1   20.19    0.79
  -4   4  -1   21.11    0.78
  -4   4  -1   19.88    0.80
   4   4   1   21.19    0.79
   6  -4   1    8.51    0.44
  -6  -4  -1    9.28    0.48
   6  -4   1    7.26    0.49
  -6  -4  -1    8.22    0.56
  -6   4  -1    8.36    0.52
   6   4   1    8.88    0.46
  -6   4  -1    8.79    0.44
   6   4   1    9.43    0.48
   8  -4   1   38.04    1.32
  -8  -4  -1   38.80    1.22
   8  -4   1   38.82    1.44
  -8  -4  -1   40.71    1.49
  -8  -4  -1   39.42    1.41
  -8   4  -1   38.28    1.34
   8   4   1   37.82    1.32
  -8   4  -1   40.54    1.42
   8   4   1   39.48    1.39
  10  -4   1   17.92    0.71
  10  -4   1   16.61    0.85
 -10  -4  -1   17.38    0.63
 -10   4  -1   17.94    0.82
  10   4   1   17.46    0.69
  10   4   1   17.13    0.79
 -10   4  -1   16.85    0.71
  12  -4   1    8.31    0.45
  12  -4   1    8.11    0.63
 -12  -4  -1    7.11    0.40
  12   4   1    7.84    0.42
  12   4   1    7.67    0.51
 -12   4  -1    7.63    0.44
 -12   4  -1    8.47    0.57
 -14  -4  -1    3.32    0.31
  14  -4   1    2.87    0.45
  14  -4   1    3.46    0.32
 -14   4  -1    3.59    0.43
 -14   4  -1    3.86    0.33
  14   4   1    4.29    0.42
  14   4   1    3.93    0.31
  16  -4   1    0.59    0.35
 -16  -4  -1    0.80    0.24
  16  -4   1    1.16    0.24
  16   4   1    0.89    0.27
 -16   4  -1    1.28    0.34
 -16   4  -1    0.76    0.21
  16   4   1    0.76    0.18
 -18  -4  -1   26.73    1.09
  18  -4   1   26.60    1.36
  18  -4   1   25.16    1.05
 -18   4  -1   25.78    1.25
  18   4   1   27.57    1.22
 -20  -4  -1    1.01    0.31
  20  -4   1    0.65    0.44
 -20   4  -1    0.50    0.35
  20   4   1    0.08    0.32
  22  -4   1    2.83    0.60
 -22   4  -1    2.04    0.49
  22   4   1    1.76    0.39
  24  -4   1    5.54    0.86
  24   4   1    3.78    0.53
 -24   4  -1    5.10    0.67
  26  -4   1    0.72    0.60
  26   4   1    2.11    0.54
 -26   4  -1    2.52    0.59
  28  -4   1   -0.16    0.58
 -28   4  -1    0.31    0.47
  28   4   1   -0.70    0.44
  29  -5  -1    1.29    0.74
 -29   5   1    2.24    0.66
  29   5  -1    1.83    0.60
  27  -5  -1    0.16    0.63
 -27   5   1    1.16    0.50
  27   5  -1    0.76    0.41
  25  -5  -1    0.89    0.58
  25   5  -1    0.17    0.40
 -25   5   1    0.11    0.50
  23  -5  -1    0.44    0.55
  23   5  -1    0.20    0.31
 -23   5   1    0.04    0.38
  21  -5  -1    5.26    0.84
 -21   5   1    4.92    0.68
  21   5  -1    5.61    0.60
  19  -5  -1    0.05    0.41
 -19  -5   1    0.22    0.28
 -19   5   1   -0.08    0.30
  19   5  -1    0.47    0.27
  19   5  -1    0.10    0.24
 -19   5   1    0.40    0.33
 -17  -5   1    7.81    0.63
  17  -5  -1    8.27    0.83
 -17  -5   1    6.88    0.56
 -17   5   1    8.81    0.64
  17   5  -1    7.29    0.59
  17   5  -1    7.19    0.54
 -17   5   1    6.64    0.65
 -15  -5   1    2.82    0.34
 -15  -5   1    2.83    0.39
  15  -5  -1    2.18    0.50
  15   5  -1    2.56    0.34
  15   5  -1    2.75    0.37
 -15   5   1    2.67    0.36
 -15   5   1    2.60    0.42
  15   5  -1    2.07    0.30
 -13  -5   1    4.60    0.44
 -13  -5   1    3.37    0.33
  13  -5  -1    3.54    0.53
  13  -5  -1    3.88    0.22
  13   5  -1    4.47    0.37
 -13   5   1    3.98    0.45
  13   5  -1    3.81    0.37
 -13   5   1    4.29    0.44
  13   5  -1    3.95    0.42
 -11  -5   1    0.05    0.14
  11  -5  -1    0.06    0.09
  11  -5  -1   -0.19    0.28
 -11  -5   1   -0.25    0.24
 -11   5   1    0.23    0.22
  11   5  -1    0.04    0.19
 -11   5   1    0.00    0.22
  11   5  -1    0.24    0.17
  11   5  -1   -0.06    0.23
   9  -5  -1    0.17    0.09
  -9  -5   1   -0.12    0.17
   9  -5  -1   -0.58    0.22
  -9   5   1   -0.05    0.19
   9   5  -1   -0.12    0.17
  -9   5   1    0.39    0.20
   9   5  -1   -0.30    0.15
   9   5  -1   -0.02    0.13
  -7  -5   1   24.59    0.98
   7  -5  -1   24.02    1.12
   7  -5  -1   25.61    0.83
  -7   5   1   25.56    1.02
   7   5  -1   24.69    0.98
  -7   5   1   25.17    0.99
   7   5  -1   23.60    0.86
  -5  -5   1   20.90    0.86
   5  -5  -1   21.85    0.74
  -5  -5   1   20.26    0.85
   5  -5  -1   21.34    1.02
   5   5  -1   21.27    0.87
   5   5  -1   21.02    0.75
  -5   5   1   23.26    0.93
  -5   5   1   20.87    0.84
   3  -5  -1   67.73    2.32
  -3  -5   1   64.27    2.18
   3  -5  -1   67.98    2.11
  -3  -5   1   68.12    2.19
   3   5  -1   70.54    2.22
  -3   5   1   67.95    2.11
   3   5  -1   66.06    2.09
  -3   5   1   64.38    2.13
  -3   5   1   70.30    2.24
  -1  -5   1   66.42    2.13
  -1  -5   1   61.96    2.11
   1  -5  -1   65.08    2.25
   1  -5  -1   66.65    2.08
   1   5  -1   67.45    2.16
  -1   5   1   69.24    2.05
  -1   5   1   67.20    2.17
   1   5  -1   64.79    2.06
  -1   5   1   60.81    2.06
   1  -5   1   62.55    2.09
  -1  -5  -1   63.60    2.20
   1  -5   1   63.66    2.06
  -1  -5  -1   65.54    2.06
  -1   5  -1   65.25    2.10
   1   5   1   63.16    2.12
  -1   5  -1   64.39    2.04
   1   5   1   63.88    1.95
   1   5   1   62.82    2.05
  -3  -5  -1   48.92    1.79
   3  -5   1   49.85    1.71
  -3  -5  -1   52.27    1.69
   3  -5   1   48.89    1.65
  -3   5  -1   51.35    1.70
   3   5   1   49.80    1.67
   3   5   1   51.41    1.71
  -3   5  -1   48.32    1.66
  -5  -5  -1  107.54    3.37
  -5  -5  -1  107.61    3.47
   5  -5   1  102.33    3.40
   5  -5   1  107.16    3.31
  -5   5  -1  108.26    3.36
  -5   5  -1  104.50    3.35
   5   5   1  109.89    3.36
   5   5   1  108.29    3.37
   7  -5   1    5.54    0.49
  -7  -5  -1    6.47    0.54
   7  -5   1    5.21    0.37
  -7  -5  -1    6.03    0.44
  -7   5  -1    5.81    0.45
   7   5   1    5.84    0.44
   7   5   1    6.52    0.44
  -7   5  -1    6.18    0.42
   9  -5   1   -0.14    0.14
   9  -5   1    0.08    0.23
  -9  -5  -1    0.00    0.23
  -9  -5  -1   -0.07    0.07
  -9  -5  -1   -0.10    0.18
   9   5   1    0.05    0.18
   9   5   1   -0.03    0.08
  -9   5  -1    0.07    0.26
   9   5   1    0.23    0.19
  -9   5  -1    0.22    0.20
 -11  -5  -1    5.29    0.47
 -11  -5  -1    5.27    0.28
  11  -5   1    5.41    0.39
  11  -5   1    5.52    0.57
  11   5   1    4.75    0.44
 -11   5  -1    5.15    0.47
 -11   5  -1    5.75    0.43
  11   5   1    4.84    0.40
  13  -5   1    1.90    0.26
  13  -5   1    2.36    0.42
 -13  -5  -1    2.39    0.24
 -13   5  -1    1.95    0.36
  13   5   1    1.62    0.31
  13   5   1    2.55    0.30
 -13   5  -1    2.00    0.30
  15  -5   1    3.77    0.34
 -15  -5  -1    3.11    0.31
  15  -5   1    3.00    0.52
  15   5   1    2.54    0.31
  15   5   1    3.55    0.43
 -15   5  -1    2.75    0.43
 -15   5  -1    2.83    0.35
  17  -5   1    0.17    0.20
  17  -5   1   -0.29    0.43
  17   5   1    0.07    0.19
 -17   5  -1    0.16    0.30
  17   5   1    0.58    0.34
 -17   5  -1    0.05    0.25
  19  -5   1    1.30    0.48
  19   5   1    2.40    0.42
 -19   5  -1    1.94    0.48
  21  -5   1    2.14    0.65
 -21   5  -1    2.42    0.50
  21   5   1    2.54    0.45
  23  -5   1    0.49    0.61
  23   5   1    1.05    0.38
 -23   5  -1    0.77    0.42
  25  -5   1    0.52    0.56
  25   5   1    0.42    0.44
 -25   5  -1   -0.60    0.47
  27  -5   1    0.64    0.68
  27   5   1    0.51    0.50
 -27   5  -1   -0.13    0.43
  29  -5   1    3.35    0.87
  29   5   1    2.39    0.59
 -29   5  -1    3.10    0.69
  28  -6  -1   -0.36    0.65
  28   6  -1   -0.27    0.40
 -28   6   1   -0.49    0.46
  26  -6  -1   -0.89    0.56
 -26   6   1   -0.18    0.43
  26   6  -1    0.07    0.48
  24  -6  -1    1.09    0.73
  24   6  -1    0.40    0.36
 -24   6   1    0.47    0.41
  22  -6  -1    0.45    0.52
  22   6  -1    0.32    0.32
 -22   6   1    0.32    0.45
 -20  -6   1   14.64    0.94
  20  -6  -1   16.07    1.25
  20   6  -1   15.66    0.84
 -20   6   1   15.28    1.01
  20   6  -1   16.28    0.93
 -20   6   1   15.79    0.96
  18  -6  -1   10.15    1.01
 -18  -6   1    9.11    0.76
 -18   6   1    9.75    0.77
  18   6  -1    9.02    0.73
  18   6  -1    9.38    0.65
 -18   6   1    9.25    0.76
  16  -6  -1   17.49    1.19
 -16  -6   1   17.66    0.97
  16   6  -1   19.06    0.95
 -16   6   1   19.00    0.99
  16   6  -1   18.07    0.89
 -16   6   1   16.55    0.97
  14  -6  -1    0.16    0.38
 -14  -6   1    0.08    0.25
  14   6  -1   -0.29    0.21
  14   6  -1    0.19    0.20
 -14   6   1   -0.07    0.29
  14   6  -1    0.14    0.23
 -14   6   1    0.18    0.26
  12  -6  -1    8.30    0.40
  12  -6  -1    8.87    0.77
 -12  -6   1    8.23    0.60
  12   6  -1    8.95    0.60
 -12   6   1    6.88    0.58
  12   6  -1    8.35    0.48
  12   6  -1    8.66    0.60
 -12   6   1   10.68    0.69
  10  -6  -1    4.05    0.26
 -10  -6   1    3.35    0.39
  10  -6  -1    3.00    0.53
 -10   6   1    4.38    0.44
  10   6  -1    4.05    0.41
  10   6  -1    3.74    0.37
  10   6  -1    3.77    0.29
 -10   6   1    4.82    0.44
   8  -6  -1   13.05    0.80
   8  -6  -1   11.66    0.47
  -8  -6   1   11.75    0.64
   8   6  -1   10.41    0.63
   8   6  -1   11.38    0.48
  -8   6   1   10.97    0.62
  -8   6   1   11.27    0.66
  -6  -6   1    6.65    0.50
   6  -6  -1    7.20    0.63
  -6  -6   1    6.21    0.45
   6  -6  -1    6.36    0.34
   6   6  -1    6.01    0.46
   6   6  -1    6.65    0.33
  -6   6   1    6.52    0.50
  -6   6   1    7.26    0.48
  -4  -6   1    9.05    0.57
   4  -6  -1   10.77    0.48
  -4  -6   1   10.21    0.57
   4  -6  -1   10.41    0.69
   4   6  -1   10.46    0.58
  -4   6   1   10.25    0.61
  -4   6   1   12.09    0.54
   4   6  -1    9.55    0.44
  -2  -6   1    0.27    0.18
   2  -6  -1    0.51    0.17
  -2  -6   1    0.57    0.22
   2  -6  -1    0.64    0.30
  -2   6   1    0.34    0.15
   2   6  -1    0.34    0.20
  -2   6   1    0.42    0.22
  -2   6   1    0.37    0.16
   2   6  -1    0.63    0.16
   0  -6   1   14.73    0.71
   0  -6   1   14.65    0.67
   0  -6  -1   12.67    0.77
   0  -6  -1   15.50    0.65
   0   6   1   13.75    0.72
   0   6  -1   16.17    0.72
   0   6  -1   14.81    0.62
   0   6   1   13.69    0.64
   0   6   1   15.26    0.56
   2  -6   1    4.69    0.40
  -2  -6  -1    5.27    0.51
   2  -6   1    4.35    0.34
  -2  -6  -1    4.18    0.37
  -2  -6  -1    4.51    0.21
   2   6   1    4.97    0.42
   2   6   1    4.31    0.21
   2   6   1    4.59    0.38
  -2   6  -1    4.68    0.40
  -2   6  -1    4.60    0.36
   4  -6   1   46.59    1.56
  -4  -6  -1   45.43    1.74
  -4  -6  -1   46.33    1.62
   4  -6   1   44.62    1.65
  -4   6  -1   46.41    1.62
   4   6   1   45.50    1.63
   4   6   1   46.83    1.61
  -4   6  -1   45.03    1.59
  -6  -6  -1    7.02    0.55
   6  -6   1    7.10    0.58
   6  -6   1    8.59    0.47
  -6  -6  -1    8.24    0.62
   6   6   1    8.46    0.52
  -6   6  -1    8.42    0.56
  -6   6  -1    8.01    0.51
   6   6   1    8.58    0.55
  -8  -6  -1    0.68    0.24
   8  -6   1    0.42    0.18
  -8  -6  -1    0.60    0.28
   8  -6   1    0.31    0.25
  -8   6  -1    0.47    0.26
   8   6   1    0.69    0.22
  -8   6  -1    0.43    0.22
   8   6   1    0.89    0.24
 -10  -6  -1    1.31    0.29
  10  -6   1    1.54    0.24
 -10  -6  -1    1.71    0.37
  10  -6   1    1.59    0.36
  10   6   1    1.39    0.26
  10   6   1    1.43    0.29
 -10   6  -1    1.03    0.29
 -10   6  -1    0.94    0.24
  12  -6   1    2.94    0.51
  12  -6   1    3.07    0.33
 -12  -6  -1    2.79    0.39
  12   6   1    2.81    0.39
  12   6   1    2.99    0.35
 -12   6  -1    2.43    0.33
 -12   6  -1    2.91    0.41
  14  -6   1    0.18    0.41
  14  -6   1    0.84    0.22
  14   6   1    1.36    0.29
  14   6   1    0.94    0.35
 -14   6  -1    0.56    0.30
 -14   6  -1    0.61    0.28
  16  -6   1   32.23    1.51
  16  -6   1   29.09    1.14
  16   6   1   27.51    1.28
 -16   6  -1   30.68    1.36
  16   6   1   27.93    1.16
 -16   6  -1   31.09    1.24
  18  -6   1   -0.72    0.47
  18   6   1    0.03    0.29
 -18   6  -1    0.48    0.34
  20  -6   1    0.37    0.57
 -20   6  -1   -0.09    0.34
  20   6   1    0.58    0.33
  22  -6   1    1.16    0.56
  22   6   1   -0.09    0.37
 -22   6  -1    0.18    0.37
  24  -6   1    0.06    0.49
 -24   6  -1    0.16    0.42
  24   6   1    0.38    0.37
  26  -6   1   -0.34    0.57
 -26   6  -1    0.43    0.47
  26   6   1    0.24    0.40
  28  -6   1    3.75    0.91
  28   6   1    3.65    0.72
 -28   6  -1    3.96    0.84
  27  -7  -1    0.94    0.90
 -27   7   1    0.06    0.58
  27   7  -1    0.80    0.47
  25  -7  -1   -0.44    0.61
 -25   7   1    0.24    0.45
  25   7  -1    0.76    0.52
  23  -7  -1    0.60    0.74
  23   7  -1   -0.14    0.44
 -23   7   1   -0.28    0.43
 -21  -7   1    2.05    0.50
  21  -7  -1    2.50    0.78
  21   7  -1    1.58    0.43
 -21   7   1    1.84    0.48
 -19  -7   1    1.81    0.51
  19  -7  -1    1.24    0.56
  19   7  -1    2.05    0.40
 -19   7   1    1.77    0.46
  19   7  -1    2.21    0.45
 -19   7   1    1.45    0.46
  17  -7  -1    0.16    0.45
 -17  -7   1    0.29    0.31
 -17   7   1    0.55    0.37
  17   7  -1    0.47    0.32
  17   7  -1    0.50    0.31
 -17   7   1    0.45    0.33
  15  -7  -1    8.67    0.85
 -15  -7   1    8.10    0.69
 -15   7   1    7.45    0.65
 -15   7   1    7.94    0.71
  15   7  -1    7.75    0.66
  15   7  -1    8.45    0.62
 -13  -7   1    1.08    0.33
  13  -7  -1    0.53    0.40
 -13   7   1    1.28    0.39
 -13   7   1    1.62    0.40
  13   7  -1    1.46    0.35
  13   7  -1    2.23    0.35
 -11  -7   1    0.30    0.25
  11  -7  -1    0.62    0.36
 -11   7   1    0.22    0.27
  11   7  -1   -0.10    0.23
  11   7  -1    0.70    0.29
 -11   7   1    0.47    0.25
  -9  -7   1    1.36    0.30
   9  -7  -1    1.61    0.20
   9  -7  -1    1.72    0.42
   9   7  -1    2.38    0.33
   9   7  -1    1.52    0.31
  -9   7   1    1.28    0.29
  -9   7   1    1.66    0.34
   7  -7  -1    6.32    0.65
  -7  -7   1    6.43    0.51
   7  -7  -1    5.97    0.38
  -7  -7   1    7.09    0.56
   7   7  -1    6.77    0.55
   7   7  -1    6.00    0.31
  -7   7   1    6.90    0.51
  -7   7   1    6.60    0.56
   5  -7  -1   -0.11    0.13
   5  -7  -1    0.17    0.28
  -5  -7   1   -0.10    0.18
  -5  -7   1   -0.35    0.17
  -5   7   1    0.33    0.20
   5   7  -1   -0.01    0.20
  -5   7   1    0.36    0.24
   5   7  -1   -0.15    0.11
   3  -7  -1   -0.12    0.25
  -3  -7   1    0.62    0.22
  -3  -7   1   -0.14    0.21
   3  -7  -1    0.26    0.18
   3   7  -1    0.21    0.22
  -3   7   1    0.57    0.19
  -3   7   1    0.16    0.23
  -3   7   1    0.02    0.16
   3   7  -1    0.39    0.14
  -1  -7   1   25.27    1.03
   1  -7  -1   25.69    1.00
  -1  -7   1   24.69    1.07
   1  -7  -1   27.78    1.22
  -1   7   1   25.61    0.92
  -1   7   1   26.39    1.00
  -1   7   1   23.91    1.08
   1   7  -1   26.68    0.94
   1   7  -1   25.63    1.08
   1  -7   1   25.33    1.09
  -1  -7  -1   27.32    1.25
   1  -7   1   24.93    1.01
  -1  -7  -1   26.02    1.03
  -1   7  -1   28.76    1.11
   1   7   1   25.83    1.03
  -1   7  -1   26.31    0.98
   1   7   1   24.97    0.87
   1   7   1   26.03    1.11
   3  -7   1   33.16    1.30
  -3  -7  -1   32.81    1.39
   3  -7   1   33.30    1.21
  -3  -7  -1   30.94    1.23
  -3   7  -1   31.65    1.28
   3   7   1   34.46    1.25
   3   7   1   32.05    1.29
  -3   7  -1   33.01    1.20
   5  -7   1    1.68    0.34
  -5  -7  -1    1.04    0.30
  -5  -7  -1    1.31    0.39
   5  -7   1    1.32    0.25
   5   7   1    1.29    0.30
  -5   7  -1    1.41    0.29
  -5   7  -1    1.19    0.24
   5   7   1    1.22    0.31
   7  -7   1   11.07    0.72
   7  -7   1   11.51    0.58
  -7  -7  -1   12.22    0.78
  -7  -7  -1   11.88    0.67
  -7   7  -1   12.27    0.68
   7   7   1   11.33    0.66
   7   7   1   10.02    0.68
  -7   7  -1   10.42    0.66
  -9  -7  -1    0.21    0.29
   9  -7   1    0.82    0.35
  -9  -7  -1    0.25    0.23
   9  -7   1    0.26    0.19
   9   7   1    0.00    0.24
   9   7   1    0.40    0.26
  -9   7  -1    0.50    0.23
  -9   7  -1   -0.19    0.21
  11  -7   1    0.80    0.33
 -11  -7  -1    0.81    0.35
  11  -7   1    0.84    0.24
 -11  -7  -1    1.19    0.36
  11   7   1    0.67    0.29
  11   7   1    0.57    0.32
 -11   7  -1    0.80    0.26
 -11   7  -1    0.84    0.33
  13  -7   1    1.65    0.26
  13  -7   1    0.61    0.39
 -13  -7  -1    1.34    0.34
  13   7   1    2.32    0.37
 -13   7  -1    1.36    0.35
  13   7   1    1.88    0.37
 -13   7  -1    1.64    0.32
  15  -7   1   13.69    1.00
  15   7   1   13.94    0.79
 -15   7  -1   11.97    0.86
  15   7   1   14.62    0.85
 -15   7  -1   15.15    0.84
  17  -7   1   14.09    1.07
  17   7   1   13.56    0.89
 -17   7  -1   14.54    0.94
  17   7   1   12.84    0.78
 -17   7  -1   13.32    0.84
  19  -7   1    0.77    0.48
 -19   7  -1    0.16    0.36
  19   7   1   -0.30    0.28
  21  -7   1    2.37    0.67
 -21   7  -1    0.65    0.49
  21   7   1    2.92    0.56
  23  -7   1    1.65    0.65
 -23   7  -1    0.16    0.50
  23   7   1    0.29    0.37
  25  -7   1   -0.01    0.62
 -25   7  -1    0.24    0.45
  25   7   1    0.01    0.40
  24  -8  -1   -1.13    0.55
  24   8  -1   -0.12    0.41
 -24   8   1    0.41    0.46
  22  -8  -1    0.09    0.54
  22   8  -1   -0.03    0.36
 -22   8   1    0.11    0.41
  20  -8  -1    1.46    0.63
 -20  -8   1    1.13    0.44
  20   8  -1    1.73    0.45
 -20   8   1    0.76    0.54
 -20   8   1    1.33    0.51
  20   8  -1    1.11    0.39
  18  -8  -1    1.46    0.55
 -18  -8   1    1.02    0.41
 -18   8   1    0.98    0.47
  18   8  -1    0.42    0.31
  18   8  -1    1.03    0.39
 -18   8   1    1.36    0.47
 -16  -8   1    0.18    0.40
  16  -8  -1    0.73    0.47
 -16   8   1    0.07    0.37
  16   8  -1    0.65    0.37
 -16   8   1    0.11    0.33
  16   8  -1   -0.02    0.38
  14  -8  -1    1.51    0.51
 -14  -8   1    0.93    0.35
  14   8  -1    1.65    0.36
  14   8  -1    1.46    0.37
 -14   8   1    1.33    0.39
 -14   8   1    0.19    0.30
 -12  -8   1    1.40    0.36
  12  -8  -1    1.44    0.55
  12   8  -1    2.30    0.42
  12   8  -1    2.08    0.40
 -12   8   1    2.13    0.42
 -12   8   1    2.32    0.44
 -10  -8   1    0.35    0.28
  10  -8  -1    0.16    0.42
  10   8  -1    0.11    0.25
  10   8  -1    0.23    0.28
 -10   8   1    0.96    0.32
 -10   8   1    0.17    0.29
   8  -8  -1    5.46    0.68
   8  -8  -1    4.93    0.39
  -8  -8   1    5.43    0.52
  -8  -8   1    5.23    0.53
  -8   8   1    5.15    0.53
   8   8  -1    3.92    0.46
  -8   8   1    4.58    0.44
   8   8  -1    4.18    0.51
   6  -8  -1   13.38    0.90
   6  -8  -1   12.32    0.59
  -6  -8   1   12.46    0.72
  -6  -8   1   11.19    0.75
   6   8  -1   12.61    0.74
  -6   8   1   12.70    0.68
  -6   8   1   11.94    0.61
  -6   8   1   10.44    0.74
  -4  -8   1    2.94    0.41
   4  -8  -1    3.90    0.56
   4  -8  -1    3.08    0.32
  -4  -8   1    4.01    0.45
   4   8  -1    3.08    0.42
  -4   8   1    3.45    0.35
  -4   8   1    4.38    0.38
  -4   8   1    3.18    0.44
  -2  -8   1   54.38    1.92
  -2  -8   1   50.76    1.85
   2  -8  -1   53.60    1.81
   2  -8  -1   55.92    2.10
   2   8  -1   52.34    1.92
   2   8  -1   49.90    1.70
  -2   8   1   55.10    1.81
  -2   8   1   51.84    1.95
  -2   8   1   49.30    1.73
   0  -8  -1   31.07    1.17
   0  -8   1   29.62    1.21
   0  -8  -1   29.03    1.37
   0  -8   1   29.91    1.27
   0   8   1   30.21    1.17
   0   8  -1   30.23    1.26
   0   8   1   29.68    1.31
   0   8   1   29.59    1.04
   0   8  -1   30.44    1.09
   2  -8   1    7.02    0.59
   2  -8   1    6.88    0.47
  -2  -8  -1    6.01    0.62
  -2  -8  -1    6.84    0.54
   2   8   1    6.13    0.51
   2   8   1    7.21    0.60
  -2   8  -1    6.59    0.45
  -2   8  -1    7.49    0.59
   4  -8   1    0.55    0.23
   4  -8   1    0.32    0.31
  -4  -8  -1    0.21    0.36
  -4  -8  -1    0.78    0.29
   4   8   1    0.01    0.27
  -4   8  -1    0.30    0.27
   4   8   1    0.46    0.33
  -4   8  -1    0.45    0.24
  -6  -8  -1    2.72    0.49
  -6  -8  -1    2.47    0.37
   6  -8   1    2.17    0.43
   6  -8   1    2.66    0.33
   6   8   1    2.17    0.37
  -6   8  -1    2.68    0.37
   6   8   1    2.02    0.34
  -6   8  -1    2.22    0.38
   8  -8   1    0.43    0.35
  -8  -8  -1    0.91    0.32
  -8  -8  -1    0.34    0.33
   8  -8   1    0.41    0.22
   8   8   1    0.77    0.32
   8   8   1    0.72    0.29
  -8   8  -1    0.18    0.27
  -8   8  -1    0.82    0.36
  10  -8   1    0.30    0.21
 -10  -8  -1    0.34    0.28
 -10  -8  -1   -0.13    0.31
  10  -8   1   -0.26    0.37
  10   8   1    0.71    0.30
 -10   8  -1   -0.02    0.23
 -10   8  -1    0.37    0.26
  10   8   1    0.18    0.25
  12  -8   1    0.71    0.37
 -12  -8  -1    0.26    0.36
 -12  -8  -1    0.16    0.30
  12  -8   1    0.16    0.20
  12   8   1    0.50    0.33
 -12   8  -1    0.10    0.31
  12   8   1    0.52    0.31
 -12   8  -1    0.04    0.27
  14  -8   1    2.42    0.52
 -14   8  -1    3.07    0.43
 -14   8  -1    3.33    0.49
  14   8   1    2.45    0.44
  14   8   1    3.16    0.47
  16  -8   1    4.95    0.70
 -16   8  -1    4.56    0.57
  16   8   1    5.05    0.53
  16   8   1    3.87    0.54
 -16   8  -1    3.79    0.55
  18  -8   1    0.63    0.50
  18   8   1    0.04    0.34
 -18   8  -1    0.11    0.35
  20  -8   1    7.95    0.95
 -20   8  -1    8.08    0.82
  20   8   1    7.86    0.78
  22  -8   1    0.07    0.57
  22   8   1    0.20    0.38
 -22   8  -1   -0.01    0.41
  24  -8   1   -0.06    0.63
  24   8   1    0.31    0.53
 -24   8  -1    0.65    0.48
  23  -9  -1    0.15    0.62
 -23   9   1    0.34    0.60
  23   9  -1   -0.60    0.50
 -21  -9   1    0.56    0.51
  21  -9  -1    0.04    0.58
  21   9  -1    0.58    0.49
 -21   9   1    0.33    0.51
 -19  -9   1    0.63    0.47
  19  -9  -1    1.26    0.64
 -19   9   1    0.71    0.41
  19   9  -1   -0.22    0.33
 -19   9   1   -0.24    0.44
  19   9  -1    0.00    0.43
  17  -9  -1    2.14    0.64
 -17  -9   1    0.05    0.45
 -17   9   1    1.95    0.55
  17   9  -1    1.49    0.49
 -17   9   1    1.12    0.44
  17   9  -1    1.45    0.47
  15  -9  -1   -0.90    0.49
 -15  -9   1   -0.47    0.36
 -15   9   1    0.45    0.34
  15   9  -1    0.23    0.41
 -15   9   1   -0.34    0.41
  15   9  -1   -0.34    0.28
 -13  -9   1    3.30    0.53
  13  -9  -1    1.87    0.58
 -13   9   1    2.85    0.49
  13   9  -1    2.44    0.49
 -13   9   1    2.64    0.52
  13   9  -1    1.88    0.42
  11  -9  -1   10.67    1.02
 -11  -9   1   12.86    0.90
 -11   9   1   13.67    0.89
  11   9  -1   11.90    0.81
  11   9  -1   13.31    0.92
 -11   9   1   11.79    0.85
  -9  -9   1    0.64    0.32
  -9  -9   1    0.70    0.32
   9  -9  -1    0.76    0.41
  -9   9   1    0.45    0.27
   9   9  -1    0.29    0.31
  -9   9   1   -0.08    0.30
   9   9  -1    1.07    0.41
  -7  -9   1   10.38    0.71
  -7  -9   1   11.33    0.79
   7  -9  -1   11.87    0.91
   7  -9  -1    9.25    0.59
  -7   9   1   10.57    0.65
   7   9  -1   11.60    0.82
   7   9  -1   11.94    0.78
  -7   9   1   11.87    0.88
   5  -9  -1   11.72    0.63
  -5  -9   1   11.10    0.72
  -5  -9   1   10.39    0.78
   5  -9  -1   12.68    0.98
   5   9  -1   10.74    0.74
  -5   9   1   10.97    0.63
  -5   9   1   11.05    0.79
  -5   9   1   11.64    0.69
  -3  -9   1    5.97    0.52
   3  -9  -1    5.45    0.69
   3  -9  -1    6.32    0.51
  -3  -9   1    5.80    0.57
  -3   9   1    5.33    0.58
  -3   9   1    6.69    0.52
   3   9  -1    5.28    0.55
  -1  -9   1    0.63    0.32
  -1  -9   1   -0.29    0.21
   1  -9  -1    0.08    0.35
   1  -9  -1    0.12    0.25
   1   9  -1    0.19    0.28
  -1   9   1   -0.08    0.27
  -1   9   1    0.74    0.33
   1  -9   1   26.16    1.15
  -1  -9  -1   28.20    1.17
   1  -9   1   27.77    1.26
  -1  -9  -1   29.12    1.41
  -1   9  -1   25.13    1.03
   1   9   1   26.27    1.29
   1   9   1   28.22    1.17
  -1   9  -1   26.91    1.24
  -3  -9  -1    5.27    0.52
  -3  -9  -1    5.19    0.61
   3  -9   1    4.97    0.57
   3  -9   1    4.53    0.46
  -3   9  -1    5.33    0.55
   3   9   1    4.16    0.49
  -3   9  -1    5.45    0.45
   3   9   1    4.77    0.55
  -5  -9  -1    0.13    0.32
   5  -9   1    0.43    0.36
   5  -9   1    0.48    0.26
  -5  -9  -1    0.44    0.32
   5   9   1    0.60    0.34
  -5   9  -1    0.74    0.32
   5   9   1    0.77    0.33
  -5   9  -1    0.45    0.27
  -7  -9  -1   11.41    0.87
  -7  -9  -1   11.31    0.80
   7  -9   1   11.76    0.90
   7  -9   1   10.71    0.62
   7   9   1   13.32    0.83
  -7   9  -1   11.78    0.74
  -7   9  -1   12.83    0.83
   7   9   1   11.75    0.81
   9  -9   1    4.91    0.64
  -9  -9  -1    2.77    0.45
   9  -9   1    4.12    0.40
  -9  -9  -1    3.87    0.59
   9   9   1    4.41    0.52
   9   9   1    4.00    0.51
  -9   9  -1    5.32    0.55
  -9   9  -1    4.25    0.52
 -11  -9  -1    5.45    0.70
 -11  -9  -1    5.65    0.60
  11  -9   1    4.92    0.68
  11   9   1    5.35    0.57
  11   9   1    5.68    0.60
 -11   9  -1    4.47    0.57
 -11   9  -1    4.73    0.56
  13  -9   1   -0.31    0.47
 -13  -9  -1   -0.29    0.36
 -13   9  -1    0.00    0.29
 -13   9  -1    0.70    0.34
  13   9   1    0.91    0.40
  13   9   1    0.03    0.38
  15  -9   1    3.09    0.61
  15   9   1    3.14    0.53
 -15   9  -1    3.80    0.56
 -15   9  -1    3.27    0.55
  15   9   1    2.89    0.53
  17  -9   1    4.51    0.74
 -17   9  -1    4.47    0.63
  17   9   1    5.55    0.65
 -17   9  -1    3.95    0.64
  17   9   1    4.35    0.60
  19  -9   1    3.19    0.74
  19   9   1    2.56    0.60
 -19   9  -1    2.14    0.57
  21  -9   1    1.07    0.66
 -21   9  -1    0.15    0.45
  21   9   1    1.49    0.53
  23  -9   1    0.34    0.68
 -23   9  -1   -0.04    0.46
  23   9   1   -0.05    0.51
  20 -10  -1    0.32    0.63
 -20 -10   1   -0.16    0.41
  20  10  -1   -0.59    0.37
 -20  10   1   -0.14    0.53
 -18 -10   1   -0.22    0.47
  18 -10  -1   -0.74    0.50
  18  10  -1   -0.14    0.47
 -18  10   1    0.03    0.40
 -18  10   1    0.47    0.52
  18  10  -1    0.09    0.38
  16 -10  -1    0.04    0.52
 -16 -10   1   -0.39    0.39
 -16  10   1    0.11    0.39
 -16  10   1    0.51    0.39
  16  10  -1    0.41    0.44
  16  10  -1    0.46    0.44
  14 -10  -1    0.48    0.50
 -14 -10   1    0.30    0.36
  14  10  -1    0.62    0.45
  14  10  -1    0.71    0.38
 -14  10   1    0.71    0.42
 -14  10   1    0.22    0.36
 -12 -10   1    0.94    0.38
  12 -10  -1    1.37    0.60
  12  10  -1    0.47    0.35
 -12  10   1    0.46    0.42
 -12  10   1    0.34    0.39
  12  10  -1    0.52    0.42
 -10 -10   1    1.16    0.37
  10 -10  -1    0.65    0.57
  10  10  -1    0.34    0.35
  10  10  -1    0.39    0.36
 -10  10   1    0.29    0.43
 -10  10   1    0.66    0.38
  -8 -10   1   -0.24    0.28
   8 -10  -1    0.62    0.44
  -8 -10   1   -0.07    0.35
   8  10  -1    0.20    0.39
   8  10  -1   -0.17    0.29
  -8  10   1    0.46    0.43
  -8  10   1    0.45    0.35
  -6 -10   1    0.21    0.36
  -6 -10   1    0.47    0.30
   6 -10  -1    0.71    0.43
   6  10  -1    0.67    0.33
   6  10  -1    0.48    0.34
  -6  10   1    0.55    0.35
  -4 -10   1   -0.31    0.24
   4 -10  -1   -0.65    0.33
  -4 -10   1   -0.11    0.27
   4 -10  -1    0.11    0.25
   4  10  -1   -0.43    0.28
  -4  10   1    0.02    0.30
  -4  10   1   -0.36    0.24
   2 -10  -1   -0.15    0.35
   2 -10  -1   -0.24    0.25
  -2 -10   1   -0.14    0.34
  -2 -10   1   -0.12    0.29
  -2  10   1   -0.18    0.29
  -2  10   1   -0.05    0.27
   2  10  -1    0.23    0.31
   0 -10  -1   -0.24    0.33
   0 -10   1    0.08    0.37
   0 -10  -1    0.35    0.25
   0 -10   1    0.06    0.24
   0  10  -1    0.28    0.32
   0  10   1    0.43    0.27
   0  10   1    0.45    0.37
   2 -10   1    9.78    0.71
  -2 -10  -1   10.16    0.88
   2 -10   1    9.75    0.83
  -2 -10  -1    9.07    0.72
   2  10   1    9.66    0.79
   2  10   1    9.98    0.74
  -2  10  -1   10.08    0.78
  -4 -10  -1    0.24    0.32
  -4 -10  -1   -0.12    0.33
   4 -10   1    0.15    0.32
   4 -10   1   -0.07    0.21
   4  10   1   -0.07    0.32
   4  10   1    0.23    0.33
  -4  10  -1    0.47    0.42
   6 -10   1    1.02    0.46
  -6 -10  -1    1.30    0.43
  -6 -10  -1    0.77    0.38
   6 -10   1    0.73    0.29
  -6  10  -1    0.63    0.37
  -6  10  -1    0.33    0.31
   6  10   1    0.57    0.38
   6  10   1    0.83    0.43
  -8 -10  -1    0.50    0.47
   8 -10   1    0.65    0.28
   8 -10   1    0.69    0.45
  -8 -10  -1    1.47    0.43
  -8  10  -1    1.54    0.39
  -8  10  -1    0.75    0.44
   8  10   1    1.33    0.43
   8  10   1    1.48    0.47
 -10 -10  -1    2.13    0.49
  10 -10   1    1.84    0.51
 -10 -10  -1    2.64    0.55
 -10  10  -1    2.40    0.48
  10  10   1    3.02    0.54
 -10  10  -1    1.83    0.45
  10  10   1    3.30    0.53
 -12 -10  -1    0.89    0.46
 -12 -10  -1    1.67    0.49
  12 -10   1    0.99    0.53
  12  10   1    0.87    0.45
 -12  10  -1    1.22    0.48
 -12  10  -1    1.81    0.43
  12  10   1    0.28    0.44
  14 -10   1    5.39    0.82
 -14  10  -1    4.14    0.64
  14  10   1    4.13    0.61
  14  10   1    4.45    0.64
 -14  10  -1    4.88    0.65
  16 -10   1    3.22    0.78
  16  10   1    2.64    0.52
  16  10   1    3.75    0.57
 -16  10  -1    3.28    0.57
 -16  10  -1    1.56    0.55
  18 -10   1    0.86    0.81
  18  10   1    0.60    0.42
 -18  10  -1    0.02    0.49
  20  10   1    0.14    0.52
 -20  10  -1    0.27    0.44
 -19 -11   1    0.85    0.56
  19 -11  -1   -0.26    0.82
  19  11  -1   -0.69    0.51
  19  11  -1    0.84    0.62
 -19  11   1   -0.16    0.49
 -19  11   1    0.51    0.66
  17 -11  -1   -0.55    0.75
 -17 -11   1    0.31    0.43
  17  11  -1    1.33    0.50
 -17  11   1   -0.27    0.55
 -17  11   1    0.82    0.66
  17  11  -1    0.55    0.46
 -15 -11   1    0.08    0.39
  15 -11  -1    1.47    0.76
 -15  11   1   -0.20    0.42
 -15  11   1   -0.23    0.52
  15  11  -1   -0.11    0.48
  15  11  -1    0.34    0.41
  13 -11  -1   -1.61    0.58
 -13 -11   1    0.31    0.44
  13  11  -1   -0.30    0.45
  13  11  -1   -0.08    0.43
 -13  11   1    0.38    0.53
  11 -11  -1   -0.46    0.47
 -11 -11   1    0.32    0.37
 -11  11   1   -0.12    0.47
  11  11  -1    0.35    0.37
  11  11  -1    0.57    0.39
  -9 -11   1    2.39    0.50
   9 -11  -1    2.28    0.61
  -9  11   1    1.27    0.56
   9  11  -1    1.75    0.54
   9  11  -1    1.75    0.51
  -7 -11   1    0.03    0.33
   7 -11  -1    0.04    0.54
  -7  11   1    0.84    0.42
   7  11  -1   -0.04    0.35
   7  11  -1    0.00    0.33
   5 -11  -1    0.37    0.45
  -5 -11   1   -0.14    0.37
  -5  11   1   -0.21    0.43
   5  11  -1    0.14    0.40
   5  11  -1   -0.11    0.35
   3 -11  -1    6.50    0.82
   3 -11  -1    5.34    0.51
  -3 -11   1    3.85    0.53
  -3  11   1    4.08    0.60
  -3  11   1    5.21    0.54
   3  11  -1    4.92    0.61
   3  11  -1    4.18    0.58
   1 -11  -1   -0.19    0.30
  -1 -11   1   -0.52    0.24
   1 -11  -1    0.03    0.48
  -1  11   1   -0.23    0.30
  -1  11   1   -0.18    0.32
   1  11  -1   -0.01    0.33
  -1 -11  -1    2.28    0.61
  -1 -11  -1    1.99    0.42
   1 -11   1    1.47    0.36
   1  11   1    2.13    0.45
   1  11   1    2.08    0.54
  -1  11  -1    1.31    0.44
  -3 -11  -1    1.77    0.50
  -3 -11  -1    1.14    0.36
   3 -11   1    1.34    0.33
   3  11   1    1.07    0.41
   3  11   1    1.11    0.36
  -3  11  -1    0.53    0.47
   5 -11   1    0.49    0.27
  -5 -11  -1   -0.46    0.34
  -5 -11  -1    0.36    0.49
  -5  11  -1    0.08    0.36
   5  11   1    0.14    0.37
   5  11   1   -0.55    0.36
  -7 -11  -1    0.03    0.43
  -7 -11  -1    0.05    0.36
   7 -11   1    0.17    0.32
   7  11   1    0.48    0.40
  -7  11  -1    0.57    0.47
   7  11   1    0.35    0.42
  -9 -11  -1    0.39    0.44
  -9 -11  -1    0.81    0.38
   9  11   1   -0.12    0.35
   9  11   1   -0.27    0.37
  -9  11  -1    0.06    0.44
 -11 -11  -1    0.41    0.47
 -11 -11  -1    0.47    0.38
  11  11   1   -0.28    0.36
 -11  11  -1    0.38    0.40
 -11  11  -1    0.43    0.48
  11  11   1   -0.46    0.33
 -13 -11  -1    0.15    0.39
 -13  11  -1    0.58    0.50
  13  11   1    0.57    0.41
  13  11   1   -0.51    0.36
 -13  11  -1    0.09    0.48
  15  11   1    0.82    0.46
 -15  11  -1    0.80    0.46
  15  11   1    1.50    0.50
 -15  11  -1    0.65    0.47
  17  11   1    0.93    0.57
 -17  11  -1    0.61    0.47
  17  11   1   -0.31    0.64
 -14 -12   1    0.45    0.43
  14 -12  -1   -0.85    0.74
 -14  12   1    0.42    0.62
  14  12  -1   -0.73    0.43
  14  12  -1    0.41    0.44
  12 -12  -1    0.30    0.71
 -12 -12   1   -0.15    0.39
  12  12  -1   -0.23    0.40
 -12  12   1   -0.31    0.54
  12  12  -1   -0.34    0.41
  10 -12  -1    0.14    0.65
 -10 -12   1    1.45    0.52
  10  12  -1    1.07    0.53
  10  12  -1    0.16    0.45
 -10  12   1    0.75    0.60
   8 -12  -1    0.28    0.64
  -8 -12   1   -0.04    0.35
  -8  12   1   -0.34    0.39
   8  12  -1    0.47    0.42
   8  12  -1    0.61    0.45
  -6 -12   1   -0.32    0.31
   6 -12  -1   -0.10    0.60
   6  12  -1    0.19    0.37
  -6  12   1    0.06    0.41
   6  12  -1    0.55    0.51
   4 -12  -1    0.35    0.59
  -4 -12   1   -0.01    0.33
  -4  12   1   -0.03    0.47
   4  12  -1    0.00    0.34
   4  12  -1    0.38    0.42
   2 -12  -1    2.38    0.60
  -2 -12   1    2.11    0.44
  -2  12   1    2.94    0.59
   2  12  -1    2.00    0.46
   2  12  -1    1.98    0.55
   0 -12  -1    0.14    0.56
   0 -12   1    0.20    0.32
   0 -12  -1    0.33    0.37
   0  12  -1   -0.15    0.34
   0  12   1   -0.07    0.31
   0  12  -1   -0.23    0.39
   0  12   1    0.28    0.42
   2 -12   1    0.86    0.41
  -2 -12  -1    0.42    0.35
  -2 -12  -1    0.41    0.57
  -2  12  -1    0.88    0.52
   2  12   1    0.49    0.50
   2  12   1    0.50    0.37
  -4 -12  -1   -0.51    0.51
  -4 -12  -1    0.02    0.41
   4 -12   1    0.31    0.38
   4  12   1   -0.04    0.41
   4  12   1   -0.26    0.43
  -4  12  -1   -1.11    0.33
  -6 -12  -1    2.03    0.46
  -6 -12  -1    2.19    0.69
   6  12   1    1.19    0.50
   6  12   1    2.97    0.53
  -6  12  -1    2.32    0.54
  -8 -12  -1   -0.14    0.58
  -8 -12  -1    0.00    0.44
   8  12   1    1.28    0.58
  -8  12  -1    0.31    0.42
   8  12   1    0.33    0.48
 -10 -12  -1    0.60    0.42
 -10 -12  -1    0.29    0.61
  10  12   1   -0.09    0.49
 -10  12  -1    1.18    0.57
  10  12   1    0.44    0.47
 -12 -12  -1    0.02    0.42
 -12 -12  -1    0.32    0.55
  12  12   1   -0.16    0.45
  12  12   1   -0.32    0.42
 -12  12  -1    0.34    0.46
  14  12   1   -0.14    0.42
 -14  12  -1    0.04    0.47
  14  12   1    0.03    0.46
  -9 -13   1   -0.10    0.48
  -9  13   1   -0.20    0.49
   9  13  -1   -1.40    0.50
   9  13  -1   -0.26    0.45
  -7 -13   1    0.40    0.50
  -7  13   1    0.70    0.50
   7  13  -1   -0.01    0.54
   7  13  -1    0.30    0.48
  -5 -13   1   -0.42    0.45
  -5  13   1    0.15    0.43
   5  13  -1   -0.25    0.44
   5  13  -1    1.27    0.56
  -3 -13   1    0.05    0.45
   3  13  -1    0.00    0.42
   3  13  -1   -0.26    0.48
  -3  13   1   -0.33    0.41
  -1 -13   1    0.85    0.41
   1  13  -1    1.67    0.49
  -1  13   1   -0.14    0.40
   1  13  -1    0.92    0.57
   1 -13   1    0.64    0.47
  -1 -13  -1    1.24    0.52
   1  13   1    0.41    0.49
  -1  13  -1    0.62    0.49
  -1  13  -1    0.51    0.51
  -3 -13  -1    2.63    0.60
  -3  13  -1    2.49    0.60
   3  13   1    2.57    0.63
   3  13   1    2.40    0.60
  -5 -13  -1    0.83    0.43
  -5  13  -1    0.17    0.46
   5  13   1   -0.61    0.41
   5  13   1    0.20    0.43
  -7 -13  -1    0.14    0.42
   7  13   1    2.45    0.65
   7  13   1    0.64    0.52
  -7  13  -1    1.16    0.54
  -9 -13  -1    1.80    0.55
  -9  13  -1    2.68    0.64
   9  13   1    1.43    0.68
   9  13   1    1.51    0.53
  30   0  -2   -0.07    0.54
 -30   0   2    0.77    0.59
  28   0  -2   -0.04    0.51
 -28   0   2    1.26    0.52
  26   0  -2    0.01    0.45
 -26   0   2    0.07    0.51
 -24   0   2    5.85    0.69
  24   0  -2    4.28    0.74
  22   0  -2    5.64    0.47
  22   0  -2    5.37    0.70
 -22   0   2    6.32    0.68
  20   0  -2   23.96    1.29
 -20   0   2   25.31    1.26
 -20   0   2   23.92    1.06
  20   0  -2   23.54    0.96
  18   0  -2   10.44    0.52
 -18   0   2    9.66    0.72
  18   0  -2    9.50    0.78
 -18   0   2   10.52    0.63
  16   0  -2   35.47    1.52
  16   0  -2   36.38    1.26
 -16   0   2   37.32    1.49
 -16   0   2   35.94    1.37
  14   0  -2    0.80    0.18
 -14   0   2    1.14    0.28
 -14   0   2    0.94    0.26
  14   0  -2    1.85    0.38
 -14   0   2    1.18    0.18
  12   0  -2   -0.02    0.11
 -12   0   2    0.02    0.19
 -12   0   2    0.00    0.11
 -12   0   2   -0.23    0.20
  12   0  -2   -0.09    0.22
 -10   0   2   30.18    1.19
  10   0  -2   32.03    1.04
 -10   0   2   30.73    1.04
  10   0  -2   31.21    1.23
 -10   0   2   32.64    1.18
   8   0  -2   27.06    1.09
  -8   0   2   29.38    1.09
  -8   0   2   28.19    0.93
  -8   0   2   28.26    1.05
  -6   0   2  984.98   28.72
   6   0  -2 1000.00   28.94
  -6   0   2  936.46   28.90
  -6   0   2  982.92   28.73
   4   0  -2  399.82   11.91
  -4   0   2  415.61   11.94
  -4   0   2  384.46   11.84
   4   0  -2  409.35   11.94
  -4   0   2  402.68   11.94
   2   0  -2  378.43   10.87
  -2   0   2  374.72   10.91
  -2   0   2  345.55   10.88
   2   0  -2  372.74   10.90
  -2   0   2  365.98   10.83
   0   0   2   71.32    2.16
   0   0  -2   71.26    2.20
   0   0   2   70.91    2.19
   0   0  -2   67.30    2.16
  -2   0  -2    1.50    0.20
   2   0   2    1.44    0.18
   2   0   2    1.67    0.17
  -2   0  -2    1.72    0.20
  -4   0  -2  145.66    4.39
   4   0   2  145.90    4.32
   4   0   2  142.59    4.38
  -4   0  -2  144.88    4.40
  -6   0  -2   25.10    0.90
   6   0   2   23.15    0.89
  -6   0  -2   23.38    0.76
   6   0   2   24.42    0.77
   8   0   2  117.59    3.63
  -8   0  -2  117.34    3.65
  10   0   2  105.40    3.26
 -10   0  -2  101.93    3.27
 -12   0  -2   11.40    0.62
  12   0   2   11.16    0.61
  14   0   2   38.72    1.43
 -14   0  -2   38.35    1.46
  16   0   2   63.40    2.20
 -16   0  -2   64.98    2.23
  18   0   2   67.27    2.38
 -18   0  -2   69.38    2.41
 -20   0  -2    1.97    0.46
  20   0   2    2.52    0.39
  22   0   2   -0.02    0.27
 -22   0  -2    0.07    0.31
  24   0   2    1.13    0.42
 -24   0  -2    0.75    0.41
 -26   0  -2   -0.65    0.35
  26   0   2    0.79    0.43
  28   0   2    1.95    0.58
  28   0   2    2.16    0.65
 -28   0  -2    2.46    0.56
  30   0   2    1.36    0.68
 -30   0  -2    2.17    0.71
 -31  -1   2   -0.12    0.55
  31  -1  -2    0.38    0.65
 -31   1   2    1.07    0.60
  31   1  -2    0.44    0.64
 -29  -1   2    0.94    0.56
  29  -1  -2    0.76    0.59
  29   1  -2    1.20    0.71
 -29   1   2    0.48    0.63
 -27  -1   2    0.95    0.55
  27  -1  -2    0.18    0.49
 -27   1   2   -1.44    0.34
  27   1  -2    0.07    0.47
 -25  -1   2    0.42    0.43
  25  -1  -2   -0.03    0.44
  25   1  -2   -0.26    0.49
 -25   1   2    0.36    0.41
  23  -1  -2    0.93    0.47
 -23  -1   2    1.14    0.41
  23   1  -2    1.43    0.46
 -23   1   2    1.14    0.43
  23   1  -2    0.97    0.29
 -21  -1   2    3.82    0.57
  21  -1  -2    4.27    0.63
 -21  -1   2    4.17    0.45
  21   1  -2    3.58    0.58
  21   1  -2    4.12    0.41
 -21   1   2    4.70    0.48
 -21   1   2    4.33    0.57
 -19  -1   2    1.92    0.34
  19  -1  -2    1.71    0.23
 -19  -1   2    2.08    0.44
  19  -1  -2    2.79    0.57
  19   1  -2    2.26    0.30
  19   1  -2    1.96    0.43
 -19   1   2    2.77    0.38
 -19   1   2    2.64    0.43
  17  -1  -2    9.04    0.76
 -17  -1   2   10.13    0.68
  17  -1  -2    9.49    0.46
 -17  -1   2    9.40    0.61
 -17   1   2    7.90    0.59
  17   1  -2    8.47    0.72
 -17   1   2    8.23    0.70
  17   1  -2   10.18    0.53
  15  -1  -2    2.53    0.22
  15  -1  -2    2.03    0.39
 -15  -1   2    2.24    0.30
 -15  -1   2    2.16    0.35
 -15  -1   2    2.15    0.25
 -15   1   2    2.18    0.32
  15   1  -2    1.42    0.34
 -15   1   2    2.29    0.37
  15   1  -2    2.16    0.26
  13  -1  -2   30.50    1.28
 -13  -1   2   28.94    1.11
 -13  -1   2   26.42    1.01
  13  -1  -2   28.30    0.94
 -13  -1   2   27.74    1.14
  13   1  -2   27.51    1.01
 -13   1   2   27.13    1.10
  13   1  -2   28.23    1.19
 -13   1   2   29.11    1.19
  11  -1  -2  150.85    4.71
 -11  -1   2  151.99    4.51
  11  -1  -2  151.19    4.43
 -11  -1   2  143.99    4.61
 -11  -1   2  143.25    4.58
 -11   1   2  143.92    4.59
  11   1  -2  147.72    4.65
  11   1  -2  145.99    4.50
 -11   1   2  156.14    4.66
 -11   1   2  148.85    4.43
  -9  -1   2    1.44    0.26
  -9  -1   2    1.26    0.18
  -9  -1   2    1.46    0.25
   9  -1  -2    1.30    0.12
   9  -1  -2    1.28    0.30
  -9   1   2    1.33    0.12
  -9   1   2    0.90    0.25
  -9   1   2    0.97    0.24
   9   1  -2    0.93    0.22
  -7  -1   2   16.55    0.61
   7  -1  -2   17.92    0.58
  -7  -1   2   16.17    0.72
   7  -1  -2   17.04    0.77
  -7  -1   2   16.02    0.70
   7   1  -2   16.61    0.69
  -7   1   2   16.71    0.55
  -7   1   2   16.75    0.75
  -7   1   2   16.81    0.71
   5  -1  -2   13.12    0.60
  -5  -1   2   12.59    0.57
   5  -1  -2   11.87    0.42
  -5  -1   2   11.69    0.49
  -5  -1   2   12.91    0.57
   5   1  -2   13.14    0.57
  -5   1   2   12.16    0.57
   5   1  -2   12.38    0.53
  -5   1   2   11.74    0.42
  -5   1   2   12.55    0.57
   3  -1  -2   26.81    0.94
  -3  -1   2   26.71    0.96
  -3  -1   2   27.78    0.95
   3  -1  -2   25.01    0.95
  -3  -1   2   25.02    0.87
   3   1  -2   25.99    0.86
  -3   1   2   25.60    0.83
  -3   1   2   26.85    0.94
   3   1  -2   25.54    0.95
  -3   1   2   23.91    0.93
   1  -1  -2   10.79    0.51
   1  -1  -2   11.43    0.49
  -1  -1   2   10.59    0.48
  -1  -1   2   10.58    0.39
  -1  -1   2   10.95    0.47
   1   1  -2   10.84    0.39
   1   1  -2   10.72    0.50
  -1   1   2   10.76    0.42
  -1   1   2   10.43    0.48
  -1   1   2   11.90    0.52
  -1  -1  -2  169.01    5.04
  -1  -1  -2  158.89    5.06
   1  -1   2  167.13    4.97
   1  -1   2  172.33    5.04
   1  -1   2  174.04    5.04
  -1   1  -2  170.07    4.96
  -1   1  -2  168.11    5.07
   1   1   2  163.11    5.01
   1   1   2  165.95    5.03
  -3  -1  -2  146.04    4.43
   3  -1   2  144.81    4.40
  -3  -1  -2  151.18    4.48
   3  -1   2  146.78    4.44
   3   1   2  147.69    4.40
   3   1   2  146.70    4.43
  -3   1  -2  144.49    4.47
   5  -1   2   29.05    0.99
  -5  -1  -2   32.68    1.08
  -5  -1  -2   32.84    1.15
   5  -1   2   31.66    1.08
   5   1   2   31.47    1.01
   5   1   2   29.89    1.07
  -5   1  -2   29.74    1.10
  -5   1  -2   31.40    0.99
  -7  -1  -2    3.82    0.30
   7  -1   2    4.23    0.32
   7   1   2    4.47    0.32
   7   1   2    4.66    0.22
  -7   1  -2    3.85    0.20
  -7   1  -2    4.28    0.35
  -9  -1  -2    1.80    0.11
   9  -1   2    1.89    0.26
  -9  -1  -2    1.72    0.26
   9   1   2    2.00    0.13
  -9   1  -2    1.79    0.12
  -9   1  -2    1.80    0.14
  -9   1  -2    1.76    0.28
   9   1   2    2.07    0.25
  11  -1   2    4.51    0.37
 -11  -1  -2    4.31    0.36
  11   1   2    4.46    0.37
 -11   1  -2    3.76    0.39
  13  -1   2    3.14    0.34
 -13  -1  -2    2.65    0.34
  13   1   2    3.08    0.34
 -13   1  -2    2.91    0.37
  15  -1   2   11.54    0.63
 -15  -1  -2   12.74    0.70
  15   1   2   11.83    0.66
 -15   1  -2   11.40    0.70
 -17  -1  -2    6.96    0.55
  17  -1   2    6.44    0.51
  17   1   2    7.29    0.59
 -17   1  -2    6.47    0.57
  19  -1   2   30.98    1.30
 -19  -1  -2   32.67    1.35
 -19   1  -2   30.33    1.40
  19   1   2   29.64    1.29
 -21  -1  -2    0.42    0.31
  21  -1   2   -0.01    0.29
 -21   1  -2   -0.47    0.30
  21   1   2    0.56    0.35
  23  -1   2    0.50    0.44
 -23  -1  -2    0.59    0.40
  23  -1   2   -0.05    0.32
  23   1   2   -0.44    0.24
 -23   1  -2    0.42    0.38
  25  -1   2    0.47    0.39
  25  -1   2    0.14    0.47
 -25  -1  -2    0.36    0.45
  25   1   2    0.30    0.33
 -25   1  -2    0.39    0.41
  27  -1   2    0.28    0.54
 -27  -1  -2    0.34    0.51
 -27   1  -2    0.49    0.47
  27   1   2    0.15    0.37
 -29  -1  -2   -0.05    0.46
  29  -1   2    1.35    0.67
 -29   1  -2   -0.02    0.47
  29   1   2    0.72    0.55
  30  -2  -2    0.25    0.63
 -30  -2   2    0.14    0.53
  30   2  -2   -0.61    0.68
 -30   2   2    0.52    0.55
 -28  -2   2    0.43    0.47
  28  -2  -2   -0.45    0.51
  28   2  -2   -0.31    0.46
 -28   2   2   -0.26    0.44
 -26  -2   2    0.07    0.49
  26  -2  -2    0.44    0.49
  26   2  -2    0.25    0.47
 -26   2   2    0.51    0.45
 -24  -2   2    0.39    0.44
  24  -2  -2    0.41    0.47
 -24   2   2   -0.04    0.38
  24   2  -2    0.68    0.45
  24   2  -2    0.55    0.31
 -22  -2   2    1.89    0.48
  22  -2  -2    1.99    0.55
  22   2  -2    1.16    0.43
  22   2  -2    1.55    0.32
 -22   2   2    2.16    0.48
  22   2  -2    1.22    0.44
  20  -2  -2    3.88    0.63
 -20  -2   2    5.61    0.59
 -20  -2   2    4.10    0.45
 -20   2   2    4.17    0.46
  20   2  -2    4.90    0.44
 -20   2   2    3.81    0.53
  20   2  -2    3.92    0.42
  20   2  -2    4.51    0.61
 -18  -2   2    6.14    0.55
 -18  -2   2    3.79    0.41
 -18  -2   2    4.79    0.44
  18  -2  -2    4.81    0.62
 -18   2   2    4.16    0.45
  18   2  -2    4.80    0.42
  18   2  -2    3.73    0.52
 -18   2   2    5.02    0.55
  18   2  -2    4.91    0.43
 -16  -2   2    0.34    0.25
  16  -2  -2    0.60    0.33
  16  -2  -2    0.43    0.14
 -16  -2   2    0.12    0.23
 -16  -2   2    0.38    0.22
 -16   2   2   -0.01    0.29
  16   2  -2    0.83    0.23
 -16   2   2    0.64    0.25
  16   2  -2    0.83    0.22
  14  -2  -2    6.54    0.30
 -14  -2   2    6.33    0.44
 -14  -2   2    6.89    0.55
  14  -2  -2    6.54    0.61
 -14  -2   2    7.15    0.51
 -14   2   2    6.99    0.55
 -14   2   2    6.14    0.47
  14   2  -2    5.79    0.43
 -12  -2   2    9.79    0.58
 -12  -2   2    9.67    0.50
  12  -2  -2    8.32    0.32
  12  -2  -2    7.54    0.66
 -12  -2   2    8.65    0.52
 -12   2   2    7.59    0.56
  12   2  -2    9.07    0.48
 -12   2   2    9.54    0.57
 -10  -2   2    0.44    0.23
 -10  -2   2    0.80    0.17
  10  -2  -2    0.50    0.27
 -10  -2   2    0.71    0.21
  10  -2  -2    0.64    0.06
  10  -2  -2    0.87    0.07
 -10   2   2    0.82    0.24
 -10   2   2    0.84    0.22
  -8  -2   2   28.64    1.04
  -8  -2   2   30.15    1.13
  -8  -2   2   30.05    1.12
   8  -2  -2   30.87    1.21
  -8   2   2   29.05    1.13
  -8   2   2   31.07    1.14
   8   2  -2   29.80    1.10
  -6  -2   2    0.20    0.13
   6  -2  -2    0.37    0.23
  -6  -2   2    0.25    0.20
  -6  -2   2    0.16    0.17
  -6   2   2    0.56    0.19
   6   2  -2    0.20    0.19
  -6   2   2    0.23    0.18
   4  -2  -2    5.81    0.23
   4  -2  -2    5.33    0.44
  -4  -2   2    5.85    0.33
  -4  -2   2    6.14    0.39
  -4   2   2    5.85    0.24
  -4   2   2    5.67    0.37
   4   2  -2    5.34    0.35
  -4   2   2    6.29    0.40
   4   2  -2    6.56    0.38
   2  -2  -2   36.94    1.28
   2  -2  -2   34.78    1.20
  -2  -2   2   35.12    1.18
  -2  -2   2   34.71    1.22
  -2   2   2   35.18    1.12
   2   2  -2   35.09    1.21
  -2   2   2   35.65    1.22
   2   2  -2   35.82    1.20
  -2   2   2   37.35    1.21
   2   2  -2   34.21    1.08
   0  -2   2  352.01   10.37
   0  -2  -2  342.73   10.44
   0  -2  -2  363.16   10.36
   0  -2   2  342.22   10.38
   0   2   2  351.39   10.38
   0   2   2  352.44   10.33
   0   2  -2  355.95   10.40
   0   2   2  342.61   10.36
   0   2  -2  345.05   10.36
   2  -2   2  117.11    3.50
  -2  -2  -2  115.96    3.55
   2  -2   2  117.34    3.59
   2  -2   2  122.38    3.59
  -2  -2  -2  118.92    3.66
   2   2   2  115.79    3.58
   2   2   2  116.92    3.56
  -2   2  -2  116.17    3.56
  -2   2  -2  116.51    3.62
  -4  -2  -2   80.82    2.61
  -4  -2  -2   82.18    2.49
   4  -2   2   81.42    2.54
   4   2   2   80.06    2.53
  -4   2  -2   79.27    2.47
   4   2   2   79.50    2.49
  -4   2  -2   83.16    2.58
  -6  -2  -2    3.03    0.24
   6  -2   2    3.71    0.30
  -6  -2  -2    3.13    0.35
   6   2   2    3.10    0.23
  -6   2  -2    3.17    0.21
  -6   2  -2    2.68    0.31
   6   2   2    3.11    0.29
  -8  -2  -2   30.11    1.18
   8  -2   2   30.58    1.08
  -8  -2  -2   28.34    1.03
  -8   2  -2   30.28    1.14
  -8   2  -2   29.34    0.96
   8   2   2   30.20    1.10
   8   2   2   29.90    0.98
 -10  -2  -2   26.95    1.01
  10  -2   2   28.31    1.05
  10   2   2   27.42    1.07
 -10   2  -2   28.22    0.91
  10   2   2   28.03    0.92
 -10   2  -2   29.54    1.15
 -12  -2  -2    3.00    0.32
  12  -2   2    3.44    0.33
  12   2   2    3.37    0.20
  12   2   2    3.23    0.34
 -12   2  -2    3.40    0.21
 -12   2  -2    3.07    0.37
 -14  -2  -2    5.60    0.41
  14  -2   2    6.44    0.47
 -14   2  -2    6.26    0.52
 -14   2  -2    5.35    0.25
  14   2   2    5.26    0.45
  14   2   2    5.16    0.24
 -16  -2  -2   12.94    0.69
  16  -2   2   10.77    0.66
  16   2   2   11.52    0.68
 -16   2  -2   12.06    0.75
 -18  -2  -2    2.28    0.38
  18  -2   2    1.60    0.33
  18  -2   2    2.20    0.44
  18   2   2    2.28    0.38
 -18   2  -2    1.19    0.36
  20  -2   2    4.47    0.47
  20  -2   2    4.48    0.62
 -20  -2  -2    3.64    0.46
  20   2   2    4.97    0.54
 -20   2  -2    4.99    0.62
  22  -2   2    1.35    0.48
  22  -2   2    1.41    0.37
 -22  -2  -2    1.29    0.42
 -22   2  -2    1.57    0.49
  22   2   2    0.98    0.37
  24  -2   2    2.57    0.69
 -24  -2  -2    3.10    0.57
  24  -2   2    4.16    0.54
 -24   2  -2    3.68    0.61
  24   2   2    2.97    0.53
  26  -2   2    0.18    0.50
 -26  -2  -2   -0.34    0.42
 -26   2  -2    0.79    0.55
  26   2   2    0.77    0.45
 -28  -2  -2    0.36    0.52
  28  -2   2   -0.57    0.53
 -28   2  -2    0.05    0.60
  28   2   2    0.00    0.48
  30  -2   2   -0.34    0.75
 -30   2  -2   -0.37    0.49
  30   2   2   -0.48    0.45
  29  -3  -2   -0.01    0.56
  29   3  -2    0.92    0.59
 -29   3   2   -0.32    0.47
  27  -3  -2    0.73    0.58
 -27  -3   2    1.01    0.57
  27   3  -2    0.83    0.47
  27   3  -2    0.57    0.51
 -27   3   2    0.82    0.60
  25  -3  -2   -0.47    0.44
 -25  -3   2    0.81    0.43
 -25   3   2    1.07    0.46
  25   3  -2    0.66    0.48
  25   3  -2    0.40    0.28
 -23  -3   2    2.38    0.53
  23  -3  -2    2.32    0.57
 -23   3   2    0.77    0.40
  23   3  -2    1.09    0.35
  23   3  -2    1.02    0.47
 -21  -3   2    0.28    0.31
  21  -3  -2    0.66    0.44
 -21  -3   2    0.68    0.30
 -21   3   2   -0.08    0.29
 -21   3   2    0.19    0.34
  21   3  -2    0.11    0.26
  21   3  -2   -0.04    0.24
 -19  -3   2   16.82    0.89
 -19  -3   2   18.03    0.91
 -19  -3   2   19.10    1.00
  19  -3  -2   17.49    1.23
  19   3  -2   17.90    0.84
  19   3  -2   17.25    0.86
 -19   3   2   17.88    0.89
 -19   3   2   18.17    1.07
 -17  -3   2    0.12    0.21
 -17  -3   2   -0.36    0.25
  17  -3  -2   -0.15    0.40
 -17  -3   2    0.01    0.18
  17   3  -2   -0.14    0.17
 -17   3   2   -0.06    0.19
  17   3  -2    0.58    0.24
 -17   3   2    0.05    0.26
 -15  -3   2   10.25    0.64
 -15  -3   2    9.68    0.65
 -15  -3   2    9.59    0.60
  15  -3  -2   10.65    0.82
  15   3  -2    9.91    0.57
  15   3  -2    9.68    0.58
 -15   3   2   10.29    0.65
 -15   3   2   10.24    0.70
 -13  -3   2    3.48    0.34
 -13  -3   2    3.63    0.38
  13  -3  -2    3.32    0.52
 -13  -3   2    3.22    0.35
 -13   3   2    4.01    0.41
  13   3  -2    3.16    0.32
 -13   3   2    3.23    0.40
  13   3  -2    3.52    0.36
  11  -3  -2   12.05    0.80
 -11  -3   2   13.16    0.67
 -11  -3   2   13.22    0.68
 -11  -3   2   12.57    0.63
 -11   3   2   12.64    0.69
  11   3  -2   12.31    0.65
 -11   3   2   12.78    0.69
  11   3  -2   12.72    0.64
  -9  -3   2    1.92    0.26
  -9  -3   2    2.17    0.30
  -9  -3   2    1.72    0.24
   9  -3  -2    2.29    0.43
  -9   3   2    2.06    0.29
  -9   3   2    1.71    0.32
   9   3  -2    1.76    0.27
   9   3  -2    2.35    0.27
   7  -3  -2   38.04    1.46
  -7  -3   2   38.15    1.32
  -7  -3   2   38.45    1.30
  -7  -3   2   37.95    1.36
   7   3  -2   37.85    1.31
  -7   3   2   37.05    1.35
   7   3  -2   38.34    1.33
  -7   3   2   35.29    1.34
  -5  -3   2    7.45    0.41
  -5  -3   2    7.49    0.50
   5  -3  -2    7.36    0.54
  -5   3   2    8.41    0.47
  -5   3   2    7.36    0.27
  -5   3   2    6.88    0.43
   5   3  -2    7.36    0.44
  -5   3   2    7.23    0.27
   5   3  -2    8.07    0.47
  -3  -3   2    6.59    0.38
  -3  -3   2    7.24    0.45
   3  -3  -2    7.73    0.56
  -3   3   2    6.12    0.39
  -3   3   2    7.12    0.47
  -3   3   2    6.01    0.28
   3   3  -2    7.04    0.42
   3   3  -2    7.21    0.41
  -1  -3   2  201.04    6.39
   1  -3  -2  209.34    6.47
   1  -3  -2  221.77    6.35
  -1  -3   2  205.09    6.36
  -1   3   2  229.11    6.36
  -1   3   2  212.52    6.40
   1   3  -2  210.34    6.37
  -1   3   2  200.50    6.30
   1   3  -2  220.32    6.39
   1   3  -2  209.93    6.24
   1  -3   2    0.30    0.16
  -1  -3  -2    0.21    0.14
   1  -3   2    0.13    0.15
  -1  -3  -2   -0.17    0.20
   1  -3   2    0.12    0.08
  -1   3  -2    0.10    0.14
  -1   3  -2    0.24    0.08
  -1   3  -2    0.32    0.17
   1   3   2   -0.04    0.19
   1   3   2    0.23    0.12
  -3  -3  -2   16.10    0.76
   3  -3   2   15.79    0.59
  -3  -3  -2   15.19    0.57
   3  -3   2   15.30    0.65
   3   3   2   15.98    0.64
  -3   3  -2   15.89    0.63
   3   3   2   15.53    0.64
  -3   3  -2   16.33    0.69
  -5  -3  -2    4.05    0.39
  -5  -3  -2    3.64    0.24
   5  -3   2    4.21    0.32
   5  -3   2    4.00    0.32
   5   3   2    3.57    0.27
  -5   3  -2    3.77    0.35
  -5   3  -2    3.41    0.29
   5   3   2    3.80    0.31
   7  -3   2   34.13    1.23
  -7  -3  -2   33.93    1.12
  -7  -3  -2   35.41    1.37
   7  -3   2   34.12    1.21
  -7   3  -2   33.26    1.26
  -7   3  -2   33.64    1.13
   7   3   2   34.79    1.16
   7   3   2   34.12    1.23
   9  -3   2   21.13    0.89
  -9  -3  -2   19.93    0.76
   9  -3   2   20.63    0.83
  -9  -3  -2   20.52    0.96
   9   3   2   20.40    0.75
   9   3   2   20.85    0.86
  -9   3  -2   20.47    0.74
  -9   3  -2   19.50    0.89
  11  -3   2    2.31    0.28
 -11  -3  -2    2.43    0.26
  11  -3   2    2.43    0.36
  11   3   2    2.06    0.28
 -11   3  -2    2.22    0.22
  11   3   2    2.56    0.22
 -11   3  -2    2.49    0.34
  13  -3   2    0.77    0.28
 -13  -3  -2    0.90    0.21
  13  -3   2    0.67    0.20
  13   3   2    0.51    0.22
 -13   3  -2    0.51    0.26
  13   3   2    0.67    0.15
 -13   3  -2    0.69    0.16
  15  -3   2    2.16    0.41
  15  -3   2    3.38    0.35
 -15  -3  -2    3.28    0.34
 -15   3  -2    3.05    0.45
  15   3   2    3.14    0.24
 -15   3  -2    3.13    0.25
  15   3   2    3.32    0.39
  17  -3   2   73.97    2.52
 -17  -3  -2   75.04    2.51
  17  -3   2   73.16    2.72
 -17   3  -2   74.99    2.64
  17   3   2   77.18    2.60
 -19  -3  -2    0.31    0.29
  19  -3   2    0.72    0.29
  19  -3   2    0.82    0.48
  19   3   2    0.10    0.27
 -19   3  -2    1.92    0.45
 -21  -3  -2   -0.12    0.30
  21  -3   2    0.26    0.29
  21  -3   2    0.47    0.49
 -21   3  -2    0.36    0.34
  21   3   2    0.28    0.29
  23  -3   2    2.51    0.57
 -23  -3  -2    1.76    0.45
  23  -3   2    2.53    0.44
  23   3   2    1.75    0.42
 -23   3  -2    1.23    0.46
  25  -3   2    1.71    0.61
 -25   3  -2    1.46    0.51
  25   3   2    2.56    0.53
  27  -3   2    2.13    0.78
 -27   3  -2    1.29    0.62
  27   3   2    0.75    0.44
  29  -3   2    1.12    0.66
  29   3   2    0.37    0.46
 -29   3  -2    0.20    0.53
  30  -4  -2    1.10    0.69
  30   4  -2    0.61    0.77
 -30   4   2   -0.06    0.53
  28  -4  -2    2.28    0.76
  28   4  -2    2.73    0.52
  28   4  -2    2.79    0.79
 -28   4   2    1.27    0.68
  26  -4  -2   -0.13    0.54
  26   4  -2   -0.20    0.44
  26   4  -2    0.32    0.32
 -26   4   2   -0.18    0.39
 -24  -4   2   -0.02    0.43
  24  -4  -2    0.01    0.47
 -24   4   2    0.45    0.40
  24   4  -2    0.24    0.29
 -22  -4   2    2.44    0.49
  22  -4  -2    1.81    0.59
  22   4  -2    2.46    0.44
 -22   4   2    1.48    0.46
  22   4  -2    2.03    0.37
 -20  -4   2    5.39    0.52
  20  -4  -2    6.13    0.81
 -20  -4   2    6.44    0.59
 -20  -4   2    6.79    0.65
 -20   4   2    5.78    0.59
  20   4  -2    6.29    0.53
  20   4  -2    6.30    0.57
 -20   4   2    6.02    0.66
 -18  -4   2   22.10    1.03
 -18  -4   2   23.40    1.10
 -18  -4   2   22.06    1.02
  18  -4  -2   21.60    1.29
 -18   4   2   22.06    1.03
 -18   4   2   18.94    1.16
  18   4  -2   20.99    0.97
  18   4  -2   21.77    0.99
 -16  -4   2   11.96    0.71
  16  -4  -2   12.45    0.93
 -16  -4   2   10.79    0.70
 -16  -4   2   11.03    0.71
  16   4  -2    9.52    0.67
  16   4  -2   10.05    0.66
 -16   4   2   10.47    0.70
  16   4  -2   10.21    0.59
 -16   4   2   10.61    0.75
 -14  -4   2    9.06    0.56
  14  -4  -2    8.36    0.75
 -14  -4   2    7.87    0.57
 -14  -4   2    7.84    0.58
  14   4  -2    8.37    0.58
  14   4  -2    8.39    0.57
  14   4  -2    8.36    0.55
 -14   4   2    7.57    0.64
 -14   4   2    7.33    0.60
  12  -4  -2   16.38    0.93
 -12  -4   2   14.36    0.71
 -12  -4   2   14.13    0.68
 -12  -4   2   12.66    0.73
 -12   4   2   13.11    0.75
 -12   4   2   13.77    0.76
  12   4  -2   13.56    0.69
  12   4  -2   12.87    0.66
  12   4  -2   12.95    0.67
  10  -4  -2   24.94    1.19
 -10  -4   2   26.23    1.01
 -10  -4   2   24.40    1.05
 -10  -4   2   26.10    1.00
 -10   4   2   24.45    1.05
  10   4  -2   24.50    1.01
  10   4  -2   25.61    0.99
 -10   4   2   23.69    1.04
   8  -4  -2    0.32    0.28
  -8  -4   2    0.10    0.17
  -8  -4   2    0.11    0.23
  -8   4   2    0.06    0.23
   8   4  -2   -0.05    0.16
  -8   4   2    0.28    0.19
   8   4  -2    0.06    0.21
  -6  -4   2   14.33    0.63
   6  -4  -2   14.80    0.79
  -6  -4   2   13.51    0.67
  -6   4   2   13.95    0.64
  -6   4   2   13.06    0.46
  -6   4   2   13.41    0.68
   6   4  -2   13.56    0.63
   6   4  -2   13.42    0.61
  -4  -4   2   22.23    0.92
  -4  -4   2   21.66    0.86
   4  -4  -2   22.63    1.01
   4   4  -2   21.27    0.84
  -4   4   2   22.19    0.74
  -4   4   2   22.17    0.92
  -4   4   2   22.47    0.87
   4   4  -2   23.39    0.89
   2  -4  -2   20.47    0.92
  -2  -4   2   19.87    0.81
  -2  -4   2   18.99    0.68
  -2   4   2   19.96    0.70
  -2   4   2   20.29    0.83
  -2   4   2   19.07    0.75
   2   4  -2   20.38    0.80
   2   4  -2   19.39    0.77
   0  -4   2   83.00    2.64
   0  -4  -2   90.45    2.89
   0  -4   2   87.75    2.75
   0  -4  -2   87.51    2.68
   0   4   2   83.79    2.68
   0   4   2   89.06    2.69
   0   4  -2   87.55    2.75
   0   4  -2   87.25    2.75
   0   4   2   88.23    2.79
  -2  -4  -2   13.48    0.72
   2  -4   2   13.03    0.52
  -2  -4  -2   12.45    0.49
   2  -4   2   12.72    0.60
  -2   4  -2   12.54    0.60
  -2   4  -2   12.48    0.58
   2   4   2   13.46    0.58
   2   4   2   13.44    0.61
  -4  -4  -2   64.53    2.13
   4  -4   2   58.82    1.94
   4  -4   2   61.65    1.99
  -4  -4  -2   59.10    1.85
  -4   4  -2   57.30    1.95
   4   4   2   60.49    1.97
   4   4   2   61.96    1.99
  -4   4  -2   61.48    2.02
   6  -4   2   68.17    2.16
  -6  -4  -2   62.99    2.00
   6  -4   2   66.27    2.14
  -6  -4  -2   66.25    2.29
  -6   4  -2   67.02    2.20
  -6   4  -2   65.62    2.11
   6   4   2   65.30    2.12
   6   4   2   65.25    2.16
   8  -4   2    8.03    0.54
  -8  -4  -2    7.72    0.35
   8  -4   2    7.66    0.47
  -8  -4  -2    7.52    0.60
   8   4   2    7.86    0.49
  -8   4  -2    8.02    0.44
   8   4   2    8.23    0.44
  -8   4  -2    7.96    0.54
 -10  -4  -2    2.20    0.36
 -10  -4  -2    1.73    0.19
  10  -4   2    1.77    0.30
  10  -4   2    2.36    0.29
  10   4   2    1.89    0.28
 -10   4  -2    1.70    0.23
  10   4   2    1.94    0.23
 -10   4  -2    1.50    0.30
  12  -4   2    5.17    0.41
  12  -4   2    4.21    0.47
 -12  -4  -2    4.44    0.33
 -12   4  -2    3.83    0.47
  12   4   2    3.88    0.32
  12   4   2    4.50    0.43
 -12   4  -2    4.48    0.34
  14  -4   2    0.71    0.36
 -14  -4  -2    0.69    0.20
  14  -4   2    0.73    0.24
  14   4   2    0.94    0.27
 -14   4  -2    0.88    0.20
  14   4   2    0.89    0.20
 -14   4  -2    1.05    0.37
  16  -4   2    1.01    0.38
  16  -4   2    1.20    0.29
 -16  -4  -2    1.24    0.26
 -16   4  -2    1.18    0.35
  16   4   2    1.28    0.22
  16   4   2    1.47    0.33
 -18  -4  -2   50.15    1.78
  18  -4   2   52.67    2.08
  18  -4   2   51.17    1.82
  18   4   2   49.30    1.91
 -18   4  -2   46.97    1.94
  20  -4   2   11.73    0.98
 -20  -4  -2   11.71    0.84
  20  -4   2   12.25    0.76
  20   4   2   11.78    0.86
 -20   4  -2   11.53    0.87
  22  -4   2    0.73    0.47
 -22   4  -2    0.19    0.37
  22   4   2    0.59    0.34
  24  -4   2    5.78    0.86
 -24   4  -2    5.30    0.71
  24   4   2    6.77    0.70
  26  -4   2    0.89    0.71
  26   4   2    0.83    0.50
 -26   4  -2    0.65    0.49
  28  -4   2   -0.02    0.73
 -28   4  -2    0.46    0.63
  28   4   2    0.12    0.41
  29  -5  -2    0.08    0.66
  29   5  -2   -0.68    0.72
  29   5  -2    0.28    0.55
 -29   5   2    0.36    0.50
  27  -5  -2    0.70    0.62
 -27   5   2    0.63    0.57
  27   5  -2    0.86    0.58
  27   5  -2    0.97    0.49
  25  -5  -2    0.03    0.53
  25   5  -2    0.16    0.34
 -25   5   2    0.61    0.45
  23  -5  -2    0.42    0.52
 -23   5   2    0.38    0.39
  23   5  -2    0.03    0.29
  21  -5  -2    1.07    0.56
 -21  -5   2    1.13    0.36
 -21   5   2    0.34    0.37
 -21   5   2    0.68    0.38
  21   5  -2    0.68    0.27
  21   5  -2    1.10    0.33
  21   5  -2    0.32    0.37
 -19  -5   2   11.09    0.76
  19  -5  -2    7.91    0.95
 -19  -5   2    9.93    0.72
  19   5  -2    8.95    0.67
  19   5  -2    9.97    0.74
 -19   5   2    9.48    0.78
  19   5  -2    9.37    0.66
 -19   5   2   10.75    0.89
 -17  -5   2    5.85    0.54
  17  -5  -2    4.89    0.71
 -17  -5   2    5.54    0.55
  17   5  -2    4.53    0.49
  17   5  -2    4.31    0.45
  17   5  -2    4.45    0.51
 -17   5   2    4.91    0.55
 -17   5   2    4.06    0.53
 -15  -5   2    0.87    0.28
  15  -5  -2    1.05    0.41
 -15  -5   2    0.73    0.29
  15   5  -2    1.03    0.28
  15   5  -2    0.74    0.26
  15   5  -2    0.81    0.27
 -15   5   2    1.35    0.40
 -15   5   2    0.84    0.28
 -13  -5   2   11.98    0.68
 -13  -5   2   11.12    0.64
  13  -5  -2   11.73    0.90
  13   5  -2   11.22    0.67
 -13   5   2   11.88    0.75
  13   5  -2   11.74    0.67
  13   5  -2   11.25    0.63
 -13   5   2   10.62    0.71
 -11  -5   2    7.35    0.55
  11  -5  -2    6.82    0.67
 -11   5   2    6.54    0.54
  11   5  -2    6.58    0.48
  11   5  -2    6.79    0.46
 -11   5   2    7.01    0.54
  -9  -5   2    0.21    0.20
   9  -5  -2   -0.15    0.27
  -9   5   2   -0.15    0.23
  -9   5   2    0.03    0.05
   9   5  -2   -0.10    0.15
  -9   5   2    0.09    0.06
  -9   5   2    0.07    0.20
   9   5  -2    0.28    0.23
   7  -5  -2    6.11    0.60
  -7  -5   2    6.31    0.45
  -7   5   2    6.13    0.27
  -7   5   2    6.30    0.48
  -7   5   2    5.91    0.50
   7   5  -2    6.82    0.40
   7   5  -2    5.91    0.45
  -5  -5   2    3.04    0.32
   5  -5  -2    3.38    0.47
  -5   5   2    3.84    0.39
  -5   5   2    2.75    0.21
   5   5  -2    3.09    0.35
  -5   5   2    2.59    0.31
   5   5  -2    3.31    0.30
   3  -5  -2   -0.02    0.23
   3  -5  -2    0.12    0.11
  -3  -5   2    0.19    0.17
  -3  -5   2   -0.02    0.13
   3   5  -2   -0.11    0.15
  -3   5   2    0.07    0.11
   3   5  -2    0.21    0.19
  -3   5   2    0.19    0.19
  -3   5   2    0.17    0.16
   1  -5  -2   23.65    0.86
  -1  -5   2   24.12    0.92
   1  -5  -2   23.44    1.08
  -1  -5   2   22.20    0.83
   1   5  -2   24.49    0.91
  -1   5   2   24.16    0.97
  -1   5   2   23.69    0.85
   1   5  -2   22.61    0.93
  -1   5   2   22.55    0.84
   1  -5   2   23.11    0.86
  -1  -5  -2   26.56    1.12
   1  -5   2   24.19    0.93
  -1  -5  -2   23.72    0.83
   1   5   2   24.82    0.91
   1   5   2   23.11    0.83
   1   5   2   23.94    0.97
  -1   5  -2   23.73    0.94
  -1   5  -2   23.87    0.94
   3  -5   2    1.15    0.22
  -3  -5  -2    1.67    0.38
   3  -5   2    1.43    0.22
  -3  -5  -2    1.59    0.14
  -3   5  -2    1.49    0.25
   3   5   2    1.54    0.23
  -3   5  -2    1.88    0.27
   3   5   2    1.14    0.24
  -5  -5  -2    0.42    0.26
   5  -5   2    0.33    0.18
  -5  -5  -2    0.17    0.06
  -5  -5  -2    0.20    0.06
   5  -5   2    0.14    0.16
   5   5   2    0.05    0.20
  -5   5  -2    0.33    0.21
  -5   5  -2    0.25    0.20
   5   5   2    0.28    0.17
  -7  -5  -2   16.36    0.89
  -7  -5  -2   14.32    0.46
  -7  -5  -2   13.35    0.47
   7  -5   2   14.30    0.66
   7  -5   2   13.96    0.70
  -7   5  -2   14.01    0.66
  -7   5  -2   16.61    0.79
   7   5   2   13.75    0.65
   7   5   2   14.60    0.69
   7   5   2   13.76    0.48
  -9  -5  -2    2.12    0.18
   9  -5   2    2.04    0.28
  -9  -5  -2    2.21    0.39
   9  -5   2    2.05    0.35
   9   5   2    2.75    0.34
   9   5   2    2.43    0.28
  -9   5  -2    2.23    0.28
  -9   5  -2    2.04    0.34
  11  -5   2   11.39    0.63
 -11  -5  -2   12.47    0.85
 -11  -5  -2   11.47    0.47
  11  -5   2   11.01    0.71
  11   5   2   11.47    0.59
 -11   5  -2   12.08    0.73
  11   5   2   12.95    0.69
 -11   5  -2   11.83    0.61
  13  -5   2   -0.05    0.24
 -13  -5  -2    0.43    0.15
  13  -5   2   -0.13    0.20
  13   5   2   -0.03    0.17
 -13   5  -2    0.20    0.19
 -13   5  -2    0.04    0.25
  13   5   2   -0.15    0.22
  15  -5   2   -0.26    0.21
  15  -5   2   -0.36    0.29
 -15   5  -2   -0.33    0.21
  15   5   2   -0.04    0.24
 -15   5  -2   -0.11    0.29
  15   5   2    0.17    0.18
  17  -5   2    0.10    0.25
  17  -5   2   -0.25    0.33
  17   5   2    0.36    0.29
 -17   5  -2    0.05    0.36
  19  -5   2   11.32    0.71
  19  -5   2    9.70    0.95
 -19   5  -2   12.36    0.95
  19   5   2   11.64    0.86
  21  -5   2   -0.26    0.50
 -21   5  -2   -0.18    0.33
  21   5   2    0.04    0.30
  23  -5   2    0.03    0.47
 -23   5  -2   -0.64    0.34
  23   5   2    0.65    0.38
  25  -5   2    2.40    0.70
 -25   5  -2    2.46    0.58
  25   5   2    2.69    0.58
  27  -5   2    0.45    0.64
 -27   5  -2    0.99    0.63
  27   5   2    1.03    0.49
  28  -6  -2    2.63    0.86
 -28   6   2    2.71    0.66
  28   6  -2    1.05    0.51
  26  -6  -2    2.13    0.73
 -26   6   2    1.44    0.57
  26   6  -2    2.30    0.50
  24  -6  -2   -0.06    0.53
  24   6  -2    0.83    0.44
 -24   6   2   -0.22    0.39
  22  -6  -2    0.06    0.63
 -22  -6   2   -0.11    0.38
  22   6  -2   -0.22    0.37
 -22   6   2    0.17    0.38
  20  -6  -2    4.65    0.84
 -20  -6   2    2.74    0.47
 -20   6   2    3.95    0.57
  20   6  -2    3.31    0.49
  20   6  -2    2.91    0.45
 -20   6   2    3.51    0.57
  18  -6  -2   -0.24    0.46
 -18  -6   2    0.28    0.30
  18   6  -2    0.13    0.28
  18   6  -2    0.13    0.29
 -18   6   2    0.03    0.31
 -18   6   2   -0.56    0.32
 -16  -6   2   10.28    0.73
  16  -6  -2    8.76    0.90
  16   6  -2   10.89    0.69
 -16   6   2   10.78    0.75
  16   6  -2    9.03    0.68
  16   6  -2   10.30    0.67
 -16   6   2    9.39    0.76
  14  -6  -2   12.07    0.97
 -14  -6   2   10.78    0.77
  14   6  -2   11.79    0.74
 -14   6   2   12.28    0.78
  14   6  -2   10.99    0.63
  14   6  -2   12.42    0.78
 -14   6   2   11.39    0.82
  12  -6  -2    0.24    0.33
 -12  -6   2    0.31    0.23
 -12   6   2   -0.21    0.22
  12   6  -2    0.11    0.21
  12   6  -2    0.37    0.20
  12   6  -2   -0.18    0.19
 -12   6   2   -0.13    0.23
  10  -6  -2    0.03    0.36
 -10  -6   2   -0.34    0.17
 -10   6   2    0.09    0.23
  10   6  -2   -0.16    0.18
  10   6  -2    0.02    0.20
 -10   6   2    0.34    0.23
  -8  -6   2    3.27    0.37
   8  -6  -2    3.17    0.21
   8  -6  -2    2.68    0.50
   8   6  -2    3.57    0.38
  -8   6   2    3.04    0.43
  -8   6   2    3.10    0.38
   8   6  -2    3.20    0.31
  -8   6   2    3.16    0.21
  -6  -6   2    0.97    0.28
   6  -6  -2    1.02    0.15
   6  -6  -2    1.65    0.42
  -6   6   2    1.49    0.17
  -6   6   2    1.04    0.28
   6   6  -2    1.31    0.27
   6   6  -2    1.38    0.23
  -6   6   2    1.32    0.24
   4  -6  -2   14.94    0.61
   4  -6  -2   14.51    0.93
  -4  -6   2   16.94    0.77
  -4  -6   2   16.49    0.68
  -4   6   2   15.09    0.61
  -4   6   2   15.61    0.70
  -4   6   2   15.44    0.79
   4   6  -2   16.44    0.68
   4   6  -2   15.45    0.76
   2  -6  -2   16.25    0.67
  -2  -6   2   16.75    0.77
   2  -6  -2   15.97    0.91
  -2  -6   2   15.79    0.68
   2   6  -2   16.62    0.70
  -2   6   2   16.80    0.67
  -2   6   2   16.64    0.80
   2   6  -2   15.15    0.76
  -2   6   2   16.20    0.66
   0  -6   2   -0.12    0.16
   0  -6  -2   -0.14    0.12
   0  -6  -2   -0.57    0.22
   0  -6   2    0.15    0.21
   0  -6  -2   -0.12    0.12
   0   6  -2    0.00    0.17
   0   6   2    0.24    0.17
   0   6  -2    0.05    0.19
   0   6   2    0.17    0.13
   0   6   2   -0.17    0.24
  -2  -6  -2   -0.01    0.18
   2  -6   2   -0.22    0.17
   2  -6   2   -0.13    0.16
  -2  -6  -2   -0.30    0.31
  -2  -6  -2    0.15    0.10
   2   6   2    0.07    0.19
   2   6   2    0.21    0.19
  -2   6  -2    0.03    0.19
  -2   6  -2    0.00    0.16
   4  -6   2    6.63    0.48
  -4  -6  -2    6.53    0.46
  -4  -6  -2    6.32    0.59
   4  -6   2    6.96    0.48
  -4   6  -2    6.92    0.48
   4   6   2    7.71    0.51
   4   6   2    6.44    0.45
  -4   6  -2    6.70    0.52
   6  -6   2    0.65    0.24
   6  -6   2    0.83    0.25
  -6  -6  -2    0.73    0.37
   6   6   2    0.60    0.23
   6   6   2    0.84    0.24
  -6   6  -2    0.96    0.29
  -6   6  -2    0.63    0.25
   8  -6   2   13.64    0.65
  -8  -6  -2   13.29    0.85
   8  -6   2   13.80    0.77
  -8   6  -2   12.82    0.74
   8   6   2   13.83    0.69
   8   6   2   13.10    0.71
  -8   6  -2   14.11    0.69
 -10  -6  -2   15.89    0.97
  10  -6   2   16.24    0.76
  10  -6   2   17.51    0.93
  10   6   2   17.42    0.85
 -10   6  -2   16.80    0.81
  10   6   2   17.71    0.79
 -10   6  -2   16.97    0.93
 -12  -6  -2    2.39    0.46
  12  -6   2    2.12    0.40
  12  -6   2    2.07    0.32
 -12   6  -2    2.39    0.32
  12   6   2    2.58    0.34
 -12   6  -2    0.98    0.33
  12   6   2    1.68    0.34
  14  -6   2    4.41    0.43
  14  -6   2    4.46    0.57
 -14   6  -2    5.01    0.54
  14   6   2    4.45    0.50
  14   6   2    4.38    0.42
 -14   6  -2    4.70    0.43
  16  -6   2    1.14    0.30
  16  -6   2    0.88    0.41
 -16   6  -2    1.34    0.38
 -16   6  -2    0.93    0.28
  16   6   2    0.95    0.34
  16   6   2    1.05    0.28
  18  -6   2    5.72    0.77
  18  -6   2    5.87    0.59
  18   6   2    6.74    0.64
 -18   6  -2    5.01    0.62
  20  -6   2    7.15    0.82
 -20   6  -2    6.39    0.72
  20   6   2    6.96    0.72
  22  -6   2    4.15    0.82
 -22   6  -2    2.95    0.63
  22   6   2    3.51    0.55
  24  -6   2    9.44    1.11
 -24   6  -2    8.06    0.90
  24   6   2    9.22    0.86
  26  -6   2    4.10    0.97
 -26   6  -2    4.56    0.80
  26   6   2    3.72    0.69
  27  -7  -2   -0.87    0.65
  27   7  -2    1.79    0.54
 -27   7   2    1.94    0.62
  25  -7  -2    0.72    0.66
 -25   7   2    0.87    0.58
  25   7  -2    0.13    0.38
 -23  -7   2   -0.28    0.45
  23  -7  -2    0.73    0.75
 -23   7   2    1.42    0.56
  23   7  -2    0.58    0.47
  21  -7  -2    2.25    0.75
 -21  -7   2    1.10    0.43
 -21   7   2    1.84    0.56
  21   7  -2    0.58    0.37
 -21   7   2    0.71    0.48
  21   7  -2    1.02    0.41
 -19  -7   2    3.10    0.55
  19  -7  -2    3.81    0.72
  19   7  -2    2.79    0.46
 -19   7   2    2.56    0.53
 -19   7   2    2.01    0.47
  19   7  -2    3.78    0.56
 -17  -7   2    0.34    0.33
  17  -7  -2    0.75    0.48
  17   7  -2    0.71    0.35
 -17   7   2    0.17    0.34
 -17   7   2    0.92    0.43
  17   7  -2    0.46    0.31
 -15  -7   2    4.00    0.49
  15  -7  -2    2.79    0.68
 -15   7   2    3.55    0.54
  15   7  -2    3.03    0.43
  15   7  -2    3.82    0.47
 -15   7   2    3.36    0.51
 -13  -7   2    6.79    0.61
  13  -7  -2    7.27    0.83
 -13   7   2    6.82    0.66
  13   7  -2    6.56    0.57
 -13   7   2    5.70    0.62
  13   7  -2    6.06    0.57
 -11  -7   2    1.12    0.31
  11  -7  -2    0.35    0.39
 -11   7   2    0.75    0.30
  11   7  -2    0.90    0.29
 -11   7   2    0.66    0.32
   9  -7  -2   -0.02    0.32
  -9  -7   2   -0.21    0.20
  -9   7   2   -0.13    0.25
  -9   7   2    0.26    0.22
   9   7  -2   -0.15    0.17
   9   7  -2    0.15    0.23
   7  -7  -2    1.91    0.21
   7  -7  -2    1.69    0.43
  -7  -7   2    1.63    0.31
  -7   7   2    1.41    0.20
  -7   7   2    2.80    0.43
   7   7  -2    2.00    0.25
  -7   7   2    1.94    0.33
   7   7  -2    1.81    0.33
  -5  -7   2    7.59    0.56
   5  -7  -2   10.41    0.79
  -5  -7   2    8.89    0.53
   5  -7  -2    8.71    0.45
   5   7  -2    8.93    0.48
  -5   7   2    8.03    0.52
  -5   7   2    7.98    0.45
   5   7  -2    8.07    0.58
  -5   7   2    8.40    0.68
  -3  -7   2   20.76    0.92
  -3  -7   2   23.77    1.01
   3  -7  -2   23.36    0.89
   3  -7  -2   24.53    1.23
  -3   7   2   22.85    1.08
   3   7  -2   22.97    1.01
   3   7  -2   22.29    0.89
  -3   7   2   22.19    0.88
  -3   7   2   24.37    0.93
  -1  -7   2    2.36    0.32
   1  -7  -2    1.96    0.47
  -1  -7   2    2.19    0.28
   1  -7  -2    2.78    0.30
   1   7  -2    2.12    0.33
  -1   7   2    2.48    0.27
  -1   7   2    2.98    0.40
   1   7  -2    2.80    0.31
  -1   7   2    2.67    0.30
  -1  -7  -2    8.42    0.72
   1  -7   2    6.43    0.48
   1  -7   2    7.70    0.51
  -1  -7  -2    7.82    0.50
  -1  -7  -2    7.08    0.35
   1   7   2    7.78    0.62
  -1   7  -2    6.98    0.54
   1   7   2    7.50    0.50
  -1   7  -2    7.63    0.49
   1   7   2    6.73    0.37
  -3  -7  -2    1.91    0.29
  -3  -7  -2    2.11    0.41
   3  -7   2    1.94    0.31
   3  -7   2    2.39    0.32
   3   7   2    1.87    0.36
   3   7   2    2.01    0.29
  -3   7  -2    2.17    0.31
  -3   7  -2    1.80    0.35
   5  -7   2    0.66    0.26
  -5  -7  -2    0.15    0.24
   5  -7   2    0.35    0.22
  -5  -7  -2    0.13    0.36
   5   7   2    0.02    0.22
   5   7   2    0.47    0.26
  -5   7  -2   -0.14    0.26
  -5   7  -2    0.27    0.22
   7  -7   2    0.54    0.23
  -7  -7  -2    0.41    0.38
   7  -7   2    0.49    0.29
  -7   7  -2    0.58    0.26
  -7   7  -2    0.30    0.24
   7   7   2    0.57    0.30
   7   7   2    0.58    0.29
  -9  -7  -2    2.43    0.46
   9  -7   2    1.58    0.38
   9  -7   2    1.71    0.30
   9   7   2    1.74    0.33
  -9   7  -2    1.98    0.36
  -9   7  -2    2.10    0.40
   9   7   2    1.94    0.36
  11  -7   2   -0.23    0.31
 -11  -7  -2    0.12    0.32
  11  -7   2    0.24    0.22
  11   7   2    0.26    0.25
 -11   7  -2   -0.02    0.31
 -11   7  -2    0.17    0.27
  11   7   2    0.15    0.22
  13  -7   2    2.59    0.53
 -13  -7  -2    2.42    0.54
  13  -7   2    1.95    0.33
 -13   7  -2    2.34    0.38
  13   7   2    2.50    0.35
 -13   7  -2    2.88    0.50
  13   7   2    3.17    0.45
  15  -7   2    0.29    0.44
  15  -7   2   -0.31    0.23
 -15   7  -2   -0.27    0.37
 -15   7  -2    0.16    0.28
  15   7   2   -0.26    0.25
  15   7   2    0.38    0.29
  17  -7   2    1.20    0.55
  17   7   2    1.86    0.47
 -17   7  -2    1.08    0.41
  19  -7   2    4.66    0.78
  19   7   2    6.08    0.66
 -19   7  -2    4.56    0.63
  21  -7   2    2.93    0.75
 -21   7  -2    1.88    0.50
  21   7   2    1.52    0.46
  23  -7   2    2.97    0.77
 -23   7  -2    1.79    0.55
  23   7   2    2.13    0.51
  25  -7   2   -0.29    0.62
  25   7   2    0.04    0.52
 -25   7  -2   -0.08    0.46
 -24  -8   2    0.56    0.47
  24  -8  -2    2.13    0.91
  24   8  -2    0.43    0.43
 -24   8   2    0.63    0.50
 -22  -8   2    0.08    0.46
  22  -8  -2    0.79    0.71
 -22   8   2   -0.70    0.38
  22   8  -2   -0.07    0.45
 -20  -8   2    0.59    0.38
  20  -8  -2    0.48    0.57
 -20   8   2   -0.33    0.37
  20   8  -2    0.48    0.41
  20   8  -2    0.59    0.38
 -20   8   2   -0.70    0.44
 -18  -8   2    7.35    0.73
  18  -8  -2    7.23    0.94
 -18   8   2    7.50    0.81
  18   8  -2    8.12    0.71
  18   8  -2    7.94    0.74
 -18   8   2    8.32    0.83
 -16  -8   2   -0.04    0.32
  16  -8  -2   -0.22    0.45
 -16   8   2    0.21    0.33
 -16   8   2   -0.02    0.32
  16   8  -2    0.35    0.31
  16   8  -2    0.06    0.32
 -14  -8   2    2.58    0.46
  14  -8  -2    2.43    0.58
 -14   8   2    3.85    0.51
  14   8  -2    3.72    0.51
  14   8  -2    4.72    0.56
 -14   8   2    3.33    0.58
  12  -8  -2    0.07    0.41
 -12  -8   2   -0.14    0.26
  12   8  -2    0.02    0.25
 -12   8   2    0.43    0.34
 -12   8   2    0.94    0.36
  12   8  -2    0.31    0.28
 -10  -8   2    2.59    0.45
  10  -8  -2    2.13    0.51
 -10   8   2    1.59    0.40
 -10   8   2    1.74    0.39
  10   8  -2    2.53    0.42
   8  -8  -2    0.87    0.42
  -8  -8   2    1.62    0.35
  -8   8   2    1.42    0.38
   8   8  -2    0.76    0.32
  -8   8   2    1.64    0.35
  -6  -8   2    2.82    0.39
   6  -8  -2    2.84    0.29
   6  -8  -2    3.81    0.57
  -6  -8   2    2.20    0.34
  -6   8   2    2.96    0.28
  -6   8   2    2.93    0.38
   6   8  -2    2.63    0.45
  -6   8   2    3.08    0.45
  -4  -8   2    3.17    0.43
  -4  -8   2    3.01    0.39
   4  -8  -2    2.48    0.30
   4  -8  -2    1.67    0.46
  -4   8   2    1.75    0.38
  -4   8   2    2.71    0.33
   4   8  -2    3.17    0.32
   4   8  -2    3.23    0.43
  -4   8   2    3.26    0.32
   2  -8  -2    3.83    0.38
  -2  -8   2    4.49    0.45
   2  -8  -2    4.00    0.57
  -2  -8   2    4.88    0.44
   2   8  -2    5.40    0.51
  -2   8   2    3.77    0.48
  -2   8   2    4.38    0.36
   2   8  -2    4.56    0.37
  -2   8   2    4.32    0.39
   0  -8   2    3.69    0.40
   0  -8   2    3.80    0.39
   0  -8  -2    3.63    0.59
   0  -8  -2    4.06    0.40
   0   8   2    3.54    0.38
   0   8  -2    4.30    0.41
   0   8   2    2.73    0.45
   0   8  -2    3.21    0.46
   2  -8   2    0.33    0.28
  -2  -8  -2    0.36    0.34
   2  -8   2    0.78    0.27
  -2  -8  -2    0.51    0.25
  -2   8  -2    0.68    0.27
  -2   8  -2    0.11    0.23
   2   8   2    0.50    0.26
   2   8   2    0.74    0.32
  -4  -8  -2    0.76    0.36
  -4  -8  -2    1.24    0.28
   4  -8   2    1.15    0.31
   4  -8   2    1.13    0.27
  -4   8  -2    1.07    0.33
  -4   8  -2    0.55    0.32
   4   8   2    0.67    0.26
   4   8   2    1.00    0.31
  -6  -8  -2    9.82    0.82
   6  -8   2    9.43    0.70
   6  -8   2    9.52    0.61
  -6  -8  -2    9.45    0.69
  -6   8  -2    9.72    0.67
   6   8   2   11.16    0.67
  -6   8  -2    8.98    0.63
   6   8   2   11.90    0.76
  -8  -8  -2    0.20    0.41
   8  -8   2   -0.01    0.31
   8  -8   2    0.11    0.22
  -8   8  -2   -0.28    0.23
  -8   8  -2   -0.44    0.22
   8   8   2   -0.46    0.27
   8   8   2    0.07    0.29
 -10  -8  -2    0.54    0.38
  10  -8   2    0.06    0.35
  10  -8   2    0.40    0.25
  10   8   2    0.76    0.30
 -10   8  -2    0.55    0.28
  10   8   2    0.44    0.27
 -10   8  -2    1.54    0.37
 -12  -8  -2    2.59    0.50
  12  -8   2    1.88    0.46
  12  -8   2    1.12    0.30
  12   8   2    1.03    0.36
 -12   8  -2    1.16    0.36
 -12   8  -2    1.05    0.40
  12   8   2    0.41    0.31
  14  -8   2    1.39    0.50
  14  -8   2    1.23    0.32
  14   8   2    1.25    0.38
 -14   8  -2    1.64    0.40
 -14   8  -2    1.27    0.39
  14   8   2    1.46    0.35
  16  -8   2   -0.63    0.47
 -16   8  -2   -0.01    0.42
 -16   8  -2   -0.12    0.26
  16   8   2    0.31    0.40
  16   8   2    0.02    0.32
  18  -8   2    2.38    0.61
  18   8   2    3.48    0.59
 -18   8  -2    1.58    0.48
  20  -8   2    0.59    0.65
 -20   8  -2    0.17    0.48
  20   8   2    0.06    0.35
  22  -8   2    0.08    0.56
 -22   8  -2   -0.22    0.42
  22   8   2    0.23    0.42
  24  -8   2   -0.56    0.79
 -24   8  -2   -0.14    0.44
  24   8   2    0.57    0.47
 -23  -9   2   -0.35    0.43
  23  -9  -2   -0.33    0.66
  23   9  -2   -0.06    0.42
 -23   9   2    0.72    0.54
 -21  -9   2    0.36    0.45
  21  -9  -2    0.21    0.76
  21   9  -2   -0.01    0.40
  21   9  -2    0.64    0.43
 -21   9   2   -0.48    0.49
 -21   9   2   -0.09    0.63
  19  -9  -2    1.54    0.65
 -19  -9   2    0.95    0.42
  19   9  -2    0.46    0.38
 -19   9   2    1.26    0.57
  19   9  -2    1.13    0.42
 -19   9   2    1.03    0.46
 -17  -9   2   -0.89    0.40
  17  -9  -2   -0.35    0.61
  17   9  -2    0.16    0.35
 -17   9   2   -0.36    0.46
  17   9  -2   -0.52    0.40
 -17   9   2   -0.34    0.44
 -15  -9   2    4.54    0.59
  15  -9  -2    4.41    0.79
  15   9  -2    4.41    0.57
 -15   9   2    4.56    0.66
  15   9  -2    4.35    0.58
 -15   9   2    4.98    0.65
 -13  -9   2    1.21    0.37
  13  -9  -2    1.49    0.57
  13   9  -2   -0.07    0.33
 -13   9   2    0.65    0.35
 -13   9   2    0.34    0.39
  13   9  -2    1.22    0.37
 -11  -9   2    1.13    0.36
  11  -9  -2    0.13    0.55
 -11   9   2    0.67    0.37
  11   9  -2    0.96    0.36
  11   9  -2    0.86    0.35
 -11   9   2    0.80    0.38
   9  -9  -2    0.87    0.45
  -9  -9   2    0.93    0.39
  -9   9   2    0.91    0.38
   9   9  -2    0.71    0.33
  -9   9   2    1.38    0.38
  -7  -9   2    2.77    0.41
   7  -9  -2    1.57    0.50
  -7   9   2    2.72    0.40
  -7   9   2    2.53    0.47
   7   9  -2    2.40    0.43
  -5  -9   2    3.50    0.46
   5  -9  -2    3.73    0.39
   5  -9  -2    4.35    0.69
  -5   9   2    2.96    0.49
   5   9  -2    3.58    0.48
  -5   9   2    4.06    0.44
  -5   9   2    3.56    0.38
   3  -9  -2   10.07    0.61
  -3  -9   2   11.02    0.76
   3  -9  -2    9.81    0.90
   3   9  -2   11.80    0.76
  -3   9   2    9.49    0.77
  -3   9   2   10.44    0.62
  -1  -9   2    0.86    0.32
   1  -9  -2    0.59    0.22
   1  -9  -2    1.00    0.44
   1   9  -2    0.97    0.33
  -1   9   2    0.42    0.26
  -1   9   2    1.43    0.36
  -1  -9  -2    1.97    0.50
   1  -9   2    3.36    0.43
  -1  -9  -2    2.85    0.37
  -1   9  -2    3.35    0.45
   1   9   2    3.09    0.38
   1   9   2    2.14    0.43
  -1   9  -2    2.64    0.36
   3  -9   2    0.82    0.26
  -3  -9  -2    0.77    0.40
  -3  -9  -2    0.93    0.33
   3   9   2    0.60    0.31
   3   9   2    0.43    0.31
  -3   9  -2    0.72    0.31
  -3   9  -2    0.08    0.30
   5  -9   2    6.85    0.56
  -5  -9  -2    7.33    0.61
  -5  -9  -2    8.44    0.81
   5   9   2    7.54    0.60
   5   9   2    6.51    0.65
  -5   9  -2    6.82    0.62
  -5   9  -2    7.53    0.60
   7  -9   2    2.33    0.37
  -7  -9  -2    1.56    0.45
  -7   9  -2    1.56    0.38
   7   9   2    2.53    0.44
   7   9   2    2.11    0.41
  -7   9  -2    1.33    0.38
   9  -9   2    0.26    0.22
  -9  -9  -2   -0.12    0.43
  -9   9  -2    0.15    0.30
   9   9   2   -0.09    0.29
  -9   9  -2    0.04    0.33
   9   9   2    0.16    0.29
 -11  -9  -2    1.47    0.50
  11  -9   2    3.21    0.67
  11  -9   2    1.63    0.34
  11   9   2    1.63    0.42
  11   9   2    1.63    0.39
 -11   9  -2    2.38    0.44
 -11   9  -2    2.74    0.44
 -13  -9  -2    0.01    0.41
  13   9   2    0.04    0.28
  13   9   2    0.13    0.31
 -13   9  -2    0.24    0.40
 -13   9  -2    0.33    0.40
 -15   9  -2   -0.28    0.40
  15   9   2    0.17    0.34
 -15   9  -2    0.29    0.39
  15   9   2   -0.38    0.35
 -17   9  -2    0.54    0.40
  17   9   2   -0.47    0.34
 -19   9  -2    2.34    0.56
  19   9   2    2.72    0.56
 -21   9  -2    0.20    0.46
  21   9   2    1.66    0.52
 -23   9  -2    1.07    0.65
  23   9   2    1.84    0.56
 -20 -10   2   -0.09    0.41
  20 -10  -2   -0.18    0.61
 -20  10   2   -0.63    0.55
  20  10  -2   -0.26    0.39
  20  10  -2    0.47    0.46
 -20  10   2    0.12    0.48
 -18 -10   2   -0.44    0.37
  18 -10  -2    0.23    0.58
 -18  10   2    0.10    0.43
  18  10  -2    0.13    0.39
  18  10  -2    0.01    0.48
 -18  10   2   -0.39    0.44
  16 -10  -2    0.25    0.53
 -16 -10   2   -0.02    0.34
 -16  10   2    0.04    0.51
  16  10  -2    0.30    0.37
 -16  10   2   -0.02    0.40
  16  10  -2   -0.55    0.36
 -14 -10   2    0.73    0.40
  14 -10  -2    1.70    0.61
 -14  10   2    1.70    0.50
  14  10  -2    1.05    0.42
 -14  10   2    0.55    0.47
  14  10  -2    1.37    0.42
  12 -10  -2   -0.80    0.44
 -12 -10   2    0.10    0.34
  12  10  -2   -0.05    0.32
  12  10  -2    0.03    0.35
 -12  10   2   -0.02    0.36
 -12  10   2    0.19    0.39
 -10 -10   2    2.80    0.49
  10 -10  -2    5.15    0.75
 -10  10   2    4.88    0.65
  10  10  -2    4.20    0.59
 -10  10   2    3.89    0.56
  10  10  -2    4.87    0.60
  -8 -10   2    0.39    0.32
   8 -10  -2    0.56    0.49
  -8  10   2    0.42    0.40
   8  10  -2    0.83    0.36
   6 -10  -2    1.80    0.61
  -6 -10   2    2.39    0.42
  -6  10   2    1.93    0.46
   6  10  -2    2.04    0.44
   4 -10  -2    0.13    0.25
   4 -10  -2   -0.34    0.47
  -4 -10   2    0.28    0.27
  -4  10   2   -0.01    0.31
   4  10  -2    0.45    0.41
   2 -10  -2    9.71    0.94
   2 -10  -2    8.19    0.63
  -2 -10   2    9.00    0.69
  -2  10   2    9.33    0.65
  -2  10   2    8.51    0.77
   2  10  -2    9.23    0.74
   0 -10  -2    0.08    0.28
   0 -10  -2    0.44    0.42
   0 -10   2    0.30    0.33
   0  10   2    1.04    0.39
   0  10  -2   -0.20    0.31
   0  10   2    0.28    0.30
  -2 -10  -2    0.89    0.44
  -2 -10  -2    1.01    0.36
   2 -10   2    0.99    0.30
  -2  10  -2    0.86    0.44
   2  10   2    0.60    0.36
   2  10   2    0.98    0.35
  -4 -10  -2    0.11    0.30
   4 -10   2    0.75    0.31
  -4 -10  -2    0.07    0.40
  -4  10  -2    0.29    0.34
   4  10   2   -0.18    0.33
  -4  10  -2    0.27    0.34
   4  10   2   -0.21    0.39
  -6 -10  -2    0.07    0.39
   6 -10   2    0.02    0.27
  -6 -10  -2   -0.15    0.27
  -6  10  -2   -0.01    0.31
   6  10   2   -0.05    0.28
   6  10   2   -0.63    0.37
  -6  10  -2   -0.56    0.28
  -8 -10  -2    0.58    0.43
   8 -10   2    0.45    0.30
   8  10   2   -0.28    0.37
  -8  10  -2   -0.64    0.30
   8  10   2    0.45    0.40
  -8  10  -2    0.18    0.35
 -10 -10  -2    4.21    0.73
  10 -10   2    3.30    0.44
 -10  10  -2    3.22    0.52
  10  10   2    3.57    0.54
 -10  10  -2    2.70    0.52
  10  10   2    3.40    0.53
 -12 -10  -2    1.69    0.62
 -12  10  -2    1.58    0.51
  12  10   2    2.78    0.50
  12  10   2    1.38    0.43
 -12  10  -2    2.08    0.46
 -14 -10  -2   -0.12    0.43
  14  10   2    0.72    0.48
 -14  10  -2   -0.28    0.34
 -14  10  -2   -0.01    0.35
  14  10   2    0.09    0.45
  16  10   2    0.64    0.47
 -16  10  -2    0.14    0.40
  16  10   2   -0.22    0.46
 -18  10  -2    0.27    0.44
  18  10   2   -0.53    0.47
  20  10   2   -0.10    0.55
 -20  10  -2    0.59    0.50
 -17 -11   2   -0.15    0.49
  17 -11  -2   -0.04    0.74
  17  11  -2   -0.60    0.44
 -17  11   2   -0.11    0.57
 -17  11   2   -0.09    0.49
  17  11  -2   -0.53    0.40
 -15 -11   2    0.02    0.46
  15 -11  -2    1.01    0.65
 -15  11   2    0.25    0.58
  15  11  -2    0.31    0.42
  15  11  -2    0.14    0.49
  13 -11  -2    0.98    0.63
 -13 -11   2    0.54    0.41
  13  11  -2    0.30    0.39
 -13  11   2    0.25    0.46
  13  11  -2    0.69    0.51
  11 -11  -2   -0.05    0.53
 -11 -11   2    0.72    0.39
 -11  11   2    1.52    0.59
  11  11  -2    1.23    0.42
  11  11  -2    0.60    0.40
  -9 -11   2    2.75    0.55
   9 -11  -2    1.62    0.60
   9  11  -2    2.99    0.57
  -9  11   2    1.68    0.51
   9  11  -2    2.42    0.50
  -7 -11   2    3.81    0.52
   7 -11  -2    4.16    0.73
   7  11  -2    4.28    0.59
   7  11  -2    4.25    0.59
  -7  11   2    4.63    0.66
  -5 -11   2    0.39    0.32
   5 -11  -2    0.17    0.59
  -5  11   2    0.73    0.39
   5  11  -2    0.34    0.36
  -3 -11   2    0.85    0.42
   3 -11  -2    1.85    0.57
  -3  11   2    1.42    0.45
   3  11  -2    1.31    0.42
   1 -11  -2    0.20    0.44
   1 -11  -2    0.45    0.28
  -1 -11   2    0.38    0.31
   1  11  -2   -0.46    0.34
  -1  11   2    0.71    0.30
  -1  11   2    1.14    0.42
   1 -11   2    6.52    0.64
  -1 -11  -2    7.67    0.85
  -1 -11  -2    6.60    0.64
   1  11   2    7.72    0.67
  -1  11  -2    7.25    0.73
   1  11   2    6.91    0.80
  -3 -11  -2    0.13    0.35
   3 -11   2    0.18    0.34
  -3 -11  -2   -0.47    0.51
  -3  11  -2   -0.90    0.38
   3  11   2    0.67    0.41
   3  11   2    0.42    0.38
   5 -11   2    0.74    0.37
  -5 -11  -2    0.57    0.34
  -5 -11  -2    1.54    0.62
   5  11   2    0.50    0.37
  -5  11  -2    0.42    0.39
   5  11   2    0.99    0.43
  -7 -11  -2    1.07    0.58
   7 -11   2    0.16    0.33
   7  11   2    0.89    0.41
   7  11   2    0.11    0.34
  -7  11  -2   -0.48    0.34
  -9 -11  -2   -0.07    0.55
   9  11   2    0.50    0.40
  -9  11  -2    0.20    0.38
   9  11   2    0.32    0.46
 -11 -11  -2    0.81    0.62
  11  11   2   -0.07    0.37
 -11  11  -2    0.58    0.45
  11  11   2    0.00    0.47
 -11  11  -2    0.18    0.48
 -13 -11  -2    1.72    0.59
 -13  11  -2    1.23    0.47
  13  11   2    1.29    0.47
  13  11   2    0.97    0.54
 -13  11  -2    0.64    0.43
 -15  11  -2    1.71    0.52
 -15  11  -2    0.97    0.48
  15  11   2    1.20    0.49
  15  11   2    1.07    0.51
  17  11   2    0.51    0.57
 -17  11  -2    1.45    0.61
  14 -12  -2    1.20    0.87
 -14 -12   2    0.80    0.46
  14  12  -2    0.30    0.47
 -14  12   2   -0.54    0.47
  14  12  -2    1.39    0.52
 -12 -12   2   -0.14    0.39
  12 -12  -2    0.18    0.76
 -12  12   2    0.25    0.48
  12  12  -2   -0.05    0.39
  12  12  -2    0.53    0.44
 -10 -12   2    0.00    0.37
  10 -12  -2   -0.21    0.55
  10  12  -2    0.42    0.42
  10  12  -2    0.20    0.50
 -10  12   2    0.02    0.43
  -8 -12   2    0.72    0.42
   8 -12  -2    0.41    0.67
   8  12  -2    0.59    0.41
   8  12  -2    0.24    0.50
  -8  12   2    0.21    0.44
  -6 -12   2    0.81    0.39
   6 -12  -2   -0.37    0.64
   6  12  -2   -0.36    0.37
  -6  12   2    0.29    0.44
   6  12  -2   -0.11    0.37
   4 -12  -2    1.56    0.64
  -4 -12   2    0.90    0.44
   4  12  -2    0.71    0.44
  -4  12   2    1.30    0.48
   2 -12  -2    0.32    0.63
  -2 -12   2    0.78    0.44
   2  12  -2   -0.26    0.46
  -2  12   2   -0.19    0.36
   0 -12  -2    1.27    0.45
   0 -12  -2    0.46    0.53
   0 -12   2    1.42    0.46
   0  12   2    2.13    0.53
   0  12  -2    1.05    0.48
  -2 -12  -2    1.04    0.44
   2 -12   2    0.27    0.40
  -2 -12  -2    0.19    0.52
   2  12   2    1.24    0.45
   2  12   2    0.68    0.43
  -2  12  -2    0.94    0.45
  -4 -12  -2    1.33    0.59
   4 -12   2    1.58    0.47
  -4  12  -2    2.63    0.57
   4  12   2    2.45    0.58
   4  12   2    1.37    0.51
  -6 -12  -2    1.59    0.69
   6 -12   2    1.48    0.46
   6  12   2    1.11    0.48
   6  12   2    1.92    0.53
  -6  12  -2    1.59    0.51
  -8 -12  -2    0.96    0.68
  -8  12  -2   -1.45    0.44
   8  12   2    0.14    0.42
   8  12   2    0.68    0.53
 -10 -12  -2    0.30    0.56
  10  12   2   -0.22    0.39
 -10  12  -2   -0.39    0.51
  10  12   2    0.44    0.44
 -12 -12  -2    1.42    0.77
  12  12   2    1.78    0.54
  12  12   2    1.49    0.53
 -12  12  -2    1.06    0.62
 -14  12  -2    1.10    0.55
  14  12   2    1.08    0.63
  14  12   2    2.10    0.69
  -9 -13   2    1.06    0.47
   9 -13  -2   -0.17    0.75
  -9  13   2    0.07    0.51
   9  13  -2   -0.43    0.44
   9  13  -2   -0.09    0.44
   7 -13  -2   -0.19    0.75
  -7 -13   2   -0.04    0.50
   7  13  -2    0.73    0.58
  -7  13   2    0.23    0.58
   7  13  -2    0.10    0.55
  -5 -13   2   -0.11    0.46
   5 -13  -2    0.25    0.60
   5  13  -2    0.10    0.54
   5  13  -2    0.36    0.54
  -5  13   2    0.13    0.44
  -3 -13   2    0.29    0.47
   3 -13  -2    1.02    0.75
   3  13  -2    0.97    0.47
   3  13  -2    1.01    0.57
  -3  13   2    0.52    0.47
  -1 -13   2    1.04    0.50
   1 -13  -2    0.61    0.73
   1  13  -2    0.59    0.48
  -1  13   2    0.35    0.49
  -1 -13  -2    0.28    0.59
   1 -13   2    0.53    0.47
  -1  13  -2    0.71    0.49
   1  13   2    0.30    0.47
   3 -13   2    1.97    0.48
  -3 -13  -2    1.59    0.79
   3  13   2    1.60    0.55
   3  13   2    1.10    0.63
  -3  13  -2    2.12    0.59
  -5 -13  -2   -0.14    0.56
   5  13   2    0.62    0.49
   5  13   2    0.01    0.53
  -5  13  -2    0.11    0.46
  -7 -13  -2    0.04    0.73
   7  13   2    0.90    0.62
  -7  13  -2   -0.24    0.46
   7  13   2    0.19    0.57
  -9 -13  -2   -0.07    0.61
   9  13   2   -0.19    0.49
  -9  13  -2   -0.03    0.47
   9  13   2    0.49    0.59
 -30   0   3   -0.02    0.64
  30   0  -3   -0.87    0.55
 -28   0   3    0.75    0.60
  28   0  -3    0.09    0.52
  26   0  -3   -0.26    0.58
 -26   0   3   -0.19    0.39
 -24   0   3    0.22    0.40
  24   0  -3   -0.49    0.38
 -22   0   3    0.00    0.32
 -22   0   3   -0.38    0.32
  22   0  -3   -0.04    0.37
  20   0  -3   -0.53    0.32
 -20   0   3    0.07    0.31
 -20   0   3   -0.05    0.30
  20   0  -3    0.15    0.21
 -18   0   3    0.02    0.35
  18   0  -3   -0.02    0.15
  18   0  -3   -0.09    0.31
 -18   0   3   -0.10    0.21
  16   0  -3    0.21    0.29
 -16   0   3   -0.07    0.14
 -16   0   3   -0.34    0.19
  16   0  -3    0.23    0.15
 -16   0   3   -0.33    0.29
  14   0  -3   -0.20    0.24
  14   0  -3   -0.02    0.12
 -14   0   3   -0.52    0.24
 -14   0   3    0.27    0.25
 -14   0   3    0.01    0.13
 -12   0   3    0.00    0.11
  12   0  -3    0.09    0.24
 -12   0   3    0.07    0.27
 -12   0   3    0.30    0.22
 -10   0   3    0.04    0.20
 -10   0   3   -0.02    0.12
  10   0  -3   -0.20    0.22
 -10   0   3    0.24    0.22
  -8   0   3   -0.05    0.11
  -8   0   3   -0.09    0.19
   8   0  -3   -0.28    0.24
  -8   0   3    0.02    0.21
   8   0  -3    0.05    0.22
  -6   0   3   -0.18    0.18
   6   0  -3    0.16    0.24
   6   0  -3   -0.15    0.21
  -6   0   3    0.12    0.12
  -6   0   3   -0.47    0.22
  -4   0   3   -0.15    0.10
   4   0  -3    0.01    0.20
   4   0  -3    0.16    0.16
  -4   0   3    0.26    0.20
  -4   0   3   -0.07    0.19
   2   0  -3    0.16    0.24
   2   0  -3    0.33    0.18
  -2   0   3    0.00    0.12
  -2   0   3    0.12    0.22
   0   0  -3    0.02    0.18
   0   0   3   -0.02    0.16
   0   0  -3    0.00    0.13
   0   0   3   -0.02    0.16
  -2   0  -3    0.17    0.17
  -2   0  -3    0.08    0.18
   2   0   3   -0.06    0.13
   2   0   3   -0.06    0.15
   4   0   3   -0.20    0.13
  -4   0  -3    0.05    0.15
  -4   0  -3   -0.10    0.21
   4   0   3    0.04    0.15
  -6   0  -3   -0.05    0.18
   6   0   3   -0.02    0.12
   6   0   3    0.13    0.17
   8   0   3    0.03    0.16
   8   0   3   -0.07    0.10
  -8   0  -3   -0.01    0.18
  10   0   3   -0.07    0.17
 -10   0  -3    0.05    0.06
 -10   0  -3   -0.29    0.22
  10   0   3    0.00    0.07
 -10   0  -3    0.05    0.06
 -12   0  -3   -0.02    0.21
  12   0   3   -0.27    0.17
 -14   0  -3    0.15    0.23
  14   0   3   -0.52    0.22
 -16   0  -3   -0.35    0.23
  16   0   3    0.16    0.27
 -18   0  -3   -0.39    0.26
  18   0   3   -0.04    0.24
  20   0   3   -0.19    0.31
 -20   0  -3    0.03    0.30
  22   0   3   -0.20    0.33
 -22   0  -3    0.21    0.35
 -24   0  -3   -0.05    0.45
  24   0   3    0.45    0.35
 -26   0  -3   -0.12    0.41
  26   0   3   -0.33    0.41
 -28   0  -3    0.55    0.47
  28   0   3    0.16    0.42
 -30   0  -3   -0.62    0.50
  30   0   3    0.19    0.66
  29  -1  -3    1.18    0.70
 -29  -1   3    2.30    0.66
  29   1  -3    2.80    0.76
 -29   1   3    2.96    0.70
 -27  -1   3    0.62    0.56
  27  -1  -3    0.82    0.55
  27   1  -3    0.67    0.53
 -27   1   3    1.32    0.55
  25  -1  -3    0.53    0.51
 -25  -1   3    0.13    0.41
  25   1  -3   -0.22    0.43
 -25   1   3    0.50    0.44
 -23  -1   3    0.16    0.39
  23  -1  -3   -0.14    0.42
  23   1  -3   -0.31    0.39
 -23   1   3    0.58    0.40
 -21  -1   3    9.77    0.82
 -21  -1   3    8.64    0.73
  21  -1  -3    9.73    0.91
  21   1  -3    9.30    0.88
 -21   1   3    9.06    0.85
  21   1  -3    9.55    0.59
 -21   1   3    9.42    0.75
 -19  -1   3    2.06    0.40
 -19  -1   3    2.49    0.32
 -19  -1   3    3.16    0.53
  19  -1  -3    2.98    0.60
  19   1  -3    2.54    0.31
 -19   1   3    2.75    0.41
 -19   1   3    2.92    0.50
  19   1  -3    2.72    0.50
  17  -1  -3    9.94    0.48
 -17  -1   3   11.79    0.71
 -17  -1   3   10.64    0.57
 -17  -1   3   11.86    0.83
  17  -1  -3   10.66    0.85
  17   1  -3   11.35    0.87
  17   1  -3   10.72    0.56
 -17   1   3   13.17    0.78
 -17   1   3   11.13    0.78
 -15  -1   3   10.73    0.70
  15  -1  -3    9.77    0.76
  15  -1  -3    9.81    0.43
 -15  -1   3   10.07    0.52
 -15  -1   3   10.43    0.68
 -15   1   3    9.19    0.64
  15   1  -3   10.51    0.52
  15   1  -3    9.36    0.70
 -15   1   3    9.87    0.43
 -15   1   3    9.45    0.68
 -13  -1   3   17.56    0.71
 -13  -1   3   18.10    0.88
 -13  -1   3   19.02    0.93
  13  -1  -3   16.67    0.63
  13  -1  -3   17.57    0.95
 -13   1   3   17.19    0.88
 -13   1   3   17.02    0.63
  13   1  -3   17.41    0.89
 -13   1   3   17.72    0.84
 -11  -1   3   48.92    1.62
  11  -1  -3   49.43    1.85
 -11  -1   3   50.64    1.81
 -11  -1   3   50.52    1.78
 -11   1   3   49.82    1.80
 -11   1   3   49.50    1.77
  11   1  -3   48.88    1.79
 -11   1   3   48.70    1.55
  11   1  -3   50.69    1.81
  -9  -1   3    0.17    0.14
   9  -1  -3    0.11    0.28
  -9  -1   3   -0.23    0.18
  -9  -1   3    0.02    0.20
   9   1  -3    0.17    0.21
  -9   1   3    0.10    0.22
   9   1  -3    0.11    0.17
  -9   1   3    0.20    0.20
  -9   1   3   -0.03    0.08
  -7  -1   3   15.67    0.63
   7  -1  -3   15.64    0.77
   7  -1  -3   17.05    0.79
  -7  -1   3   15.27    0.75
  -7  -1   3   15.05    0.74
   7   1  -3   16.78    0.71
   7   1  -3   17.08    0.77
  -7   1   3   15.46    0.76
  -7   1   3   16.16    0.75
  -7   1   3   16.85    0.58
  -5  -1   3  160.77    5.04
  -5  -1   3  162.68    5.04
   5  -1  -3  165.66    5.04
   5  -1  -3  169.23    5.06
  -5  -1   3  158.92    4.93
   5   1  -3  162.58    4.95
  -5   1   3  161.55    4.88
  -5   1   3  165.93    5.04
   5   1  -3  164.57    5.04
  -5   1   3  163.44    5.04
  -3  -1   3    0.21    0.19
   3  -1  -3    0.01    0.17
   3  -1  -3    0.13    0.22
  -3  -1   3    0.25    0.17
   3   1  -3    0.07    0.12
  -3   1   3    0.07    0.12
   3   1  -3    0.12    0.20
  -3   1   3    0.26    0.20
  -3   1   3   -0.37    0.16
  -1  -1   3   99.68    3.05
  -1  -1   3   98.18    3.09
   1  -1  -3   97.44    3.10
   1  -1  -3  100.41    3.11
   1   1  -3   97.61    3.11
  -1   1   3   94.16    3.02
  -1   1   3   99.09    3.09
   1   1  -3  100.02    2.99
  -1  -1  -3    0.73    0.24
   1  -1   3    0.96    0.20
   1  -1   3    0.40    0.20
  -1  -1  -3    0.66    0.22
  -1   1  -3    0.82    0.23
  -1   1  -3    0.81    0.14
   1   1   3    0.71    0.20
   1   1   3    0.58    0.18
  -3  -1  -3   35.34    1.23
  -3  -1  -3   33.73    1.26
   3  -1   3   35.23    1.23
   3  -1   3   34.06    1.18
  -3   1  -3   35.70    1.16
  -3   1  -3   35.30    1.27
   3   1   3   33.74    1.18
   3   1   3   34.24    1.21
   5  -1   3    2.93    0.24
  -5  -1  -3    2.66    0.28
  -5  -1  -3    2.84    0.32
   5  -1   3    2.89    0.31
   5   1   3    2.16    0.28
  -5   1  -3    2.66    0.33
   5   1   3    2.18    0.23
  -7  -1  -3   34.72    1.34
  -7  -1  -3   35.33    1.29
   7  -1   3   35.37    1.29
   7  -1   3   37.26    1.18
   7   1   3   39.31    1.20
  -7   1  -3   35.94    1.34
  -7   1  -3   33.85    1.15
   7   1   3   36.00    1.30
  -9  -1  -3    1.92    0.29
   9  -1   3    1.54    0.29
  -9   1  -3    1.60    0.14
  -9   1  -3    1.72    0.33
   9   1   3    1.67    0.16
   9   1   3    1.16    0.29
 -11  -1  -3    2.93    0.37
 -11  -1  -3    2.82    0.15
  11  -1   3    2.64    0.32
 -11   1  -3    2.79    0.15
 -11   1  -3    2.91    0.17
 -11   1  -3    3.27    0.38
  11   1   3    3.08    0.17
  11   1   3    2.83    0.34
 -13  -1  -3   -0.19    0.19
  13  -1   3    0.06    0.19
 -13   1  -3   -0.23    0.21
  13   1   3   -0.01    0.24
 -15  -1  -3    1.82    0.33
  15  -1   3    2.67    0.36
 -15   1  -3    2.65    0.41
  15   1   3    2.07    0.34
 -17  -1  -3   34.86    1.40
  17  -1   3   34.82    1.43
 -17   1  -3   35.56    1.46
  17   1   3   33.84    1.45
  19  -1   3    0.55    0.28
 -19  -1  -3    0.49    0.36
  19   1   3    0.13    0.34
 -19   1  -3    0.22    0.33
  21  -1   3    1.03    0.39
 -21  -1  -3    0.58    0.40
  21   1   3    1.35    0.42
 -21   1  -3    0.72    0.38
  23  -1   3    6.96    0.66
 -23  -1  -3    6.80    0.72
 -23   1  -3    6.10    0.75
  23   1   3    6.23    0.66
 -25  -1  -3    3.80    0.60
  25  -1   3    4.13    0.62
  25   1   3    4.57    0.67
 -25   1  -3    4.02    0.64
  27  -1   3    1.91    0.63
 -27  -1  -3    0.72    0.44
  27  -1   3    0.79    0.50
 -27   1  -3    1.41    0.53
  27   1   3    1.44    0.48
 -29  -1  -3    0.53    0.63
  29  -1   3    1.69    0.85
 -29   1  -3    2.32    0.72
  29   1   3    1.70    0.54
  30  -2  -3    0.59    0.82
 -30  -2   3    1.21    0.77
 -30   2   3    1.68    0.64
  30   2  -3    0.53    0.65
 -28  -2   3    6.03    0.81
  28  -2  -3    4.23    0.88
 -28   2   3    6.02    0.86
  28   2  -3    4.70    0.92
 -26  -2   3   -0.58    0.50
  26  -2  -3    0.66    0.65
  26   2  -3    0.56    0.51
 -26   2   3   -0.50    0.39
 -24  -2   3    0.70    0.42
  24  -2  -3    0.51    0.51
  24   2  -3    0.39    0.33
 -24   2   3    0.18    0.40
  24   2  -3    1.29    0.49
 -22  -2   3    9.58    0.74
  22  -2  -3    9.25    0.94
 -22  -2   3    7.39    0.79
 -22   2   3    8.27    0.72
  22   2  -3    8.74    0.67
 -22   2   3    8.94    0.82
  22   2  -3    8.03    0.83
  22   2  -3    7.79    0.62
  20  -2  -3    6.76    0.78
 -20  -2   3    6.48    0.53
 -20  -2   3    7.02    0.68
 -20  -2   3    6.33    0.58
  20   2  -3    6.41    0.52
  20   2  -3    6.12    0.71
  20   2  -3    6.92    0.55
 -20   2   3    6.49    0.62
 -20   2   3    7.43    0.73
 -18  -2   3    0.17    0.31
 -18  -2   3    0.20    0.20
 -18  -2   3    0.24    0.28
  18  -2  -3   -0.07    0.35
  18   2  -3   -0.33    0.29
 -18   2   3    0.32    0.30
 -18   2   3    0.05    0.29
  18   2  -3    0.18    0.18
 -16  -2   3    2.94    0.38
  16  -2  -3    1.47    0.45
 -16  -2   3    1.44    0.35
 -16  -2   3    2.86    0.32
 -16   2   3    2.39    0.37
 -16   2   3    1.95    0.40
  16   2  -3    2.99    0.47
  16   2  -3    2.51    0.31
  14  -2  -3    7.50    0.30
 -14  -2   3    8.05    0.60
 -14  -2   3    8.55    0.59
 -14  -2   3    7.05    0.47
  14  -2  -3    7.74    0.71
  14   2  -3    7.55    0.62
 -14   2   3    7.90    0.63
 -14   2   3    8.68    0.63
  14   2  -3    7.75    0.59
  14   2  -3    6.98    0.46
  12  -2  -3   31.28    0.96
 -12  -2   3   29.62    1.13
  12  -2  -3   29.96    1.35
 -12  -2   3   31.45    1.29
 -12  -2   3   31.38    1.25
 -12   2   3   29.89    1.24
  12   2  -3   32.36    1.29
 -12   2   3   31.70    1.29
  12   2  -3   31.51    1.24
 -10  -2   3   71.36    2.39
 -10  -2   3   67.29    2.24
 -10  -2   3   68.63    2.37
  10  -2  -3   70.50    2.47
  10  -2  -3   69.68    2.10
 -10   2   3   66.94    2.09
 -10   2   3   74.83    2.41
  10   2  -3   70.66    2.34
  10   2  -3   71.38    2.37
 -10   2   3   71.01    2.39
  -8  -2   3    1.41    0.28
   8  -2  -3    1.05    0.31
  -8  -2   3    1.06    0.19
  -8  -2   3    1.20    0.29
  -8   2   3    0.93    0.25
   8   2  -3    1.28    0.27
  -8   2   3    1.04    0.10
  -8   2   3    0.98    0.26
   8   2  -3    0.97    0.22
  -6  -2   3    0.21    0.21
   6  -2  -3    0.15    0.22
  -6  -2   3    0.19    0.18
  -6  -2   3    0.00    0.20
  -6   2   3    0.32    0.10
   6   2  -3   -0.11    0.13
   6   2  -3    0.26    0.20
  -6   2   3    0.42    0.21
  -6   2   3   -0.12    0.18
  -4  -2   3   66.72    2.21
   4  -2  -3   69.29    2.21
   4  -2  -3   67.22    2.26
  -4  -2   3   66.55    2.13
   4   2  -3   67.10    2.21
  -4   2   3   64.22    2.19
  -4   2   3   66.21    2.05
   4   2  -3   63.91    2.06
  -4   2   3   68.59    2.22
   2  -2  -3   43.11    1.48
  -2  -2   3   42.79    1.49
   2  -2  -3   41.44    1.53
  -2  -2   3   41.93    1.44
  -2   2   3   45.96    1.51
  -2   2   3   44.82    1.50
   2   2  -3   41.61    1.31
  -2   2   3   41.87    1.38
   2   2  -3   41.44    1.50
   0  -2  -3    8.90    0.47
   0  -2   3    9.44    0.47
   0  -2   3    8.55    0.48
   0  -2  -3    7.96    0.56
   0  -2   3    8.27    0.31
   0   2  -3    8.83    0.51
   0   2   3    8.82    0.48
   0   2   3    8.55    0.41
   2  -2   3  113.07    3.50
  -2  -2  -3  110.13    3.48
   2  -2   3  110.83    3.48
  -2  -2  -3  112.92    3.58
   2   2   3  117.12    3.49
   2   2   3  109.71    3.46
  -2   2  -3  110.02    3.54
  -2   2  -3  115.08    3.46
  -4  -2  -3   84.34    2.69
   4  -2   3   80.42    2.66
  -4  -2  -3   89.65    2.80
   4  -2   3   83.16    2.71
  -4   2  -3   83.84    2.64
   4   2   3   82.57    2.67
  -4   2  -3   90.93    2.78
   4   2   3   86.77    2.70
   6  -2   3    5.75    0.41
  -6  -2  -3    5.47    0.40
   6  -2   3    5.34    0.33
  -6  -2  -3    4.78    0.47
   6   2   3    5.92    0.34
  -6   2  -3    4.97    0.31
  -6   2  -3    5.84    0.47
   6   2   3    6.59    0.42
   8  -2   3   61.72    2.07
  -8  -2  -3   60.60    2.16
  -8  -2  -3   64.29    2.05
   8   2   3   61.51    2.08
   8   2   3   61.23    1.96
  -8   2  -3   64.58    2.14
  -8   2  -3   60.53    1.93
 -10  -2  -3    0.05    0.19
  10  -2   3    0.01    0.17
  10   2   3   -0.04    0.10
 -10   2  -3   -0.02    0.22
 -10   2  -3    0.02    0.11
  10   2   3   -0.16    0.18
  12  -2   3    0.38    0.25
 -12  -2  -3    0.03    0.21
 -12   2  -3    0.32    0.09
  12   2   3    0.16    0.11
 -12   2  -3    0.26    0.25
  12   2   3   -0.24    0.19
  14  -2   3    9.15    0.62
 -14  -2  -3    8.91    0.56
  14   2   3    8.91    0.36
 -14   2  -3    8.62    0.65
  14   2   3    8.44    0.60
  16  -2   3   11.63    0.74
 -16  -2  -3   11.60    0.71
  16   2   3   13.74    0.80
 -16   2  -3   10.32    0.77
  18  -2   3   13.93    0.81
 -18  -2  -3   16.32    0.87
  18   2   3   14.94    0.88
 -18   2  -3   14.73    0.91
  20  -2   3   10.42    0.73
 -20  -2  -3   11.19    0.74
 -20   2  -3   11.72    0.84
  20   2   3    9.45    0.76
  22  -2   3    2.00    0.53
 -22  -2  -3    2.83    0.51
  22  -2   3    1.18    0.43
 -22   2  -3    1.71    0.46
  22   2   3    1.92    0.48
  24  -2   3    4.63    0.72
 -24  -2  -3    4.16    0.62
  24  -2   3    4.81    0.57
 -24   2  -3    2.79    0.64
  24   2   3    4.44    0.60
  26  -2   3   -0.79    0.57
  26  -2   3    0.10    0.38
 -26  -2  -3    1.08    0.45
 -26   2  -3   -0.30    0.43
  26   2   3    1.00    0.44
  28  -2   3    1.22    0.75
  28   2   3    0.68    0.45
 -28   2  -3    0.69    0.52
 -29  -3   3    0.35    0.69
  29  -3  -3   -0.55    0.76
 -29   3   3    0.24    0.55
  29   3  -3    0.03    0.70
  27  -3  -3    0.93    0.58
 -27  -3   3    1.40    0.64
 -27   3   3    1.73    0.58
  27   3  -3    1.37    0.56
  25  -3  -3   -0.26    0.48
 -25  -3   3    0.42    0.42
  25   3  -3    0.68    0.56
 -25   3   3   -0.03    0.50
  25   3  -3   -0.03    0.33
  23  -3  -3    1.30    0.55
 -23  -3   3    2.01    0.55
  23   3  -3    1.37    0.38
  23   3  -3    1.49    0.39
 -23   3   3    0.92    0.45
  23   3  -3    1.44    0.51
 -21  -3   3    3.04    0.44
 -21  -3   3    2.12    0.49
  21  -3  -3    2.93    0.64
 -21  -3   3    2.37    0.45
  21   3  -3    3.34    0.46
 -21   3   3    2.50    0.47
 -21   3   3    2.23    0.48
  21   3  -3    2.58    0.40
  21   3  -3    1.61    0.52
  19  -3  -3    0.00    0.37
 -19  -3   3   -0.10    0.30
 -19  -3   3    0.13    0.23
 -19  -3   3   -0.34    0.28
 -19   3   3    0.51    0.34
  19   3  -3    0.01    0.26
  19   3  -3    0.26    0.28
  19   3  -3   -0.26    0.36
 -19   3   3   -0.01    0.33
  19   3  -3   -0.01    0.19
 -17  -3   3    8.63    0.70
 -17  -3   3    7.27    0.61
  17  -3  -3    9.43    0.85
 -17  -3   3    8.45    0.59
  17   3  -3    7.85    0.69
 -17   3   3    7.87    0.65
  17   3  -3    7.89    0.55
  17   3  -3    7.67    0.69
 -17   3   3    7.51    0.68
  17   3  -3    7.67    0.56
 -13  -3   3   22.27    1.00
  13  -3  -3   19.42    1.12
 -13  -3   3   22.53    1.01
 -13  -3   3   22.80    0.91
  13   3  -3   20.70    0.93
  13   3  -3   21.10    0.97
 -13   3   3   23.57    1.07
  13   3  -3   21.85    1.01
 -13   3   3   21.25    1.03
 -11  -3   3    7.80    0.61
  11  -3  -3    7.32    0.66
 -11  -3   3    8.47    0.59
 -11  -3   3    6.79    0.49
 -11   3   3    8.18    0.57
  11   3  -3    7.78    0.56
 -11   3   3    7.41    0.58
  11   3  -3    7.54    0.51
  11   3  -3    7.34    0.53
   9  -3  -3   67.67    2.38
  -9  -3   3   65.73    2.25
  -9  -3   3   63.88    2.13
  -9  -3   3   65.31    2.24
  -9   3   3   66.47    2.25
  -9   3   3   63.32    2.24
   9   3  -3   63.49    2.21
   9   3  -3   64.67    2.19
   9   3  -3   67.26    2.16
  -7  -3   3    0.39    0.20
   7  -3  -3    0.22    0.07
  -7  -3   3    0.16    0.21
   7  -3  -3    0.33    0.25
   7   3  -3    0.22    0.19
  -7   3   3   -0.01    0.20
  -7   3   3    0.29    0.08
  -7   3   3    0.38    0.22
   7   3  -3    0.41    0.16
  -7   3   3    0.29    0.07
   7   3  -3    0.62    0.21
  -5  -3   3   15.15    0.70
  -5  -3   3   16.14    0.76
   5  -3  -3   17.08    0.88
  -5   3   3   16.12    0.76
   5   3  -3   15.10    0.58
   5   3  -3   15.67    0.73
   5   3  -3   15.09    0.71
  -5   3   3   14.23    0.73
  -5   3   3   16.24    0.56
   3  -3  -3   62.65    2.15
  -3  -3   3   65.60    2.14
   3  -3  -3   68.64    2.28
  -3  -3   3   67.49    2.20
   3   3  -3   65.91    2.19
   3   3  -3   66.75    2.16
   3   3  -3   63.29    1.97
  -3   3   3   66.29    2.16
  -3   3   3   64.49    2.04
  -3   3   3   66.76    2.20
   3   3  -3   65.61    1.97
   1  -3  -3    0.36    0.19
  -1  -3   3    0.59    0.21
  -1  -3   3    0.22    0.22
   1  -3  -3    0.02    0.24
   1   3  -3    0.19    0.17
  -1   3   3    0.43    0.13
   1   3  -3    0.35    0.24
  -1   3   3    0.45    0.20
  -1   3   3    0.35    0.20
  -1  -3  -3   73.78    2.38
  -1  -3  -3   74.63    2.51
   1  -3   3   77.52    2.43
   1  -3   3   71.90    2.40
   1   3   3   71.14    2.35
  -1   3  -3   75.26    2.45
   1   3   3   76.68    2.43
  -1   3  -3   75.41    2.38
   3  -3   3   21.41    0.74
  -3  -3  -3   21.41    0.98
  -3  -3  -3   20.86    0.83
   3  -3   3   19.59    0.86
   3  -3   3   22.53    0.87
   3   3   3   20.88    0.86
  -3   3  -3   23.27    0.84
   3   3   3   22.86    0.85
  -3   3  -3   23.66    0.94
   5  -3   3    4.31    0.32
  -5  -3  -3    4.86    0.35
  -5  -3  -3    5.91    0.51
   5  -3   3    5.36    0.41
   5   3   3    6.17    0.38
  -5   3  -3    4.73    0.35
   5   3   3    4.93    0.40
  -5   3  -3    4.93    0.43
   7  -3   3    4.75    0.37
   7  -3   3    4.66    0.42
  -7  -3  -3    5.52    0.54
  -7  -3  -3    5.15    0.35
  -7   3  -3    5.16    0.48
  -7   3  -3    5.53    0.33
   7   3   3    4.38    0.38
   7   3   3    5.33    0.35
  -9  -3  -3    0.53    0.18
  -9  -3  -3    0.30    0.25
   9  -3   3    0.34    0.22
   9  -3   3    0.25    0.22
   9   3   3    0.28    0.19
   9   3   3    0.40    0.14
  -9   3  -3    0.17    0.13
  -9   3  -3   -0.19    0.21
  11  -3   3    0.35    0.26
 -11  -3  -3    0.48    0.20
  11  -3   3    0.57    0.22
 -11   3  -3    0.27    0.29
  11   3   3    0.46    0.14
 -11   3  -3    0.44    0.14
  11   3   3    0.15    0.24
 -13  -3  -3    5.54    0.44
  13  -3   3    4.04    0.46
  13  -3   3    4.46    0.46
  13   3   3    5.48    0.32
  13   3   3    5.32    0.48
 -13   3  -3    5.80    0.31
 -13   3  -3    5.50    0.56
 -15  -3  -3    3.83    0.38
  15  -3   3    4.91    0.53
  15  -3   3    5.07    0.49
  15   3   3    3.92    0.45
 -15   3  -3    3.94    0.51
 -17  -3  -3    0.17    0.27
  17  -3   3    0.27    0.32
  17  -3   3   -0.48    0.27
  17   3   3    0.55    0.34
 -17   3  -3   -0.50    0.30
  19  -3   3    1.57    0.44
 -19  -3  -3    2.21    0.40
  19  -3   3    1.54    0.38
 -19   3  -3    1.74    0.45
  19   3   3    1.34    0.38
  21  -3   3   20.55    1.29
  21  -3   3   17.42    1.03
 -21  -3  -3   17.76    0.95
 -21   3  -3   19.23    1.18
  21   3   3   17.20    1.07
  23  -3   3    0.36    0.50
 -23  -3  -3   -0.30    0.37
  23  -3   3   -0.29    0.35
  23   3   3    0.03    0.42
 -23   3  -3   -0.18    0.38
  25  -3   3    1.82    0.70
  25   3   3    0.62    0.42
 -25   3  -3    0.98    0.50
  27  -3   3   -0.35    0.53
 -27   3  -3    0.69    0.52
  27   3   3    0.77    0.46
  29  -3   3   -0.22    0.58
 -29   3  -3    0.32    0.55
  29   3   3    0.69    0.60
  28  -4  -3    0.43    0.60
 -28   4   3   -0.08    0.47
  28   4  -3    0.83    0.69
  26  -4  -3    1.58    0.67
  26   4  -3    1.87    0.49
  26   4  -3    1.24    0.66
  26   4  -3    1.92    0.61
 -26   4   3    2.80    0.63
 -24  -4   3    0.69    0.34
  24  -4  -3    0.27    0.51
 -24  -4   3    0.83    0.52
  24   4  -3    0.94    0.33
  24   4  -3    1.57    0.53
 -24   4   3    1.19    0.49
  24   4  -3    0.01    0.43
 -22  -4   3   -0.49    0.33
 -22  -4   3    0.22    0.34
  22  -4  -3    0.36    0.45
 -22  -4   3    0.58    0.46
 -22   4   3    0.16    0.39
  22   4  -3   -0.10    0.38
  22   4  -3    0.05    0.32
 -22   4   3    0.15    0.38
  22   4  -3    0.01    0.39
  22   4  -3   -0.40    0.28
 -20  -4   3   18.31    1.04
 -20  -4   3   15.10    0.89
  20  -4  -3   13.42    1.13
 -20  -4   3   12.25    0.89
  20   4  -3   14.38    1.07
  20   4  -3   14.64    0.86
  20   4  -3   12.90    0.92
 -20   4   3   14.17    0.98
  20   4  -3   15.73    0.85
 -20   4   3   13.77    0.89
 -18  -4   3    6.44    0.66
 -18  -4   3    7.65    0.61
  18  -4  -3    8.56    0.87
 -18  -4   3    6.16    0.59
 -18   4   3    6.56    0.65
  18   4  -3    6.44    0.63
  18   4  -3    6.84    0.55
  18   4  -3    7.21    0.59
 -18   4   3    7.23    0.70
  18   4  -3    6.28    0.63
 -16  -4   3    7.46    0.63
 -16  -4   3    6.39    0.61
  16  -4  -3    8.31    0.82
 -16  -4   3    7.58    0.60
  16   4  -3    6.96    0.58
 -16   4   3    7.69    0.74
 -16   4   3    7.43    0.66
  16   4  -3    6.34    0.54
  16   4  -3    6.84    0.56
 -14  -4   3    0.14    0.24
 -14  -4   3    0.22    0.21
 -14  -4   3   -0.01    0.27
  14  -4  -3   -0.79    0.38
  14   4  -3    0.03    0.23
 -14   4   3   -0.11    0.22
 -14   4   3   -0.09    0.25
  14   4  -3    0.04    0.20
 -12  -4   3   -0.16    0.24
 -12  -4   3   -0.05    0.23
 -12  -4   3   -0.25    0.18
  12  -4  -3    0.01    0.31
  12   4  -3    0.10    0.19
 -12   4   3    0.13    0.29
  12   4  -3    0.35    0.21
 -12   4   3    0.23    0.25
 -10  -4   3    3.48    0.40
  10  -4  -3    3.08    0.46
 -10  -4   3    3.04    0.33
 -10   4   3    2.27    0.36
  10   4  -3    2.32    0.33
 -10   4   3    2.78    0.42
  10   4  -3    1.49    0.27
  -8  -4   3    0.12    0.18
   8  -4  -3   -0.20    0.25
  -8  -4   3    0.00    0.21
  -8   4   3   -0.10    0.20
   8   4  -3   -0.06    0.22
  -8   4   3   -0.20    0.18
   8   4  -3    0.43    0.25
   6  -4  -3    2.94    0.44
  -6  -4   3    2.92    0.32
  -6  -4   3    3.24    0.39
  -6   4   3    3.44    0.36
  -6   4   3    3.40    0.21
   6   4  -3    3.61    0.38
   6   4  -3    3.82    0.37
  -6   4   3    3.37    0.38
  -4  -4   3   21.70    0.97
  -4  -4   3   21.63    0.92
   4  -4  -3   21.91    1.09
  -4   4   3   24.07    0.95
   4   4  -3   22.81    0.93
   4   4  -3   23.91    0.95
  -4   4   3   22.07    0.97
  -4   4   3   22.47    0.78
  -2  -4   3   30.41    1.15
   2  -4  -3   31.67    1.31
  -2  -4   3   30.17    1.20
   2  -4  -3   31.45    1.13
  -2   4   3   30.15    1.05
  -2   4   3   31.02    1.20
   2   4  -3   30.59    1.18
   2   4  -3   30.32    1.16
  -2   4   3   33.73    1.16
   0  -4  -3    2.67    0.27
   0  -4   3    2.45    0.31
   0  -4  -3    2.57    0.39
   0  -4   3    2.26    0.29
   0   4  -3    2.73    0.32
   0   4   3    2.48    0.27
   0   4   3    2.34    0.25
   0   4  -3    2.58    0.32
   0   4   3    2.41    0.31
  -2  -4  -3   22.25    0.84
   2  -4   3   20.40    0.73
  -2  -4  -3   24.24    1.07
   2  -4   3   22.73    0.93
  -2   4  -3   21.58    0.90
   2   4   3   25.27    0.97
   2   4   3   22.44    0.88
  -2   4  -3   23.96    0.96
  -4  -4  -3   99.12    3.10
   4  -4   3   97.79    3.19
  -4  -4  -3  102.60    3.34
   4  -4   3   98.02    3.07
  -4   4  -3  104.20    3.26
   4   4   3  101.88    3.20
  -4   4  -3  100.19    3.15
   4   4   3   99.73    3.17
   6  -4   3   45.72    1.56
   6  -4   3   48.91    1.66
  -6  -4  -3   44.63    1.52
  -6  -4  -3   47.51    1.80
   6   4   3   47.59    1.65
   6   4   3   46.13    1.61
  -6   4  -3   45.72    1.69
  -6   4  -3   47.47    1.57
   8  -4   3    6.99    0.48
  -8  -4  -3    7.21    0.61
   8  -4   3    6.77    0.47
  -8  -4  -3    6.52    0.39
  -8   4  -3    6.85    0.40
   8   4   3    7.26    0.44
  -8   4  -3    7.41    0.55
   8   4   3    6.95    0.49
 -10  -4  -3    1.96    0.25
  10  -4   3    2.44    0.36
 -10  -4  -3    2.52    0.42
  10  -4   3    2.97    0.34
 -10   4  -3    3.07    0.41
 -10   4  -3    2.84    0.27
  10   4   3    2.43    0.27
  10   4   3    3.15    0.39
  12  -4   3    0.01    0.22
 -12  -4  -3   -0.03    0.28
 -12  -4  -3    0.03    0.17
  12  -4   3    0.05    0.19
  12   4   3   -0.05    0.16
 -12   4  -3    0.40    0.32
  12   4   3   -0.27    0.23
 -12   4  -3    0.38    0.18
 -14  -4  -3    8.87    0.51
  14  -4   3    8.57    0.70
  14  -4   3    7.23    0.60
 -14   4  -3    8.97    0.47
  14   4   3    8.30    0.62
 -14   4  -3    7.91    0.67
  14   4   3    7.99    0.46
  16  -4   3   24.85    1.13
 -16  -4  -3   24.33    1.02
  16  -4   3   25.87    1.29
  16   4   3   26.84    1.19
 -16   4  -3   23.69    1.22
  18  -4   3    2.27    0.55
  18  -4   3    2.86    0.44
 -18  -4  -3    3.35    0.41
 -18   4  -3    3.27    0.55
  18   4   3    2.79    0.45
  20  -4   3    5.40    0.57
  20  -4   3    4.58    0.65
  20   4   3    5.63    0.65
 -20   4  -3    4.43    0.61
  22  -4   3    0.65    0.47
  22  -4   3    1.38    0.43
 -22   4  -3    0.53    0.42
  22   4   3    1.04    0.40
  24  -4   3    4.07    0.73
 -24   4  -3    2.67    0.65
  24   4   3    2.73    0.55
  26  -4   3   -0.34    0.52
 -26   4  -3    0.35    0.56
  26   4   3    0.04    0.37
  28  -4   3    0.05    0.76
 -28   4  -3   -0.22    0.64
  28   4   3    0.61    0.51
  27  -5  -3    0.15    0.60
 -27   5   3   -0.19    0.47
  27   5  -3    0.46    0.48
  27   5  -3    0.28    0.51
  25  -5  -3   -0.65    0.50
 -25   5   3   -0.47    0.40
  25   5  -3   -0.19    0.43
  25   5  -3    0.76    0.43
  23  -5  -3    0.26    0.62
 -23  -5   3    0.21    0.36
  23   5  -3    0.01    0.35
 -23   5   3    0.12    0.47
  23   5  -3    0.04    0.50
  23   5  -3    0.04    0.29
 -21  -5   3    0.14    0.36
  21  -5  -3    0.38    0.59
 -21  -5   3    0.13    0.36
 -21  -5   3    0.12    0.34
 -21   5   3    0.42    0.42
 -21   5   3    0.16    0.35
  21   5  -3    0.45    0.33
  21   5  -3    0.23    0.33
  21   5  -3   -0.29    0.34
 -19  -5   3    0.64    0.34
 -19  -5   3    1.08    0.33
  19  -5  -3    1.09    0.52
 -19  -5   3    1.03    0.38
  19   5  -3    0.22    0.29
  19   5  -3    1.16    0.31
 -19   5   3    0.76    0.40
  19   5  -3    0.89    0.37
 -19   5   3   -0.27    0.38
 -17  -5   3    3.89    0.49
  17  -5  -3    4.60    0.73
 -17  -5   3    3.83    0.48
 -17  -5   3    3.92    0.52
  17   5  -3    3.97    0.50
  17   5  -3    2.94    0.41
 -17   5   3    3.34    0.52
 -17   5   3    3.68    0.55
  17   5  -3    3.33    0.45
 -15  -5   3    6.26    0.62
 -15  -5   3    6.91    0.60
  15  -5  -3    8.54    0.83
 -15  -5   3    8.43    0.65
  15   5  -3    7.52    0.60
  15   5  -3    7.21    0.60
  15   5  -3    7.57    0.61
 -15   5   3    6.75    0.66
 -15   5   3    7.18    0.67
  13  -5  -3    0.75    0.39
 -13  -5   3    0.68    0.28
 -13  -5   3   -0.15    0.26
 -13  -5   3    0.05    0.21
 -13   5   3    0.42    0.33
  13   5  -3    0.07    0.22
  13   5  -3    0.21    0.25
 -13   5   3    0.45    0.28
 -11  -5   3    0.12    0.22
  11  -5  -3    0.71    0.35
 -11  -5   3    0.52    0.27
  11   5  -3    0.47    0.24
 -11   5   3   -0.04    0.29
  11   5  -3    0.65    0.25
 -11   5   3    0.70    0.29
   9  -5  -3    6.48    0.65
  -9  -5   3    7.92    0.52
  -9  -5   3    7.72    0.58
  -9   5   3    5.99    0.55
   9   5  -3    7.23    0.53
  -9   5   3    6.24    0.52
   9   5  -3    6.59    0.50
   7  -5  -3    8.96    0.71
  -7  -5   3    9.08    0.53
  -7  -5   3    7.82    0.57
  -7   5   3    7.97    0.59
   7   5  -3    8.76    0.54
   7   5  -3    7.82    0.53
  -7   5   3    7.83    0.57
  -7   5   3    7.61    0.33
  -5  -5   3    0.15    0.22
   5  -5  -3   -0.09    0.25
  -5  -5   3    0.14    0.19
  -5   5   3   -0.26    0.19
  -5   5   3   -0.06    0.10
   5   5  -3    0.03    0.17
  -5   5   3   -0.19    0.21
   5   5  -3    0.05    0.17
  -3  -5   3    0.89    0.23
   3  -5  -3    0.43    0.29
   3  -5  -3    1.20    0.23
  -3   5   3    0.90    0.26
  -3   5   3    0.99    0.23
   3   5  -3    0.75    0.26
  -3   5   3    0.75    0.16
   3   5  -3    0.79    0.22
   1  -5  -3   47.02    1.80
  -1  -5   3   44.22    1.59
   1  -5  -3   44.16    1.53
   1   5  -3   40.73    1.38
  -1   5   3   44.92    1.50
  -1   5   3   46.04    1.65
  -1   5   3   47.68    1.55
   1   5  -3   48.28    1.61
   1   5  -3   44.77    1.61
  -1  -5  -3    0.18    0.27
  -1  -5  -3    0.00    0.14
   1  -5   3    0.40    0.10
   1  -5   3    0.05    0.23
   1   5   3   -0.12    0.18
  -1   5  -3    0.37    0.24
  -1   5  -3    0.43    0.21
   1   5   3    0.52    0.19
  -3  -5  -3    9.86    0.45
   3  -5   3    8.56    0.54
  -3  -5  -3    9.45    0.70
   3  -5   3    9.28    0.42
  -3   5  -3    9.95    0.63
   3   5   3    8.94    0.51
   3   5   3    8.91    0.56
  -3   5  -3   10.18    0.55
  -5  -5  -3    6.04    0.34
   5  -5   3    5.99    0.45
   5  -5   3    5.84    0.38
  -5  -5  -3    5.47    0.56
  -5   5  -3    6.84    0.52
   5   5   3    6.12    0.45
  -5   5  -3    6.15    0.46
   5   5   3    5.58    0.47
   7  -5   3   20.70    0.84
  -7  -5  -3   19.30    0.71
  -7  -5  -3   21.23    1.08
   7  -5   3   19.66    0.90
   7   5   3   18.31    0.86
   7   5   3   19.78    0.90
  -7   5  -3   19.81    0.84
  -7   5  -3   20.16    0.97
  -9  -5  -3   11.03    0.48
   9  -5   3   11.74    0.67
  -9  -5  -3   10.70    0.84
   9  -5   3   11.05    0.66
  -9   5  -3   11.35    0.59
   9   5   3   12.40    0.68
   9   5   3   11.32    0.62
  -9   5  -3   12.27    0.73
 -11  -5  -3    1.44    0.38
 -11  -5  -3    1.67    0.21
  11  -5   3    1.77    0.31
  11  -5   3    0.94    0.32
 -11   5  -3    1.07    0.34
 -11   5  -3    1.85    0.26
  11   5   3    1.34    0.34
  11   5   3    1.53    0.27
  13  -5   3    4.82    0.48
  13  -5   3    4.15    0.52
 -13   5  -3    4.66    0.39
  13   5   3    4.24    0.48
 -13   5  -3    4.71    0.54
  13   5   3    4.99    0.41
  15  -5   3   55.71    2.13
  15  -5   3   53.23    1.96
 -15   5  -3   56.26    2.12
  15   5   3   52.79    1.86
  15   5   3   54.80    2.05
  17  -5   3   11.27    0.76
  17  -5   3   12.01    0.89
  17   5   3   11.12    0.79
 -17   5  -3   11.77    0.87
  19  -5   3    8.71    0.66
  19  -5   3    8.09    0.81
  19   5   3    8.67    0.78
 -19   5  -3    7.93    0.77
  21  -5   3    8.01    0.86
  21  -5   3    6.08    0.62
 -21   5  -3    6.59    0.73
  21   5   3    7.59    0.76
  23  -5   3    2.56    0.74
 -23   5  -3    2.21    0.62
  23   5   3    2.59    0.58
  25  -5   3    1.54    0.64
 -25   5  -3    1.24    0.58
  25   5   3    0.76    0.52
  27  -5   3   -0.64    0.55
  27   5   3    0.12    0.52
 -27   5  -3   -0.01    0.50
  26  -6  -3    0.69    0.67
 -26   6   3    0.25    0.46
  26   6  -3   -0.20    0.36
  26   6  -3    0.19    0.54
  24  -6  -3   -0.66    0.55
 -24  -6   3    0.01    0.36
 -24   6   3   -0.32    0.50
  24   6  -3    0.17    0.34
  24   6  -3    0.23    0.45
 -22  -6   3    0.65    0.38
  22  -6  -3    2.19    0.67
  22   6  -3    0.84    0.37
 -22   6   3    1.13    0.52
 -22   6   3    2.06    0.53
  22   6  -3    1.45    0.38
  20  -6  -3   -0.14    0.47
 -20  -6   3    0.09    0.38
  20   6  -3    0.32    0.35
 -20   6   3    0.13    0.35
 -20   6   3   -0.07    0.35
  20   6  -3    0.15    0.34
 -18  -6   3    3.95    0.53
  18  -6  -3    3.54    0.68
 -18   6   3    4.31    0.57
  18   6  -3    5.22    0.56
  18   6  -3    4.14    0.54
 -18   6   3    3.72    0.61
 -16  -6   3   10.11    0.73
  16  -6  -3   10.92    1.00
  16   6  -3   10.64    0.73
  16   6  -3   10.23    0.72
 -16   6   3    9.51    0.80
 -16   6   3   10.44    0.81
  16   6  -3   10.44    0.71
  14  -6  -3    3.67    0.61
 -14  -6   3    4.33    0.52
 -14   6   3    3.45    0.54
 -14   6   3    4.79    0.54
  14   6  -3    4.29    0.52
  14   6  -3    4.58    0.50
  12  -6  -3   -0.42    0.34
 -12  -6   3    0.18    0.24
  12   6  -3    0.15    0.25
  12   6  -3    0.79    0.32
 -12   6   3    0.26    0.34
 -12   6   3   -0.20    0.33
 -10  -6   3    3.25    0.40
  10  -6  -3    2.84    0.56
 -10   6   3    3.35    0.46
  10   6  -3    3.89    0.39
  10   6  -3    2.32    0.37
 -10   6   3    3.74    0.46
   8  -6  -3    8.49    0.78
  -8  -6   3    8.84    0.62
   8   6  -3    8.69    0.56
   8   6  -3    8.21    0.59
  -8   6   3    8.24    0.65
  -8   6   3    7.28    0.56
  -8   6   3    8.95    0.39
   6  -6  -3   10.22    0.78
  -6  -6   3   10.15    0.63
  -6   6   3    9.23    0.57
   6   6  -3   10.16    0.59
   6   6  -3    9.09    0.62
  -6   6   3    9.71    0.44
  -6   6   3    9.57    0.68
  -4  -6   3    6.82    0.54
   4  -6  -3    5.96    0.62
   4   6  -3    5.80    0.45
   4   6  -3    7.96    0.54
  -4   6   3    6.83    0.56
  -4   6   3    6.91    0.39
  -4   6   3    7.27    0.46
  -2  -6   3    0.81    0.24
   2  -6  -3    0.74    0.22
   2  -6  -3    0.19    0.31
   2   6  -3    0.88    0.25
   2   6  -3    0.87    0.24
  -2   6   3    0.92    0.22
  -2   6   3    0.91    0.31
  -2   6   3    0.63    0.18
   0  -6  -3   12.45    0.58
   2  -6   3    8.64    0.54
   2  -6   3    8.19    0.41
  -2  -6  -3    8.23    0.42
  -2  -6  -3    7.10    0.68
  -2   6  -3    9.21    0.61
  -2   6  -3    8.80    0.56
   2   6   3    8.89    0.50
   2   6   3    7.60    0.57
  -4  -6  -3    7.55    0.35
  -4  -6  -3    7.44    0.68
   4  -6   3    6.71    0.44
   4  -6   3    7.92    0.56
  -4   6  -3    6.89    0.54
   4   6   3    8.05    0.60
   4   6   3    7.02    0.53
  -4   6  -3    7.06    0.50
  -6  -6  -3    3.37    0.49
  -8  -6  -3    0.33    0.32
   8  -6   3    0.60    0.28
   8  -6   3    0.45    0.26
  -8   6  -3    0.74    0.22
   8   6   3    0.18    0.23
   8   6   3   -0.21    0.21
  -8   6  -3    0.39    0.26
  10  -6   3    2.31    0.39
 -10  -6  -3    2.48    0.49
  10  -6   3    2.25    0.34
  10   6   3    2.32    0.37
  10   6   3    2.36    0.33
 -10   6  -3    2.47    0.31
 -10   6  -3    2.49    0.44
  12  -6   3    0.10    0.27
 -12  -6  -3    0.34    0.36
  12  -6   3    0.22    0.32
  12   6   3    0.19    0.23
 -12   6  -3    0.42    0.24
 -12   6  -3   -0.40    0.33
  12   6   3    0.42    0.31
  14  -6   3    2.53    0.40
  14  -6   3    2.75    0.51
 -14   6  -3    2.36    0.46
  14   6   3    2.79    0.42
  14   6   3    2.58    0.36
 -14   6  -3    3.02    0.37
  16  -6   3    1.30    0.49
  16  -6   3    0.26    0.32
 -16   6  -3    0.69    0.44
  16   6   3    0.68    0.38
  18  -6   3    1.71    0.50
  18  -6   3    1.61    0.40
  18   6   3    1.43    0.41
 -18   6  -3    1.05    0.40
  20  -6   3    0.46    0.58
  20   6   3    0.64    0.37
 -20   6  -3    0.24    0.38
  22  -6   3    1.65    0.69
 -22   6  -3    0.50    0.43
  22   6   3    1.52    0.45
  24  -6   3    0.42    0.71
  24   6   3    0.97    0.45
 -24   6  -3    0.34    0.44
  26  -6   3    0.21    0.65
 -26   6  -3    0.35    0.60
  26   6   3   -0.19    0.42
 -25  -7   3    0.26    0.43
  25  -7  -3    0.74    0.67
 -25   7   3   -0.15    0.45
  25   7  -3    0.19    0.41
  23  -7  -3    0.51    0.59
 -23  -7   3    0.33    0.48
  23   7  -3   -0.16    0.45
 -23   7   3   -0.56    0.48
 -21  -7   3    1.01    0.49
  21  -7  -3    0.56    0.57
 -21   7   3    0.23    0.42
  21   7  -3    0.38    0.45
  21   7  -3    0.98    0.45
 -21   7   3    0.36    0.49
  19  -7  -3    0.17    0.61
 -19  -7   3    0.30    0.43
 -19   7   3   -0.22    0.45
  19   7  -3    0.40    0.40
 -19   7   3    0.21    0.36
  19   7  -3   -0.21    0.34
  17  -7  -3    9.27    1.05
 -17  -7   3    9.55    0.79
  17   7  -3   11.14    0.82
 -17   7   3    9.75    0.87
 -17   7   3    9.12    0.82
  17   7  -3    8.26    0.77
  15  -7  -3    1.41    0.53
 -15  -7   3    1.68    0.43
  15   7  -3    1.64    0.42
  15   7  -3    1.45    0.37
 -15   7   3    0.72    0.43
 -15   7   3    2.12    0.45
  13  -7  -3    7.66    0.84
 -13  -7   3    9.62    0.76
 -13   7   3    8.68    0.72
  13   7  -3    7.73    0.65
 -13   7   3    8.30    0.75
 -11  -7   3    0.21    0.26
  11  -7  -3    0.41    0.40
 -11   7   3    0.71    0.33
  11   7  -3   -0.68    0.22
  11   7  -3    0.53    0.34
 -11   7   3   -0.02    0.28
  -9  -7   3    1.51    0.33
   9  -7  -3    1.02    0.44
   9   7  -3    0.46    0.28
  -9   7   3    1.10    0.34
  -9   7   3    0.49    0.27
   9   7  -3    0.46    0.24
  -7  -7   3    0.92    0.28
   7  -7  -3    1.01    0.42
  -7   7   3    1.28    0.29
   7   7  -3    1.26    0.32
  -7   7   3    0.86    0.32
   7   7  -3    0.98    0.26
  -5  -7   3   12.84    0.70
   5  -7  -3   10.73    0.87
   5   7  -3   12.45    0.66
  -5   7   3   12.16    0.68
  -5   7   3   12.20    0.56
  -5   7   3   11.88    0.78
   5   7  -3   12.07    0.76
   3  -7  -3   10.72    0.85
   3  -7  -3   11.47    0.62
  -3  -7   3   10.62    0.65
   3   7  -3   10.75    0.63
  -3   7   3   11.72    0.75
  -3   7   3   11.13    0.54
   3   7  -3   10.70    0.73
  -3   7   3   11.25    0.61
  -1  -7   3   15.02    0.80
   1  -7  -3   16.66    0.72
   1  -7  -3   16.71    1.02
  -1  -7   3   16.95    0.66
   1   7  -3   16.20    0.84
   1   7  -3   16.34    0.79
  -1   7   3   15.23    0.71
  -1   7   3   16.15    0.73
  -1   7   3   16.65    0.88
  -1  -7  -3    0.96    0.20
  -1  -7  -3    0.71    0.37
   1  -7   3    0.31    0.27
   1  -7   3    1.15    0.19
  -1   7  -3    1.31    0.32
  -1   7  -3    0.54    0.23
   1   7   3    1.30    0.27
   1   7   3    0.53    0.34
   3  -7   3    5.15    0.38
   3  -7   3    4.12    0.45
  -3  -7  -3    4.80    0.60
   3   7   3    5.41    0.52
   3   7   3    4.72    0.43
  -3   7  -3    5.80    0.51
  -3   7  -3    4.75    0.46
   5  -7   3    0.38    0.23
  -5  -7  -3    0.52    0.40
   5  -7   3    0.97    0.29
   5   7   3    0.64    0.29
  -5   7  -3    0.85    0.29
   5   7   3    0.63    0.28
  -5   7  -3    0.90    0.29
   7  -7   3   -0.49    0.20
  -7  -7  -3    0.27    0.32
   7  -7   3   -0.27    0.19
  -7   7  -3    0.13    0.30
  -7   7  -3    0.31    0.23
   7   7   3    0.11    0.28
   7   7   3    0.13    0.26
   9  -7   3    6.55    0.55
  -9  -7  -3    6.89    0.71
   9  -7   3    5.85    0.57
  -9   7  -3    7.10    0.64
   9   7   3    6.38    0.54
  -9   7  -3    7.35    0.57
   9   7   3    6.77    0.60
 -11  -7  -3    6.25    0.69
  11  -7   3    5.76    0.54
  11  -7   3    6.52    0.61
  11   7   3    5.43    0.53
 -11   7  -3    6.41    0.62
 -11   7  -3    5.60    0.50
  11   7   3    6.62    0.58
  13  -7   3    0.40    0.30
  13  -7   3    0.98    0.42
 -13  -7  -3   -0.08    0.33
  13   7   3    0.52    0.32
 -13   7  -3    0.47    0.30
  13   7   3    0.31    0.23
 -13   7  -3   -0.09    0.39
  15  -7   3    0.67    0.47
  15  -7   3    1.43    0.37
  15   7   3    0.77    0.33
  15   7   3    1.59    0.40
 -15   7  -3    1.46    0.42
  17  -7   3    1.50    0.39
  17  -7   3    1.12    0.48
  17   7   3    1.19    0.45
 -17   7  -3    0.79    0.40
  19  -7   3    1.61    0.62
 -19   7  -3    1.35    0.46
  19   7   3    2.67    0.56
  21  -7   3    0.46    0.62
  21   7   3   -0.02    0.44
 -21   7  -3   -0.52    0.47
  23  -7   3    0.20    0.68
  23   7   3    0.02    0.37
 -23   7  -3    0.14    0.44
  25  -7   3    0.95    0.82
  25   7   3    1.13    0.58
 -25   7  -3    2.07    0.62
  24  -8  -3   -1.05    0.57
 -24  -8   3    0.32    0.45
  24   8  -3    1.01    0.47
 -24   8   3    0.37    0.62
 -22  -8   3    0.07    0.49
  22  -8  -3    0.78    0.76
  22   8  -3    0.56    0.45
  22   8  -3    0.69    0.52
 -22   8   3    0.30    0.47
 -22   8   3    0.09    0.56
 -20  -8   3   -0.20    0.35
  20  -8  -3    0.48    0.59
  20   8  -3   -0.17    0.35
 -20   8   3   -1.06    0.41
 -20   8   3    0.25    0.53
  20   8  -3   -0.66    0.38
  18  -8  -3    3.52    0.76
 -18  -8   3    3.11    0.54
 -18   8   3    3.35    0.61
  18   8  -3    2.53    0.49
 -18   8   3    3.66    0.68
  18   8  -3    4.45    0.57
  16  -8  -3   -0.32    0.48
 -16  -8   3    0.61    0.36
 -16   8   3    0.30    0.40
  16   8  -3    0.48    0.42
 -16   8   3    0.28    0.35
  16   8  -3    0.42    0.40
 -14  -8   3    4.83    0.59
  14  -8  -3    4.85    0.76
  14   8  -3    4.04    0.53
 -14   8   3    4.20    0.61
  14   8  -3    3.88    0.56
 -14   8   3    4.30    0.60
 -12  -8   3    0.11    0.28
  12  -8  -3    0.83    0.47
 -12   8   3    0.42    0.37
  12   8  -3    0.00    0.29
 -12   8   3    1.11    0.45
  10  -8  -3    2.67    0.59
 -10  -8   3    3.53    0.46
 -10   8   3    2.85    0.48
  10   8  -3    3.10    0.46
 -10   8   3    3.53    0.59
  -8  -8   3    0.15    0.27
   8  -8  -3   -0.12    0.39
  -8   8   3    1.12    0.33
  -8   8   3    0.83    0.40
   8   8  -3    0.11    0.28
  -6  -8   3   12.36    0.79
   6  -8  -3   12.66    0.97
   6   8  -3    9.97    0.62
  -6   8   3   11.50    0.70
   6   8  -3   11.21    0.74
  -6   8   3   10.78    0.79
  -4  -8   3   -0.08    0.26
   4  -8  -3   -0.07    0.36
   4   8  -3    0.11    0.23
  -4   8   3    0.09    0.19
   4   8  -3    0.27    0.27
  -4   8   3    0.13    0.33
  -4   8   3    0.12    0.23
   2  -8  -3    2.91    0.54
  -2  -8   3    2.73    0.39
  -2   8   3    3.46    0.36
   2   8  -3    2.86    0.37
  -2   8   3    3.33    0.36
   2   8  -3    2.64    0.41
  -2   8   3    3.40    0.49
   0  -8  -3    6.39    0.74
   0  -8   3    7.94    0.59
   0   8   3    8.39    0.52
   0   8   3    7.30    0.66
   0   8  -3    7.71    0.62
   0   8  -3    8.84    0.60
  -2  -8  -3    0.42    0.39
   2  -8   3    1.18    0.33
  -2   8  -3    0.89    0.35
  -2   8  -3    0.64    0.30
   2   8   3    0.92    0.26
   2   8   3    0.53    0.31
   4  -8   3    3.25    0.41
  -4  -8  -3    2.35    0.50
   4   8   3    2.54    0.42
   4   8   3    2.93    0.40
  -4   8  -3    1.46    0.39
  -4   8  -3    2.42    0.41
   6  -8   3    0.04    0.21
  -6  -8  -3   -0.22    0.34
   6   8   3    0.02    0.28
  -6   8  -3    0.34    0.33
   6   8   3   -0.03    0.23
  -6   8  -3   -0.30    0.23
  -8  -8  -3    4.95    0.65
   8  -8   3    3.96    0.47
   8   8   3    4.84    0.54
  -8   8  -3    4.61    0.52
   8   8   3    4.35    0.54
  -8   8  -3    3.92    0.45
  10  -8   3    6.73    0.56
 -10  -8  -3    6.36    0.79
 -10   8  -3    5.75    0.57
  10   8   3    6.49    0.59
 -10   8  -3    5.50    0.59
  10   8   3    6.68    0.62
 -12  -8  -3    0.07    0.39
  12  -8   3    0.20    0.28
 -12   8  -3    0.02    0.38
  12   8   3    0.04    0.29
  12   8   3    0.12    0.31
 -12   8  -3    0.07    0.32
  14  -8   3    3.97    0.49
 -14  -8  -3    3.99    0.67
 -14   8  -3    3.97    0.61
  14   8   3    5.50    0.57
  14   8   3    4.84    0.58
 -14   8  -3    3.89    0.52
  16  -8   3    1.51    0.48
  16   8   3    2.02    0.50
 -16   8  -3    1.10    0.43
 -18   8  -3    2.78    0.55
  18   8   3    3.16    0.55
 -20   8  -3    0.09    0.41
  20   8   3    0.63    0.41
 -22   8  -3    0.45    0.58
  22   8   3    1.35    0.51
 -24   8  -3    1.08    0.53
  24   8   3    0.67    0.48
  23  -9  -3    0.86    0.75
 -23  -9   3    0.22    0.57
  23   9  -3    0.62    0.57
 -23   9   3    0.94    0.58
  21  -9  -3    1.07    0.70
 -21  -9   3   -0.47    0.39
 -21   9   3    0.04    0.56
  21   9  -3    0.36    0.42
  21   9  -3    0.40    0.52
 -21   9   3    0.02    0.61
  19  -9  -3    0.96    0.66
 -19  -9   3    0.65    0.49
  19   9  -3    0.63    0.50
 -19   9   3    0.23    0.58
  19   9  -3    0.10    0.47
 -19   9   3    1.50    0.58
  17  -9  -3    5.42    0.88
 -17  -9   3    5.03    0.65
 -17   9   3    5.17    0.74
  17   9  -3    4.50    0.61
 -17   9   3    4.20    0.69
  17   9  -3    5.10    0.64
  15  -9  -3    4.47    0.89
 -15  -9   3    3.53    0.59
 -15   9   3    4.12    0.64
  15   9  -3    3.99    0.57
  15   9  -3    3.20    0.52
 -15   9   3    3.58    0.59
  13  -9  -3   13.73    1.24
 -13  -9   3   14.01    0.91
 -13   9   3   13.57    1.10
  13   9  -3   12.80    0.90
 -13   9   3   11.78    0.90
  13   9  -3   12.30    0.90
  11  -9  -3    5.87    0.81
 -11  -9   3    4.96    0.57
 -11   9   3    5.79    0.64
  11   9  -3    6.27    0.64
 -11   9   3    7.10    0.79
  -9  -9   3    2.09    0.42
   9  -9  -3    2.97    0.62
  -9   9   3    1.61    0.37
  -9   9   3    1.98    0.48
   9   9  -3    2.89    0.46
   7  -9  -3   -0.74    0.37
  -7  -9   3    0.44    0.31
  -7   9   3    0.40    0.34
  -7   9   3    0.70    0.32
   7   9  -3    0.66    0.34
  -5  -9   3    5.68    0.59
   5  -9  -3    5.35    0.73
  -5   9   3    4.55    0.59
   5   9  -3    5.36    0.57
   3  -9  -3   10.47    0.96
  -3  -9   3   10.37    0.71
  -3   9   3    9.76    0.80
   3   9  -3   10.94    0.82
  -3   9   3   10.83    0.62
  -1  -9   3    9.73    0.67
   1  -9  -3    9.59    0.90
   1   9  -3    9.33    0.77
   1   9  -3    8.43    0.63
  -1   9   3    8.89    0.62
  -1   9   3    8.79    0.78
   1  -9   3    0.48    0.32
  -1  -9  -3   -0.03    0.40
  -1   9  -3    1.33    0.34
   1   9   3    1.41    0.33
  -1   9  -3    1.17    0.35
   1   9   3    0.88    0.36
  -3  -9  -3    1.60    0.48
  -3   9  -3    1.89    0.45
   3   9   3    2.33    0.39
   3   9   3    2.34    0.44
  -5  -9  -3    1.03    0.47
   5  -9   3    1.91    0.39
  -5   9  -3    1.23    0.39
  -5   9  -3    2.59    0.46
   5   9   3    2.05    0.41
   5   9   3    1.89    0.44
  -7  -9  -3    1.10    0.54
   7  -9   3    1.01    0.30
   7   9   3    0.31    0.30
  -7   9  -3    1.45    0.37
  -7   9  -3    1.36    0.37
   7   9   3    0.27    0.32
   9  -9   3    0.10    0.28
  -9  -9  -3    0.50    0.42
  -9   9  -3   -0.07    0.29
  -9   9  -3    0.55    0.35
   9   9   3    0.52    0.39
   9   9   3    0.99    0.39
  11  -9   3    1.91    0.36
 -11  -9  -3    1.78    0.56
  11   9   3    2.12    0.42
 -11   9  -3    1.11    0.41
  11   9   3    1.98    0.43
 -11   9  -3    1.67    0.40
  13  -9   3    0.27    0.32
 -13  -9  -3    0.12    0.45
  13   9   3    0.17    0.38
 -13   9  -3    0.09    0.42
 -13   9  -3   -0.18    0.38
  13   9   3    0.32    0.35
 -15   9  -3    1.16    0.42
  15   9   3    0.67    0.40
  15   9   3    1.16    0.41
  17   9   3   -0.20    0.42
 -17   9  -3    0.26    0.41
 -19   9  -3   -0.55    0.50
  19   9   3    1.27    0.47
 -21   9  -3    2.70    0.65
  21   9   3    3.47    0.64
  20 -10  -3   -0.60    0.67
 -20 -10   3   -0.56    0.40
  20  10  -3   -0.15    0.45
 -20  10   3    0.10    0.56
  20  10  -3   -0.08    0.41
 -20  10   3    0.07    0.51
  18 -10  -3    0.45    0.62
 -18 -10   3    0.18    0.41
  18  10  -3    0.05    0.38
  18  10  -3   -0.41    0.49
 -18  10   3   -0.15    0.60
 -18  10   3   -0.02    0.45
 -16 -10   3    2.38    0.58
  16 -10  -3    1.80    0.82
 -16  10   3    2.26    0.63
  16  10  -3    1.28    0.55
 -16  10   3    2.48    0.61
  16  10  -3    2.74    0.55
 -14 -10   3    1.83    0.53
  14 -10  -3    0.91    0.60
  14  10  -3    1.21    0.45
  14  10  -3    1.71    0.54
 -14  10   3    1.02    0.46
 -14  10   3    1.94    0.55
 -12 -10   3   -0.06    0.33
  12 -10  -3    0.96    0.58
 -12  10   3    0.35    0.41
  12  10  -3   -0.24    0.35
  12  10  -3    0.95    0.39
 -12  10   3    0.47    0.44
  10 -10  -3   -1.14    0.56
 -10 -10   3    0.48    0.34
 -10  10   3    1.26    0.53
  10  10  -3    1.00    0.45
   8 -10  -3    0.42    0.56
  -8 -10   3    1.12    0.37
   8  10  -3    1.41    0.40
  -8  10   3    0.64    0.42
   6 -10  -3   -0.89    0.39
  -6 -10   3   -0.44    0.26
  -6  10   3   -0.02    0.44
   6  10  -3   -0.59    0.36
  -4 -10   3    0.14    0.31
   4 -10  -3    0.38    0.46
   4  10  -3    0.14    0.31
  -4  10   3   -0.02    0.40
   2 -10  -3    0.57    0.50
  -2 -10   3    0.81    0.31
  -2  10   3    1.10    0.46
   2  10  -3    0.42    0.33
   0 -10  -3    0.31    0.48
   0 -10   3    0.31    0.28
   0  10  -3    0.14    0.33
   0  10   3    0.42    0.35
   0  10   3    0.42    0.26
   2 -10   3    0.88    0.36
  -2 -10  -3    0.72    0.48
  -2  10  -3    0.75    0.35
   2  10   3    0.75    0.45
   2  10   3    1.06    0.36
  -4 -10  -3    0.53    0.53
   4 -10   3    0.03    0.25
  -4  10  -3    1.02    0.35
   4  10   3    0.60    0.37
  -4  10  -3    0.53    0.32
   4  10   3    0.32    0.40
  -6 -10  -3    0.80    0.47
   6 -10   3   -0.08    0.31
   6  10   3   -0.37    0.33
  -6  10  -3    0.33    0.40
  -6  10  -3    0.69    0.37
   6  10   3    0.34    0.40
   8 -10   3    0.05    0.26
  -8 -10  -3    0.17    0.43
  -8  10  -3    0.47    0.43
   8  10   3   -0.52    0.35
  -8  10  -3   -0.05    0.37
   8  10   3    0.36    0.35
 -10 -10  -3    1.24    0.54
  10 -10   3    1.60    0.37
  10  10   3    2.61    0.54
  10  10   3    2.25    0.46
 -10  10  -3    1.05    0.40
 -10  10  -3    1.84    0.46
  12 -10   3    0.15    0.34
 -12 -10  -3    0.29    0.59
  12  10   3   -0.34    0.34
 -12  10  -3   -0.21    0.35
 -12  10  -3    0.50    0.45
  12  10   3   -0.21    0.43
 -14 -10  -3    0.76    0.52
  14  10   3   -0.49    0.35
  14  10   3   -0.53    0.42
 -14  10  -3    0.01    0.45
 -14  10  -3   -0.32    0.44
  16  10   3    0.21    0.40
 -16  10  -3    0.54    0.45
 -18  10  -3    0.63    0.57
  18  10   3    0.09    0.44
  17 -11  -3    0.31    0.66
 -17 -11   3    0.18    0.51
  17  11  -3    0.44    0.52
 -17  11   3   -0.20    0.53
  17  11  -3    0.02    0.45
  15 -11  -3    0.14    0.62
 -15 -11   3   -0.58    0.46
  15  11  -3    0.40    0.49
 -15  11   3    0.27    0.48
  15  11  -3   -0.32    0.39
 -13 -11   3    1.54    0.55
  13 -11  -3   -0.74    0.67
  13  11  -3    1.79    0.52
  13  11  -3    1.42    0.54
 -13  11   3    1.43    0.57
  11 -11  -3    1.11    0.71
 -11 -11   3    1.74    0.44
 -11  11   3    0.71    0.50
  11  11  -3    0.38    0.40
  11  11  -3    0.73    0.44
   9 -11  -3    0.18    0.55
  -9 -11   3    0.30    0.34
   9  11  -3    0.68    0.41
  -9  11   3    0.49    0.45
   7 -11  -3    0.28    0.51
  -7 -11   3    0.31    0.35
  -7  11   3    0.32    0.49
   7  11  -3    0.16    0.35
  -5 -11   3    0.18    0.31
   5 -11  -3    1.11    0.53
   5  11  -3    0.71    0.37
  -5  11   3    0.69    0.49
  -3 -11   3   -0.27    0.35
   3 -11  -3   -0.48    0.55
  -3  11   3    0.02    0.38
   3  11  -3   -0.38    0.33
  -1 -11   3    1.84    0.42
   1 -11  -3    1.04    0.57
  -1  11   3    2.89    0.55
   1  11  -3    1.85    0.46
   1 -11   3    0.77    0.39
  -1 -11  -3   -0.39    0.44
  -1  11  -3    0.46    0.38
   1  11   3    0.43    0.48
   1  11   3    0.17    0.36
   3 -11   3    2.78    0.49
  -3 -11  -3    0.90    0.63
   3  11   3    2.33    0.57
   3  11   3    3.10    0.53
  -3  11  -3    1.87    0.47
  -5 -11  -3    1.68    0.65
   5 -11   3    0.85    0.34
  -5  11  -3    1.30    0.51
   5  11   3    1.68    0.47
   5  11   3    1.59    0.55
  -7 -11  -3    0.14    0.49
   7 -11   3   -0.17    0.28
   7  11   3    0.16    0.39
  -7  11  -3   -0.02    0.45
   7  11   3    0.17    0.37
   9 -11   3   -0.41    0.35
  -9 -11  -3   -0.49    0.47
   9  11   3   -0.02    0.37
  -9  11  -3    0.42    0.45
  -9  11  -3   -0.37    0.46
   9  11   3   -0.48    0.45
 -11 -11  -3   -0.13    0.62
 -11  11  -3    0.08    0.40
  11  11   3    0.13    0.47
 -11  11  -3    0.10    0.47
  11  11   3    0.30    0.51
 -13 -11  -3   -0.16    0.47
  13  11   3   -0.20    0.51
 -13  11  -3   -0.53    0.37
  13  11   3    0.11    0.42
 -13  11  -3   -0.61    0.48
  15  11   3   -0.05    0.42
 -15  11  -3   -0.36    0.52
 -17  11  -3    0.09    0.48
  17  11   3    0.88    0.54
  14 -12  -3    0.14    0.68
 -14 -12   3   -0.02    0.43
  14  12  -3    0.33    0.59
  14  12  -3    0.41    0.47
 -14  12   3    0.07    0.54
  12 -12  -3    0.89    0.68
 -12 -12   3    0.92    0.48
  12  12  -3    0.79    0.51
  12  12  -3    1.13    0.50
 -12  12   3    1.46    0.68
 -10 -12   3    1.02    0.51
  10 -12  -3    0.15    0.63
  10  12  -3    0.46    0.47
  10  12  -3    0.36    0.53
 -10  12   3   -0.22    0.44
   8 -12  -3   -0.34    0.67
  -8 -12   3    0.52    0.42
   8  12  -3    0.37    0.41
  -8  12   3   -0.12    0.43
  -6 -12   3   -0.33    0.44
   6 -12  -3    0.21    0.57
  -6  12   3    0.09    0.44
   6  12  -3   -0.49    0.39
   4 -12  -3    0.69    0.57
  -4 -12   3   -0.22    0.33
  -4  12   3    0.60    0.46
   4  12  -3   -0.04    0.39
   2 -12  -3    1.49    0.70
  -2 -12   3    0.45    0.45
   2  12  -3    1.55    0.47
  -2  12   3    0.92    0.48
   0 -12   3    5.07    0.65
   0 -12  -3    6.25    0.88
   0  12   3    3.99    0.67
   0  12  -3    4.85    0.67
   2 -12   3    0.68    0.45
  -2 -12  -3    1.33    0.59
   2  12   3    0.84    0.48
  -2  12  -3    1.44    0.49
   4 -12   3    0.22    0.41
  -4 -12  -3    0.27    0.54
  -4  12  -3    0.00    0.40
   4  12   3   -0.09    0.43
   4  12   3    0.40    0.46
  -6 -12  -3   -0.06    0.64
   6 -12   3    0.64    0.43
  -6  12  -3    0.04    0.42
   6  12   3    0.66    0.50
   6  12   3   -0.17    0.42
   8 -12   3    0.02    0.39
  -8 -12  -3   -0.44    0.54
   8  12   3    0.92    0.44
   8  12   3    0.04    0.54
  -8  12  -3   -0.09    0.50
 -10 -12  -3    0.42    0.71
  10  12   3    0.56    0.58
  10  12   3   -0.55    0.49
 -10  12  -3   -0.71    0.51
 -12 -12  -3   -0.93    0.67
  12  12   3   -0.46    0.58
 -12  12  -3   -0.05    0.48
  12  12   3   -0.22    0.53
   7 -13  -3    0.97    0.78
  -7 -13   3    0.34    0.53
  -7  13   3    1.92    0.62
   7  13  -3    0.48    0.59
   7  13  -3    0.52    0.49
   5 -13  -3    0.50    0.83
  -5 -13   3    0.16    0.41
  -5  13   3    0.64    0.62
   5  13  -3    0.71    0.48
   3 -13  -3    0.90    0.64
  -3 -13   3    0.10    0.40
   3  13  -3    0.24    0.43
  -3  13   3    0.11    0.51
  -1 -13   3   -0.02    0.37
   1 -13  -3   -0.82    0.56
   1  13  -3   -0.54    0.42
  -1  13   3    0.36    0.58
   1 -13   3   -0.33    0.37
  -1 -13  -3    0.62    0.77
   1  13   3    0.14    0.50
  -1  13  -3   -0.08    0.45
  -3 -13  -3    0.89    0.78
   3 -13   3    0.27    0.48
   3  13   3    0.29    0.49
  -3  13  -3   -0.64    0.41
   5 -13   3   -0.06    0.47
  -5 -13  -3   -0.57    0.61
   5  13   3   -0.08    0.44
  -5  13  -3    0.94    0.53
   5  13   3   -0.21    0.61
  -7 -13  -3    1.17    0.69
   7  13   3    1.47    0.60
  -7  13  -3    1.54    0.66
   7  13   3    1.95    0.68
 -30   0   4    3.29    0.85
  30   0  -4    1.19    0.75
 -28   0   4    1.30    0.60
  28   0  -4    0.52    0.63
 -26   0   4    0.84    0.52
  26   0  -4    0.74    0.70
 -24   0   4    2.90    0.58
 -24   0   4    3.92    0.69
  24   0  -4    1.68    0.61
 -22   0   4    1.83    0.43
  22   0  -4    2.38    0.56
 -22   0   4    3.10    0.57
 -20   0   4    1.17    0.44
 -20   0   4    0.82    0.33
  20   0  -4    1.30    0.55
 -18   0   4    1.20    0.35
 -18   0   4    0.72    0.36
  18   0  -4    1.04    0.24
  18   0  -4    0.93    0.42
 -18   0   4    0.96    0.26
 -16   0   4   46.10    1.78
  16   0  -4   45.61    1.91
  16   0  -4   46.91    1.54
 -16   0   4   44.80    1.53
 -16   0   4   44.26    1.83
 -14   0   4    7.66    0.65
 -14   0   4    7.07    0.65
 -14   0   4    7.33    0.40
  14   0  -4    9.27    0.76
  14   0  -4    7.91    0.69
  12   0  -4   70.47    2.52
 -12   0   4   70.89    2.52
  12   0  -4   72.62    2.54
 -12   0   4   72.28    2.51
 -12   0   4   70.44    2.25
 -10   0   4   91.65    2.83
 -10   0   4   91.46    3.08
  10   0  -4   91.09    3.04
  10   0  -4   91.13    3.07
 -10   0   4   90.16    3.05
  -8   0   4    1.18    0.33
  -8   0   4    1.81    0.21
  -8   0   4    1.73    0.33
   8   0  -4    1.25    0.28
   8   0  -4    1.79    0.33
   6   0  -4    4.99    0.42
  -6   0   4    3.96    0.44
  -6   0   4    4.82    0.34
   6   0  -4    4.16    0.46
  -6   0   4    5.06    0.48
  -4   0   4   34.44    1.21
   4   0  -4   34.97    1.35
   4   0  -4   35.07    1.29
  -4   0   4   36.36    1.35
  -2   0   4  222.29    6.78
   2   0  -4  225.34    6.72
   2   0  -4  218.65    6.80
  -2   0   4  220.88    6.69
   0   0   4  119.14    3.83
   0   0   4  122.27    3.78
   0   0  -4  121.87    3.87
   0   0  -4  124.19    3.79
  -2   0  -4   17.16    0.73
   2   0   4   16.50    0.75
  -2   0  -4   17.25    0.81
   2   0   4   16.01    0.72
   4   0   4   69.78    2.25
  -4   0  -4   67.36    2.29
   4   0   4   66.21    2.21
  -4   0  -4   68.05    2.24
   6   0   4    2.55    0.26
  -6   0  -4    2.86    0.34
   6   0   4    3.00    0.33
  -6   0  -4    2.70    0.39
   8   0   4   75.22    2.35
   8   0   4   74.32    2.49
  -8   0  -4   74.04    2.51
 -10   0  -4   17.45    0.86
  10   0   4   18.52    0.66
  10   0   4   16.92    0.84
  12   0   4    6.67    0.30
  12   0   4    7.11    0.55
 -12   0  -4    6.46    0.57
 -12   0  -4    6.83    0.28
  14   0   4   -0.17    0.21
 -14   0  -4    0.06    0.32
  16   0   4   10.67    0.76
 -16   0  -4    8.51    0.70
  18   0   4    4.03    0.50
 -18   0  -4    4.26    0.53
 -20   0  -4   16.90    1.05
  20   0   4   15.72    0.96
 -22   0  -4    5.96    0.67
  22   0   4    6.11    0.67
 -24   0  -4    0.38    0.51
  24   0   4    1.43    0.44
  26   0   4    0.03    0.39
 -26   0  -4    0.36    0.53
 -28   0  -4    0.27    0.50
  28   0   4    0.34    0.56
  29  -1  -4    1.36    0.84
 -29  -1   4    1.01    0.64
  29   1  -4    1.88    0.72
 -29   1   4    0.80    0.75
  27  -1  -4   -0.72    0.49
 -27  -1   4   -0.24    0.57
 -27   1   4    0.21    0.51
  27   1  -4    0.04    0.51
  25  -1  -4    0.25    0.52
 -25  -1   4    1.13    0.50
  25   1  -4    0.08    0.46
 -25   1   4    0.26    0.56
 -23  -1   4   -0.14    0.39
  23  -1  -4   -0.19    0.43
 -23  -1   4    0.33    0.51
 -23   1   4    0.05    0.40
 -23   1   4   -0.22    0.39
  23   1  -4    0.34    0.45
 -21  -1   4    4.08    0.59
  21  -1  -4    3.89    0.69
 -21  -1   4    3.97    0.57
  21   1  -4    2.89    0.64
 -21   1   4    2.86    0.61
 -21   1   4    3.17    0.54
 -19  -1   4    0.62    0.33
  19  -1  -4    0.79    0.43
 -19  -1   4    0.71    0.24
 -19  -1   4    0.89    0.39
  19   1  -4    0.88    0.24
 -19   1   4    0.93    0.35
  19   1  -4    0.80    0.41
 -19   1   4   -0.21    0.33
 -17  -1   4   25.47    1.27
 -17  -1   4   26.45    1.03
  17  -1  -4   23.80    1.33
 -17  -1   4   26.17    1.21
  17   1  -4   25.92    1.34
  17   1  -4   25.45    1.01
 -17   1   4   24.94    1.20
  17   1  -4   24.41    1.26
 -17   1   4   25.00    1.26
  15  -1  -4   12.34    0.89
 -15  -1   4   13.57    0.62
  15  -1  -4   12.98    0.52
 -15  -1   4   11.29    0.81
 -15  -1   4   12.79    0.80
 -15   1   4   13.24    0.85
  15   1  -4   11.61    0.81
 -15   1   4   13.39    0.85
  15   1  -4   12.60    0.83
 -15   1   4   11.78    0.51
 -13  -1   4   11.41    0.56
 -13  -1   4   12.22    0.75
  13  -1  -4   11.21    0.80
 -13  -1   4   11.97    0.77
 -13   1   4   11.10    0.74
 -13   1   4   12.72    0.78
  13   1  -4   13.38    0.77
  13   1  -4   12.57    0.78
 -13   1   4   11.64    0.48
  11  -1  -4    0.52    0.29
  11  -1  -4    0.12    0.26
 -11  -1   4   -0.01    0.24
 -11  -1   4   -0.05    0.23
 -11  -1   4    0.27    0.16
  11   1  -4    0.45    0.22
 -11   1   4   -0.08    0.28
 -11   1   4    0.08    0.25
 -11   1   4    0.09    0.11
  11   1  -4   -0.22    0.22
   9  -1  -4   19.44    0.98
   9  -1  -4   20.95    0.99
  -9  -1   4   21.91    1.00
  -9  -1   4   20.28    0.81
  -9  -1   4   20.58    0.98
   9   1  -4   21.75    0.94
  -9   1   4   21.00    0.74
  -9   1   4   19.89    0.97
   9   1  -4   21.77    1.00
  -9   1   4   21.37    1.01
  -7  -1   4    4.98    0.48
  -7  -1   4    4.88    0.34
   7  -1  -4    4.81    0.46
   7  -1  -4    5.70    0.50
  -7  -1   4    5.67    0.49
  -7   1   4    5.52    0.48
  -7   1   4    5.19    0.31
  -7   1   4    4.12    0.45
   7   1  -4    5.39    0.40
   7   1  -4    5.25    0.49
  -5  -1   4    7.73    0.53
  -5  -1   4    6.02    0.39
   5  -1  -4    5.54    0.50
   5  -1  -4    6.52    0.50
  -5   1   4    5.98    0.36
  -5   1   4    6.00    0.53
   5   1  -4    5.50    0.49
   5   1  -4    6.13    0.41
  -5   1   4    7.23    0.53
  -3  -1   4   52.75    1.82
  -3  -1   4   51.15    1.72
   3  -1  -4   52.41    1.82
   3  -1  -4   50.79    1.80
  -3   1   4   51.32    1.81
  -3   1   4   51.04    1.69
   3   1  -4   51.79    1.86
   3   1  -4   50.99    1.69
   1  -1  -4   12.14    0.67
   1  -1  -4   11.69    0.66
  -1  -1   4   12.35    0.64
  -1  -1   4   12.01    0.62
   1   1  -4   12.37    0.53
   1   1  -4   13.51    0.70
  -1   1   4   12.71    0.64
  -1   1   4   12.53    0.57
   1  -1   4    4.04    0.36
   1  -1   4    3.59    0.35
  -1  -1  -4    3.62    0.39
  -1  -1  -4    3.67    0.40
  -1   1  -4    3.76    0.40
   1   1   4    3.37    0.33
   1   1   4    3.58    0.35
  -1   1  -4    3.17    0.27
  -3  -1  -4   63.06    2.15
   3  -1   4   62.06    2.10
  -3  -1  -4   65.85    2.17
   3  -1   4   64.98    2.13
   3   1   4   64.00    2.11
   3   1   4   64.27    2.11
  -3   1  -4   63.64    2.05
  -3   1  -4   63.50    2.20
   5  -1   4    0.88    0.20
   5  -1   4    0.73    0.23
  -5  -1  -4    1.44    0.29
  -5  -1  -4    1.07    0.29
   5   1   4    0.72    0.21
  -5   1  -4    0.96    0.31
   5   1   4    1.06    0.23
   7  -1   4   25.55    1.05
   7  -1   4   24.73    0.94
  -7  -1  -4   24.11    1.04
  -7  -1  -4   25.97    1.09
   7   1   4   27.02    1.07
   7   1   4   27.80    0.97
  -7   1  -4   25.20    1.09
   9  -1   4    0.96    0.26
  -9  -1  -4    1.09    0.26
   9  -1   4    1.04    0.17
  -9   1  -4    0.82    0.15
   9   1   4    0.95    0.18
  -9   1  -4    0.57    0.27
   9   1   4    0.91    0.25
 -11  -1  -4    6.23    0.50
  11  -1   4    4.91    0.47
 -11   1  -4    5.44    0.52
  11   1   4    5.47    0.32
 -11   1  -4    5.37    0.28
  11   1   4    6.14    0.53
  13  -1   4    0.65    0.26
 -13  -1  -4    0.56    0.26
 -13   1  -4    0.77    0.30
  13   1   4    0.60    0.26
 -15  -1  -4    2.55    0.39
  15  -1   4    2.47    0.39
  15   1   4    1.95    0.37
 -15   1  -4    2.20    0.41
 -17  -1  -4    4.92    0.57
  17  -1   4    5.06    0.54
 -17   1  -4    4.90    0.57
  17   1   4    4.06    0.52
  19  -1   4   13.40    0.88
 -19  -1  -4   15.68    0.97
 -19   1  -4   16.23    0.99
  19   1   4   14.19    0.96
 -21  -1  -4    1.44    0.40
  21  -1   4    1.34    0.39
  21   1   4    0.67    0.42
 -21   1  -4    0.63    0.41
 -23  -1  -4    0.30    0.39
  23  -1   4   -0.10    0.39
 -23   1  -4    0.19    0.40
  23   1   4   -0.06    0.39
  25  -1   4    0.11    0.46
 -25  -1  -4    0.08    0.42
  25   1   4    1.38    0.55
 -25   1  -4    0.82    0.55
 -27  -1  -4    0.20    0.58
  27  -1   4    0.23    0.52
  27   1   4    0.09    0.42
 -27   1  -4    0.81    0.52
  28  -2  -4    0.21    0.58
 -28  -2   4    0.31    0.67
  28   2  -4    1.40    0.76
 -28   2   4    0.74    0.66
  28   2  -4    0.75    0.55
 -26  -2   4    0.85    0.63
  26  -2  -4    0.19    0.51
  26   2  -4    0.36    0.47
  26   2  -4    0.39    0.60
 -26   2   4   -0.16    0.46
 -24  -2   4    0.35    0.48
 -24  -2   4   -0.37    0.49
  24  -2  -4    0.58    0.51
 -24   2   4    0.38    0.37
  24   2  -4    0.10    0.49
  24   2  -4   -0.32    0.42
  24   2  -4   -0.35    0.33
 -24   2   4    0.39    0.53
  22  -2  -4    1.24    0.53
 -22  -2   4    1.62    0.41
 -22  -2   4    2.01    0.52
  22   2  -4    1.69    0.48
 -22   2   4    1.74    0.49
  22   2  -4    1.26    0.32
  22   2  -4    0.87    0.46
 -22   2   4    1.16    0.55
 -20  -2   4    0.21    0.22
 -20  -2   4   -0.05    0.32
 -20  -2   4    0.56    0.39
  20  -2  -4   -0.56    0.46
 -20   2   4   -0.45    0.28
  20   2  -4    0.71    0.39
  20   2  -4   -0.15    0.32
 -20   2   4    0.19    0.35
  20   2  -4   -0.03    0.18
 -18  -2   4    4.54    0.43
  18  -2  -4    5.28    0.70
 -18  -2   4    5.11    0.64
 -18  -2   4    6.74    0.65
  18   2  -4    3.92    0.55
 -18   2   4    5.25    0.67
  18   2  -4    3.91    0.41
 -18   2   4    5.09    0.60
  18   2  -4    5.60    0.62
 -16  -2   4   43.16    1.72
  16  -2  -4   45.31    1.93
 -16  -2   4   42.27    1.78
 -16  -2   4   43.17    1.55
 -16   2   4   43.38    1.75
  16   2  -4   42.61    1.76
  16   2  -4   39.54    1.72
 -16   2   4   45.48    1.82
  14  -2  -4    0.14    0.31
 -14  -2   4    0.12    0.21
 -14  -2   4   -0.11    0.26
  14  -2  -4    0.54    0.13
 -14  -2   4    0.17    0.32
 -14   2   4    0.18    0.31
 -14   2   4    0.41    0.33
  14   2  -4    0.16    0.28
  14   2  -4    0.41    0.27
  12  -2  -4    0.78    0.39
 -12  -2   4    1.10    0.23
 -12  -2   4    0.53    0.35
 -12  -2   4    0.86    0.35
 -12   2   4    1.37    0.37
 -12   2   4    0.93    0.37
  12   2  -4    0.70    0.33
  12   2  -4    1.35    0.28
 -12   2   4    1.27    0.13
 -10  -2   4   38.39    1.36
  10  -2  -4   40.35    1.55
 -10  -2   4   39.10    1.52
 -10  -2   4   38.81    1.52
  10  -2  -4   37.97    1.57
  10   2  -4   36.97    1.50
 -10   2   4   38.05    1.52
  10   2  -4   38.38    1.43
 -10   2   4   37.61    1.21
 -10   2   4   36.37    1.49
  -8  -2   4   29.02    1.21
   8  -2  -4   26.61    1.17
   8  -2  -4   28.17    1.21
  -8  -2   4   28.06    1.18
  -8  -2   4   27.23    1.02
   8   2  -4   28.23    1.18
  -8   2   4   28.33    1.17
  -8   2   4   26.10    0.90
  -8   2   4   25.41    1.15
   8   2  -4   26.13    1.04
   6  -2  -4    0.76    0.30
  -6  -2   4    0.88    0.20
   6  -2  -4    0.75    0.28
  -6  -2   4    0.61    0.27
   6   2  -4    0.56    0.25
  -6   2   4    0.80    0.16
  -6   2   4    1.06    0.33
  -6   2   4    0.88    0.27
   6   2  -4    0.44    0.17
  -4  -2   4   51.01    1.83
   4  -2  -4   50.32    1.82
   4  -2  -4   53.45    1.86
  -4  -2   4   50.44    1.72
  -4   2   4   48.43    1.81
  -4   2   4   50.44    1.65
   4   2  -4   50.31    1.64
  -4   2   4   51.31    1.82
   4   2  -4   52.41    1.84
  -2  -2   4    1.24    0.27
   2  -2  -4    0.98    0.25
  -2  -2   4    1.26    0.27
   2  -2  -4    1.25    0.29
   2   2  -4    1.10    0.15
  -2   2   4    0.98    0.26
  -2   2   4    0.96    0.19
   2   2  -4    0.81    0.31
   0  -2  -4   11.82    0.67
   0  -2   4   11.29    0.59
   0  -2  -4   10.59    0.64
   0  -2   4   12.13    0.62
   0   2   4   10.49    0.61
   0   2  -4   11.43    0.44
   0   2   4   10.88    0.53
   0   2  -4   12.18    0.68
   2  -2   4    1.07    0.24
  -2  -2  -4    1.33    0.25
  -2  -2  -4    0.91    0.31
   2  -2   4    0.78    0.21
  -2   2  -4    1.35    0.29
   2   2   4    0.74    0.21
   2   2   4    0.53    0.22
   4  -2   4   38.65    1.43
   4  -2   4   41.37    1.40
  -4  -2  -4   39.42    1.50
  -4  -2  -4   38.96    1.43
   4   2   4   38.76    1.41
  -4   2  -4   38.39    1.36
  -4   2  -4   42.93    1.52
   4   2   4   37.81    1.39
  -6  -2  -4    0.66    0.27
   6  -2   4    1.34    0.30
  -6  -2  -4    1.21    0.24
   6  -2   4    2.07    0.26
   6   2   4    1.52    0.26
  -6   2  -4    1.04    0.20
  -6   2  -4    1.31    0.33
   6   2   4    1.51    0.24
  -8  -2  -4    3.43    0.44
   8  -2   4    4.44    0.41
   8  -2   4    4.68    0.32
  -8  -2  -4    3.73    0.39
  -8   2  -4    3.78    0.43
   8   2   4    3.77    0.40
   8   2   4    4.32    0.35
  -8   2  -4    4.32    0.30
  10  -2   4    3.47    0.40
 -10  -2  -4    3.73    0.39
 -10  -2  -4    3.50    0.44
  10   2   4    3.41    0.40
  10   2   4    3.51    0.29
 -10   2  -4    3.21    0.24
 -10   2  -4    4.29    0.46
 -12  -2  -4    0.34    0.27
  12  -2   4    0.44    0.29
  12   2   4    0.43    0.26
 -12   2  -4    0.47    0.12
  12   2   4    0.47    0.16
 -12   2  -4    1.16    0.31
  14  -2   4    1.26    0.32
 -14  -2  -4    1.59    0.36
  14   2   4    1.73    0.40
 -14   2  -4    0.90    0.34
 -16  -2  -4   10.04    0.73
  16  -2   4   10.27    0.71
  16   2   4    9.37    0.71
 -16   2  -4   11.52    0.81
 -18  -2  -4    0.61    0.36
  18  -2   4    0.74    0.33
  18   2   4    0.23    0.37
 -18   2  -4    1.21    0.46
 -20  -2  -4    0.33    0.38
  20  -2   4    0.52    0.30
 -20   2  -4    0.13    0.37
  20   2   4    0.44    0.40
 -22  -2  -4    1.11    0.40
  22  -2   4    0.54    0.42
 -22   2  -4    0.58    0.50
  22   2   4    0.92    0.47
  24  -2   4   -0.01    0.57
  24  -2   4    0.71    0.46
 -24  -2  -4   -0.12    0.36
  24   2   4    0.46    0.39
 -24   2  -4    0.09    0.42
  26  -2   4   -0.53    0.47
 -26  -2  -4    0.30    0.52
  26  -2   4    0.49    0.65
 -26   2  -4    0.14    0.48
  26   2   4   -1.08    0.43
  28  -2   4    0.17    0.59
  28   2   4    0.07    0.47
 -28   2  -4    0.27    0.52
 -29  -3   4   -0.28    0.56
  29  -3  -4    0.37    0.82
  29   3  -4    0.35    0.67
 -29   3   4   -0.83    0.63
  29   3  -4   -0.22    0.75
  27  -3  -4   -0.49    0.70
 -27  -3   4   -0.61    0.49
 -27   3   4   -0.44    0.44
  27   3  -4    0.23    0.65
  27   3  -4    0.24    0.60
 -25  -3   4    0.48    0.50
  25  -3  -4    1.16    0.58
  25   3  -4    0.18    0.44
  25   3  -4    0.91    0.61
 -25   3   4    0.63    0.58
 -23  -3   4    1.16    0.47
  23  -3  -4    0.19    0.50
 -23  -3   4    0.24    0.50
 -23  -3   4   -0.24    0.33
 -23   3   4    0.61    0.39
  23   3  -4    0.96    0.56
  23   3  -4    0.81    0.49
  23   3  -4    1.36    0.43
  23   3  -4    0.49    0.33
 -23   3   4    1.33    0.46
 -21  -3   4    2.10    0.40
  21  -3  -4    1.39    0.57
 -21  -3   4    1.67    0.45
 -21  -3   4    1.79    0.54
 -21   3   4    1.68    0.46
  21   3  -4    2.48    0.52
  21   3  -4    2.96    0.49
  21   3  -4    2.59    0.53
 -21   3   4    1.54    0.48
  21   3  -4    1.85    0.37
 -19  -3   4    1.09    0.33
  19  -3  -4    1.47    0.51
 -19  -3   4    1.43    0.42
 -19  -3   4    1.06    0.36
 -19   3   4    1.42    0.48
 -19   3   4    1.03    0.43
  19   3  -4    1.28    0.32
  19   3  -4    1.42    0.46
  19   3  -4    0.42    0.34
  19   3  -4    1.42    0.42
 -17  -3   4    1.84    0.39
 -17  -3   4    2.08    0.44
 -17  -3   4    1.82    0.34
  17  -3  -4    2.00    0.52
 -17   3   4    1.33    0.37
  17   3  -4    1.23    0.37
 -17   3   4    1.47    0.42
  17   3  -4    1.55    0.37
  17   3  -4    1.54    0.34
  17   3  -4    2.14    0.34
 -15  -3   4    7.53    0.55
 -15  -3   4    6.52    0.65
  15  -3  -4    7.80    0.77
 -15  -3   4    7.07    0.63
 -15   3   4    7.36    0.65
 -15   3   4    6.28    0.68
  15   3  -4    6.38    0.59
  15   3  -4    6.23    0.63
  15   3  -4    6.74    0.58
 -13  -3   4    2.05    0.39
 -13  -3   4    2.37    0.31
  13  -3  -4    2.57    0.48
 -13  -3   4    2.70    0.42
 -13   3   4    2.20    0.40
  13   3  -4    2.27    0.38
  13   3  -4    2.31    0.39
 -13   3   4    2.03    0.39
  11  -3  -4    1.52    0.39
 -11  -3   4    1.50    0.25
 -11  -3   4    1.73    0.40
 -11  -3   4    1.20    0.33
 -11   3   4    1.25    0.33
  11   3  -4    1.95    0.38
 -11   3   4    2.11    0.37
  11   3  -4    2.05    0.33
  -9  -3   4   24.74    0.98
  -9  -3   4   23.46    1.13
   9  -3  -4   24.41    1.18
  -9   3   4   22.86    1.09
   9   3  -4   23.92    1.07
   9   3  -4   23.80    0.96
  -9   3   4   25.13    0.79
  -9   3   4   25.31    1.12
  -7  -3   4    1.77    0.33
   7  -3  -4    1.11    0.30
  -7  -3   4    1.19    0.27
   7  -3  -4    1.19    0.34
   7   3  -4    1.23    0.20
  -7   3   4    1.67    0.31
  -7   3   4    1.91    0.34
  -7   3   4    1.41    0.16
   7   3  -4    2.00    0.33
  -5  -3   4    2.94    0.38
   5  -3  -4    3.03    0.42
   5  -3  -4    3.40    0.39
  -5  -3   4    3.11    0.32
  -5   3   4    3.20    0.40
   5   3  -4    3.29    0.36
  -5   3   4    3.39    0.26
  -5   3   4    3.23    0.42
   5   3  -4    3.21    0.39
   5   3  -4    3.32    0.26
  -3  -3   4   17.69    0.83
   3  -3  -4   16.10    0.81
   3  -3  -4   16.88    0.89
  -3  -3   4   17.42    0.76
  -3   3   4   16.47    0.67
  -3   3   4   17.44    0.81
   3   3  -4   17.13    0.84
  -3   3   4   18.17    0.87
   3   3  -4   16.31    0.80
   3   3  -4   16.19    0.55
   1  -3  -4    0.43    0.26
  -1  -3   4    0.41    0.21
   1  -3  -4    0.59    0.22
  -1  -3   4    1.01    0.25
  -1   3   4    0.46    0.23
  -1   3   4    0.19    0.18
   1   3  -4    0.13    0.19
   1   3  -4    0.33    0.30
  -1  -3  -4   28.31    1.20
   1  -3   4   25.07    1.07
  -1  -3  -4   26.36    1.06
   1  -3   4   27.47    1.08
  -1   3  -4   28.18    1.15
  -1   3  -4   27.37    1.05
   1   3   4   27.63    1.02
   1   3   4   28.43    1.12
  -3  -3  -4   18.29    0.81
  -3  -3  -4   18.48    0.92
   3  -3   4   19.02    0.84
   3  -3   4   18.42    0.81
  -3   3  -4   17.58    0.76
   3   3   4   18.47    0.79
   3   3   4   18.76    0.83
  -3   3  -4   19.17    0.90
  -5  -3  -4   11.36    0.61
  -5  -3  -4   10.79    0.72
   5  -3   4   12.31    0.60
   5  -3   4   11.86    0.65
   5   3   4   11.42    0.66
  -5   3  -4   12.27    0.71
  -5   3  -4   12.02    0.56
   5   3   4   12.80    0.61
  -7  -3  -4    5.84    0.55
  -7  -3  -4    6.87    0.45
   7  -3   4    5.05    0.46
   7  -3   4    5.41    0.40
  -7   3  -4    5.06    0.37
   7   3   4    5.59    0.47
  -7   3  -4    5.74    0.53
   7   3   4    6.36    0.42
  -9  -3  -4    5.33    0.55
   9  -3   4    5.55    0.47
  -9  -3  -4    4.71    0.42
   9   3   4    4.56    0.36
  -9   3  -4    3.68    0.32
   9   3   4    4.89    0.48
  -9   3  -4    5.39    0.52
 -11  -3  -4    6.04    0.46
  11  -3   4    7.27    0.59
 -11  -3  -4    7.14    0.68
 -11   3  -4    6.60    0.38
 -11   3  -4    6.41    0.59
  11   3   4    6.41    0.55
  11   3   4    6.84    0.42
 -13  -3  -4    0.98    0.26
  13  -3   4    1.57    0.33
  13   3   4    1.03    0.21
 -13   3  -4    1.76    0.39
  13   3   4    1.53    0.37
 -13   3  -4    1.28    0.19
 -15  -3  -4   16.53    0.87
  15  -3   4   17.11    0.95
 -15   3  -4   17.54    1.05
  15   3   4   16.44    0.93
 -17  -3  -4   -0.25    0.29
  17  -3   4   -0.43    0.29
  17  -3   4   -0.51    0.29
  17   3   4    0.35    0.32
 -17   3  -4   -0.34    0.33
 -19  -3  -4    8.93    0.71
  19  -3   4    7.18    0.66
  19  -3   4    7.21    0.78
 -19   3  -4    6.77    0.73
  19   3   4    7.24    0.71
  21  -3   4   -0.51    0.39
 -21  -3  -4    0.28    0.37
  21  -3   4    0.00    0.35
 -21   3  -4    0.46    0.41
  21   3   4    0.26    0.36
  23  -3   4    0.56    0.48
  23  -3   4    0.77    0.46
  23   3   4    0.75    0.50
 -23   3  -4   -0.25    0.50
  25  -3   4   -0.51    0.61
  25  -3   4    0.61    0.51
 -25   3  -4   -0.51    0.43
  25   3   4    0.17    0.40
  27  -3   4    1.60    0.67
  27   3   4    1.50    0.64
 -27   3  -4    1.65    0.60
  28  -4  -4    0.36    0.64
  28   4  -4    0.54    0.62
 -28   4   4    1.81    0.64
 -26  -4   4    0.10    0.47
  26  -4  -4   -0.12    0.57
  26   4  -4    0.37    0.46
  26   4  -4    0.45    0.65
 -26   4   4    0.84    0.52
  24  -4  -4    1.62    0.72
 -24  -4   4    0.79    0.54
 -24  -4   4    1.07    0.43
  24   4  -4    0.82    0.50
  24   4  -4    0.72    0.39
  24   4  -4    1.60    0.41
 -24   4   4    1.18    0.62
  24   4  -4    0.24    0.48
 -24   4   4    1.22    0.50
  22  -4  -4   -0.08    0.48
 -22  -4   4   -0.12    0.35
 -22  -4   4   -0.11    0.33
 -22  -4   4    0.51    0.49
  22   4  -4    0.18    0.30
  22   4  -4    0.70    0.45
 -22   4   4    0.20    0.39
  22   4  -4   -0.15    0.35
  22   4  -4   -0.30    0.30
 -22   4   4    0.26    0.44
  20  -4  -4    0.73    0.60
 -20  -4   4    1.24    0.33
 -20  -4   4    1.60    0.45
 -20  -4   4    1.60    0.46
 -20   4   4    0.67    0.37
 -20   4   4    1.05    0.44
  20   4  -4    1.24    0.31
  20   4  -4    1.62    0.42
  20   4  -4    1.90    0.42
  18  -4  -4    1.59    0.54
 -18  -4   4    1.95    0.35
 -18  -4   4    2.58    0.46
 -18  -4   4    2.52    0.47
 -18   4   4    2.41    0.49
  18   4  -4    1.92    0.42
  18   4  -4    2.25    0.36
  18   4  -4    1.76    0.44
 -18   4   4    1.66    0.43
  18   4  -4    2.96    0.43
  16  -4  -4    0.81    0.44
 -16  -4   4    0.13    0.36
 -16  -4   4    1.38    0.34
 -16  -4   4   -0.05    0.29
  16   4  -4    0.41    0.33
  16   4  -4    0.33    0.36
  16   4  -4    0.40    0.26
 -16   4   4    0.59    0.34
 -16   4   4    0.18    0.38
 -14  -4   4    2.73    0.45
 -14  -4   4    2.77    0.38
 -14  -4   4    2.47    0.44
  14  -4  -4    1.86    0.48
 -14   4   4    2.84    0.50
 -14   4   4    2.38    0.45
  14   4  -4    2.66    0.41
  14   4  -4    2.74    0.40
  14   4  -4    1.97    0.37
 -12  -4   4    3.36    0.41
 -12  -4   4    3.70    0.51
  12  -4  -4    4.88    0.59
  12   4  -4    4.26    0.49
  12   4  -4    4.26    0.42
 -12   4   4    4.13    0.50
  12   4  -4    3.93    0.47
 -12   4   4    3.14    0.51
 -10  -4   4    8.26    0.69
  10  -4  -4    8.43    0.75
 -10  -4   4   10.01    0.60
 -10   4   4    9.16    0.72
  10   4  -4    9.36    0.54
  10   4  -4    8.50    0.67
  10   4  -4    8.67    0.65
 -10   4   4    8.79    0.72
  -8  -4   4   -0.12    0.18
   8  -4  -4    0.15    0.28
  -8  -4   4    0.14    0.24
  -8   4   4    0.03    0.23
  -8   4   4    0.13    0.25
   8   4  -4    0.10    0.21
  -8   4   4   -0.11    0.09
   8   4  -4    0.24    0.17
   8   4  -4    0.45    0.28
  -6  -4   4   43.47    1.71
   6  -4  -4   47.07    1.71
   6  -4  -4   46.67    1.83
  -6  -4   4   46.47    1.63
   6   4  -4   46.24    1.67
   6   4  -4   46.62    1.70
  -6   4   4   45.84    1.47
   6   4  -4   45.72    1.48
  -6   4   4   43.00    1.71
  -6   4   4   46.15    1.70
   4  -4  -4    0.73    0.24
   4  -4  -4    0.65    0.31
  -4  -4   4    0.64    0.26
  -4  -4   4    0.19    0.20
  -4   4   4    0.43    0.22
   4   4  -4    0.33    0.29
   4   4  -4    0.65    0.24
  -4   4   4    0.44    0.16
  -4   4   4    0.42    0.25
  -2  -4   4   31.36    1.24
   2  -4  -4   33.04    1.42
  -2  -4   4   32.78    1.31
   2  -4  -4   30.62    1.23
   2   4  -4   31.33    1.25
  -2   4   4   32.46    1.13
   2   4  -4   30.86    1.28
  -2   4   4   33.05    1.26
  -2   4   4   32.05    1.28
   0  -4  -4  139.17    4.57
   0  -4   4  144.11    4.64
   0  -4   4  152.34    4.63
   0  -4  -4  155.46    4.79
   0   4  -4  145.46    4.67
   0   4  -4  146.91    4.59
   0   4   4  146.95    4.53
   0   4   4  150.00    4.66
  -2  -4  -4    7.79    0.64
   2  -4   4    7.28    0.52
  -2  -4  -4    6.19    0.45
   2  -4   4    7.64    0.52
   2   4   4    7.54    0.49
  -2   4  -4    6.90    0.57
   2   4   4    7.64    0.57
  -2   4  -4    6.90    0.48
   4  -4   4   39.89    1.41
  -4  -4  -4   36.06    1.35
   4  -4   4   36.42    1.23
   4  -4   4   38.80    1.44
  -4  -4  -4   37.68    1.55
   4   4   4   36.96    1.42
  -4   4  -4   34.47    1.46
  -4   4  -4   40.25    1.37
   4   4   4   41.32    1.42
  -6  -4  -4    8.21    0.50
   6  -4   4    8.32    0.45
   6  -4   4    9.18    0.58
  -6  -4  -4    9.13    0.70
  -6   4  -4    9.12    0.64
   6   4   4    8.65    0.52
  -6   4  -4    9.12    0.53
   6   4   4    8.93    0.56
   8  -4   4    0.29    0.23
   8  -4   4    0.10    0.17
  -8  -4  -4   -0.10    0.26
  -8  -4  -4    0.04    0.20
  -8   4  -4    0.06    0.26
  -8   4  -4    0.15    0.17
   8   4   4    0.36    0.20
   8   4   4   -0.36    0.19
 -10  -4  -4   11.27    0.58
  10  -4   4   11.44    0.72
 -10  -4  -4    9.99    0.79
  10  -4   4   12.50    0.67
 -10   4  -4   10.84    0.74
  10   4   4   11.98    0.70
 -10   4  -4   10.70    0.54
  10   4   4    9.50    0.58
 -12  -4  -4    3.33    0.52
  12  -4   4    3.73    0.44
 -12  -4  -4    3.59    0.39
  12  -4   4    3.51    0.44
  12   4   4    3.07    0.32
 -12   4  -4    3.65    0.31
  12   4   4    3.59    0.45
 -12   4  -4    2.83    0.47
 -14  -4  -4    5.44    0.47
  14  -4   4    6.40    0.58
  14  -4   4    6.45    0.60
  14   4   4    6.16    0.58
 -14   4  -4    5.10    0.65
  16  -4   4   10.02    0.78
  16  -4   4    9.32    0.74
 -16  -4  -4    9.99    0.65
 -16   4  -4   10.37    0.85
  16   4   4    9.06    0.77
  18  -4   4    1.28    0.41
  18  -4   4    1.51    0.44
 -18   4  -4    0.96    0.41
  18   4   4    0.89    0.38
  20  -4   4   -0.13    0.35
  20  -4   4    1.14    0.47
  20   4   4    0.57    0.36
 -20   4  -4    0.27    0.48
  22  -4   4    0.23    0.40
  22  -4   4   -0.57    0.41
  22   4   4    0.05    0.45
 -22   4  -4   -0.86    0.34
  24  -4   4    0.05    0.52
  24  -4   4    0.19    0.47
  24   4   4    0.76    0.45
 -24   4  -4    0.50    0.57
  26  -4   4    0.76    0.74
 -26   4  -4    0.28    0.51
  26   4   4    0.38    0.58
  27  -5  -4    0.74    0.86
 -27   5   4    1.29    0.70
  27   5  -4    1.26    0.66
 -25  -5   4    0.54    0.40
  25  -5  -4    0.37    0.63
  25   5  -4    0.68    0.60
 -25   5   4    0.70    0.49
  25   5  -4    0.64    0.37
 -23  -5   4   -0.42    0.38
  23  -5  -4    0.24    0.68
 -23  -5   4    0.35    0.45
  23   5  -4   -0.01    0.35
 -23   5   4   -0.11    0.40
 -23   5   4    0.02    0.48
  23   5  -4    0.04    0.37
  23   5  -4   -0.07    0.38
  23   5  -4   -0.20    0.41
  21  -5  -4    6.82    0.91
 -21  -5   4    6.68    0.77
 -21  -5   4    5.23    0.63
 -21  -5   4    7.15    0.70
 -21   5   4    5.26    0.77
  21   5  -4    5.87    0.71
  21   5  -4    6.83    0.65
 -21   5   4    6.82    0.77
  21   5  -4    8.05    0.69
  21   5  -4    6.32    0.73
 -19  -5   4    1.68    0.43
 -19  -5   4    1.68    0.38
  19  -5  -4    1.14    0.54
 -19  -5   4    0.92    0.46
 -19   5   4    1.56    0.43
  19   5  -4    1.82    0.48
 -19   5   4    2.81    0.55
  19   5  -4    1.34    0.43
  19   5  -4    0.79    0.30
  19   5  -4    1.68    0.42
 -17  -5   4    7.75    0.70
 -17  -5   4    8.43    0.64
 -17  -5   4    7.15    0.71
  17  -5  -4    7.05    0.84
  17   5  -4    7.33    0.68
  17   5  -4    7.51    0.68
 -17   5   4    7.51    0.75
  17   5  -4    7.72    0.70
 -17   5   4    8.38    0.80
  17   5  -4    7.61    0.63
 -15  -5   4   -0.05    0.32
  15  -5  -4    0.03    0.39
 -15  -5   4    0.38    0.26
 -15   5   4    0.12    0.32
 -15   5   4    0.69    0.34
  15   5  -4    0.25    0.28
  15   5  -4    0.52    0.31
  15   5  -4    0.11    0.23
 -13  -5   4    2.59    0.37
  13  -5  -4    3.12    0.57
 -13  -5   4    3.11    0.50
 -13   5   4    3.42    0.48
  13   5  -4    3.92    0.43
  13   5  -4    2.93    0.45
  13   5  -4    2.25    0.42
 -13   5   4    3.24    0.50
 -11  -5   4    0.25    0.28
  11  -5  -4    0.03    0.41
 -11  -5   4    0.74    0.32
  11   5  -4    1.14    0.35
  11   5  -4    0.02    0.23
 -11   5   4    0.42    0.28
 -11   5   4    0.21    0.28
  11   5  -4    0.80    0.33
  -9  -5   4    7.73    0.55
   9  -5  -4    6.63    0.70
  -9  -5   4    6.58    0.61
   9   5  -4    8.29    0.59
  -9   5   4    6.92    0.63
   9   5  -4    7.20    0.46
   9   5  -4    7.05    0.60
  -9   5   4    6.47    0.58
   7  -5  -4    3.08    0.43
   7  -5  -4    2.88    0.47
  -7  -5   4    3.34    0.40
  -7  -5   4    2.68    0.41
  -7   5   4    2.35    0.36
  -7   5   4    2.92    0.23
  -7   5   4    1.86    0.37
   7   5  -4    2.52    0.37
   7   5  -4    3.19    0.26
   7   5  -4    2.56    0.36
  -5  -5   4    5.50    0.53
  -5  -5   4    5.21    0.45
   5  -5  -4    5.11    0.46
   5  -5  -4    4.52    0.56
  -5   5   4    4.95    0.50
  -5   5   4    5.56    0.48
  -5   5   4    4.70    0.32
   5   5  -4    5.08    0.47
   5   5  -4    5.04    0.26
   5   5  -4    5.45    0.52
  -3  -5   4    1.40    0.31
   3  -5  -4    1.03    0.37
   3  -5  -4    2.58    0.35
  -3  -5   4    1.76    0.33
  -3   5   4    1.37    0.32
  -3   5   4    1.66    0.28
   3   5  -4    1.85    0.32
   3   5  -4    1.73    0.30
  -3   5   4    1.60    0.22
   1  -5  -4   22.23    1.11
  -1  -5   4   20.61    0.95
   1  -5  -4   20.73    0.88
  -1  -5   4   20.93    0.92
  -1   5   4   19.50    0.88
   1   5  -4   19.92    0.91
   1   5  -4   19.40    0.94
  -1   5   4   20.78    0.83
  -1   5   4   20.13    0.96
   1  -5   4    0.59    0.25
  -1  -5  -4    0.41    0.33
   1  -5   4    0.91    0.26
  -1  -5  -4    0.65    0.21
   1   5   4    0.21    0.21
  -1   5  -4    0.70    0.28
  -1   5  -4    0.74    0.28
   1   5   4    0.47    0.25
   3  -5   4   12.41    0.45
  -3  -5  -4   12.18    0.60
   3  -5   4   13.03    0.71
  -3  -5  -4   13.61    0.86
   3   5   4   13.23    0.65
  -3   5  -4   11.83    0.65
  -3   5  -4   13.96    0.76
   3   5   4   12.49    0.70
   5  -5   4   22.69    0.83
  -5  -5  -4   23.70    0.90
  -5  -5  -4   23.26    1.17
   5  -5   4   22.79    1.02
  -5   5  -4   22.87    0.97
  -5   5  -4   22.19    1.06
   5   5   4   21.88    0.98
   5   5   4   23.16    0.98
   7  -5   4    1.72    0.33
  -7  -5  -4    1.64    0.25
  -7  -5  -4    1.50    0.38
   7  -5   4    1.85    0.27
  -7   5  -4    1.44    0.27
   7   5   4    1.15    0.28
   7   5   4    1.71    0.31
  -7   5  -4    1.65    0.35
  -9  -5  -4    0.23    0.19
   9  -5   4   -0.10    0.22
   9  -5   4   -0.36    0.20
  -9  -5  -4   -0.05    0.29
   9   5   4    0.38    0.22
  -9   5  -4    0.31    0.22
   9   5   4    0.08    0.24
  -9   5  -4    0.19    0.30
  11  -5   4    1.66    0.34
 -11  -5  -4    1.51    0.27
  11  -5   4    1.32    0.33
 -11  -5  -4    1.74    0.43
  11   5   4    1.69    0.32
 -11   5  -4    1.91    0.41
 -11   5  -4    1.96    0.28
  11   5   4    1.54    0.35
 -13  -5  -4    2.07    0.49
  13  -5   4    2.81    0.45
  13  -5   4    2.18    0.43
  13   5   4    2.44    0.32
 -13   5  -4    1.67    0.44
 -13   5  -4    2.42    0.31
  13   5   4    2.35    0.41
  15  -5   4    3.68    0.57
  15  -5   4    3.80    0.52
 -15   5  -4    2.95    0.51
  15   5   4    4.12    0.52
  17  -5   4    1.78    0.39
  17  -5   4    2.13    0.55
 -17   5  -4    1.47    0.46
  17   5   4    2.43    0.47
  19  -5   4   -0.43    0.47
  19  -5   4    1.10    0.36
  19   5   4    0.86    0.42
 -19   5  -4   -0.34    0.33
  21  -5   4    0.94    0.50
  21  -5   4    1.04    0.44
  21   5   4    0.83    0.40
 -21   5  -4    0.86    0.44
  23  -5   4    0.12    0.62
  23   5   4    1.16    0.54
 -23   5  -4    1.00    0.47
  25  -5   4    0.03    0.71
  25   5   4    1.13    0.52
 -25   5  -4    1.11    0.66
 -26  -6   4    0.66    0.46
  26  -6  -4    1.06    0.69
 -26   6   4    1.12    0.57
  26   6  -4    0.92    0.46
 -24  -6   4   -0.46    0.42
  24  -6  -4   -0.01    0.52
  24   6  -4    0.03    0.37
  24   6  -4    0.24    0.43
 -24   6   4   -0.08    0.54
  24   6  -4    0.47    0.89
  22  -6  -4    1.21    0.63
 -22  -6   4    0.71    0.46
 -22   6   4    2.00    0.61
  22   6  -4    1.00    0.49
  22   6  -4    0.63    0.42
  22   6  -4    1.29    0.48
 -22   6   4    1.39    0.50
 -20  -6   4    6.74    0.70
  20  -6  -4    6.84    0.94
 -20  -6   4    9.40    0.75
 -20   6   4    7.39    0.83
  20   6  -4    7.65    0.77
  20   6  -4    7.07    0.68
  20   6  -4    7.67    0.68
 -20   6   4    8.29    0.86
 -18  -6   4    4.31    0.58
 -18  -6   4    5.02    0.59
  18  -6  -4    3.52    0.71
  18   6  -4    3.03    0.51
  18   6  -4    4.31    0.58
 -18   6   4    3.72    0.60
  18   6  -4    3.06    0.52
  18   6  -4    4.30    0.53
 -18   6   4    4.82    0.64
  16  -6  -4    3.93    0.73
 -16  -6   4    1.89    0.48
 -16  -6   4    1.96    0.39
 -16   6   4    1.69    0.44
  16   6  -4    1.99    0.44
  16   6  -4    2.79    0.46
  16   6  -4    1.32    0.37
 -16   6   4    1.93    0.52
 -14  -6   4    0.66    0.34
 -14  -6   4    0.42    0.34
  14  -6  -4    0.17    0.38
  14   6  -4    0.14    0.26
  14   6  -4   -0.38    0.26
 -14   6   4    0.41    0.32
 -14   6   4   -0.26    0.38
 -12  -6   4    3.29    0.50
 -12  -6   4    3.54    0.47
  12  -6  -4    2.02    0.57
 -12   6   4    3.61    0.52
  12   6  -4    3.08    0.45
  12   6  -4    3.14    0.44
 -12   6   4    3.91    0.59
  10  -6  -4    2.84    0.56
 -10  -6   4    3.00    0.46
 -10  -6   4    2.53    0.38
 -10   6   4    3.80    0.47
  10   6  -4    3.17    0.42
  10   6  -4    3.57    0.43
 -10   6   4    2.05    0.47
  -8  -6   4    4.61    0.52
  -8  -6   4    4.89    0.47
   8  -6  -4    5.13    0.63
   8   6  -4    4.26    0.45
   8   6  -4    4.50    0.48
  -8   6   4    2.96    0.47
  -8   6   4    3.91    0.49
   6  -6  -4    1.34    0.40
  -6  -6   4    1.56    0.31
   6  -6  -4    1.20    0.33
  -6  -6   4    1.10    0.32
  -6   6   4    1.37    0.30
   6   6  -4    1.26    0.31
   6   6  -4    1.14    0.33
  -6   6   4    0.84    0.33
  -6   6   4    1.47    0.21
   4  -6  -4    0.82    0.38
   4  -6  -4    1.35    0.30
  -4  -6   4    1.21    0.28
  -4   6   4    0.84    0.28
   4   6  -4    0.94    0.29
   4   6  -4    1.20    0.29
  -4   6   4    1.27    0.33
  -4   6   4    1.04    0.21
  -2  -6   4    9.71    0.65
   2  -6  -4    8.77    0.56
   2  -6  -4    7.82    0.76
  -2   6   4    9.12    0.65
  -2   6   4    8.12    0.56
   2   6  -4    8.98    0.66
  -2   6   4    8.83    0.49
   2   6  -4    9.04    0.61
   0  -6  -4   -0.33    0.28
   0  -6   4    0.40    0.23
   0  -6  -4    0.45    0.21
   0   6   4    0.52    0.19
   0   6   4    0.20    0.25
   0   6  -4    0.44    0.25
   0   6  -4    0.65    0.25
  -2  -6  -4    4.82    0.40
   2  -6   4    4.47    0.48
  -2  -6  -4    4.64    0.58
   2   6   4    4.55    0.49
  -2   6  -4    4.93    0.50
  -2   6  -4    5.06    0.46
   2   6   4    4.69    0.44
   4  -6   4    7.41    0.59
  -4  -6  -4    5.53    0.64
  -4  -6  -4    5.86    0.41
  -4   6  -4    7.07    0.63
   4   6   4    6.36    0.52
   4   6   4    7.57    0.61
  -4   6  -4    5.67    0.49
  -6  -6  -4    0.61    0.21
  -6  -6  -4    0.66    0.44
   6  -6   4    0.99    0.29
   6   6   4    0.70    0.25
   6   6   4    0.42    0.29
  -6   6  -4    0.59    0.30
  -6   6  -4    0.11    0.25
  -8  -6  -4    3.54    0.53
   8  -6   4    3.95    0.47
  -8   6  -4    2.95    0.50
   8   6   4    3.35    0.46
   8   6   4    4.47    0.45
  -8   6  -4    3.07    0.39
 -10  -6  -4    5.16    0.65
  10  -6   4    5.97    0.58
  10  -6   4    6.05    0.55
  10   6   4    6.34    0.57
 -10   6  -4    5.56    0.45
 -10   6  -4    4.71    0.57
  10   6   4    4.96    0.48
 -12  -6  -4    0.55    0.38
  12  -6   4    0.19    0.32
  12  -6   4    0.13    0.27
  12   6   4    0.49    0.32
 -12   6  -4    0.67    0.27
  12   6   4    0.36    0.26
 -12   6  -4    0.38    0.34
  14  -6   4    0.05    0.38
 -14  -6  -4    0.35    0.38
  14  -6   4    0.08    0.31
 -14   6  -4    0.11    0.33
  14   6   4   -0.41    0.25
  16  -6   4    1.04    0.42
  16  -6   4    1.05    0.34
 -16   6  -4    0.64    0.40
  16   6   4    0.55    0.33
  18  -6   4    2.51    0.55
  18  -6   4    1.67    0.45
  18   6   4    1.83    0.46
 -18   6  -4    2.25    0.52
  20  -6   4   -0.20    0.39
  20  -6   4   -0.25    0.54
  20   6   4    0.11    0.38
 -20   6  -4    0.51    0.52
  22   6   4    0.04    0.41
 -22   6  -4   -0.33    0.40
 -24   6  -4    1.43    0.56
  24   6   4    0.20    0.42
 -25  -7   4    0.44    0.55
  25  -7  -4    0.33    0.65
 -25   7   4    0.68    0.54
  25   7  -4    0.55    0.52
  23  -7  -4    0.26    0.61
 -23  -7   4   -0.09    0.49
  23   7  -4    0.62    0.47
  23   7  -4   -0.21    0.39
 -23   7   4   -0.19    0.48
 -23   7   4   -0.07    0.56
  21  -7  -4    1.05    0.73
 -21  -7   4    1.10    0.41
 -21   7   4    0.47    0.47
  21   7  -4    0.42    0.41
  21   7  -4    1.36    0.42
 -21   7   4    1.18    0.58
 -19  -7   4    0.52    0.35
  19  -7  -4   -0.11    0.48
 -19   7   4    0.10    0.49
  19   7  -4    0.06    0.31
 -19   7   4    0.16    0.41
  19   7  -4    0.18    0.35
  17  -7  -4    0.54    0.49
 -17  -7   4    0.59    0.35
 -17   7   4    0.33    0.37
  17   7  -4    0.19    0.33
 -17   7   4   -0.07    0.36
  17   7  -4    0.46    0.33
 -15  -7   4    4.19    0.52
  15  -7  -4    2.07    0.60
 -15   7   4    3.75    0.57
  15   7  -4    3.62    0.55
 -15   7   4    2.97    0.52
 -13  -7   4    5.07    0.57
  13  -7  -4    3.38    0.63
 -13   7   4    4.06    0.59
  13   7  -4    3.72    0.50
 -13   7   4    4.69    0.63
  13   7  -4    4.27    0.56
 -11  -7   4   -0.42    0.25
  11  -7  -4   -0.14    0.36
 -11   7   4    0.07    0.33
  11   7  -4   -0.04    0.27
 -11   7   4    0.01    0.33
  11   7  -4    0.19    0.29
   9  -7  -4   -0.36    0.35
  -9  -7   4    0.12    0.25
   9   7  -4    0.03    0.27
  -9   7   4    0.65    0.36
   9   7  -4    0.08    0.27
  -9   7   4   -0.15    0.30
  -7  -7   4    0.57    0.32
   7  -7  -4    0.79    0.41
  -7   7   4    0.46    0.30
   7   7  -4    0.19    0.27
  -7   7   4    0.57    0.32
   7   7  -4    0.28    0.26
  -5  -7   4    4.75    0.50
   5  -7  -4    6.42    0.53
   5  -7  -4    4.84    0.65
  -5   7   4    5.21    0.51
  -5   7   4    4.84    0.38
   5   7  -4    4.35    0.49
  -5   7   4    6.92    0.64
   5   7  -4    6.03    0.53
   3  -7  -4    2.07    0.49
  -3  -7   4    2.33    0.37
   3  -7  -4    2.74    0.37
   3   7  -4    1.64    0.34
   3   7  -4    2.40    0.37
  -3   7   4    2.22    0.30
  -3   7   4    2.72    0.44
  -3   7   4    1.74    0.35
   1  -7  -4    6.59    0.51
  -1  -7   4    7.09    0.57
   1  -7  -4    6.51    0.71
  -1   7   4    6.07    0.49
  -1   7   4    7.29    0.66
  -1   7   4    6.24    0.48
   1   7  -4    7.46    0.57
   1   7  -4    7.24    0.61
   1  -7   4    2.46    0.38
  -1  -7  -4    1.49    0.25
  -1  -7  -4    1.86    0.47
  -1   7  -4    1.49    0.34
   1   7   4    1.89    0.38
   1   7   4    1.43    0.31
  -1   7  -4    2.91    0.43
  -3  -7  -4    0.09    0.34
   3  -7   4    0.35    0.26
  -3   7  -4    0.23    0.25
   3   7   4    0.52    0.31
  -3   7  -4    0.19    0.31
   3   7   4    0.23    0.22
  -5  -7  -4    6.55    0.75
   5  -7   4    6.64    0.59
  -5   7  -4    5.86    0.52
   5   7   4    6.99    0.63
   5   7   4    5.24    0.50
  -5   7  -4    5.19    0.54
  -7  -7  -4    0.46    0.36
   7  -7   4    0.64    0.31
   7   7   4    0.55    0.28
  -7   7  -4    0.50    0.30
   7   7   4   -0.13    0.23
  -7   7  -4    0.26    0.25
  -9  -7  -4    0.54    0.38
   9  -7   4    0.16    0.33
   9   7   4    0.24    0.33
   9   7   4    0.08    0.24
  -9   7  -4    0.16    0.28
  -9   7  -4    0.25    0.32
 -11  -7  -4    0.17    0.46
  11  -7   4    0.15    0.25
 -11   7  -4    0.49    0.35
  11   7   4    0.35    0.25
 -11   7  -4    0.37    0.25
  11   7   4    0.76    0.33
  13  -7   4    2.35    0.47
 -13  -7  -4    1.84    0.57
 -13   7  -4    2.25    0.39
  13   7   4    1.87    0.43
  13   7   4    2.54    0.42
 -13   7  -4    2.53    0.56
  15  -7   4    1.17    0.43
  15   7   4    1.69    0.48
 -15   7  -4    0.99    0.42
  17  -7   4    0.75    0.40
  17   7   4    0.07    0.36
 -17   7  -4    1.03    0.44
  19  -7   4    0.36    0.45
  19   7   4    0.64    0.40
 -19   7  -4    0.18    0.53
 -21   7  -4    1.37    0.59
  21   7   4    1.36    0.49
 -23   7  -4   -0.61    0.56
  23   7   4    0.25    0.53
  24  -8  -4    0.09    0.69
 -24  -8   4    0.34    0.56
 -24   8   4    0.01    0.53
  24   8  -4    0.02    0.54
 -22  -8   4   -0.22    0.50
  22  -8  -4   -0.12    0.73
  22   8  -4    0.02    0.47
  22   8  -4   -0.15    0.44
 -22   8   4    0.10    0.53
 -22   8   4    0.38    0.50
 -20  -8   4    7.16    0.79
  20  -8  -4    5.66    0.95
 -20   8   4    5.71    0.80
  20   8  -4    6.49    0.76
 -20   8   4    6.97    0.90
  20   8  -4    6.03    0.69
 -18  -8   4    2.37    0.51
  18  -8  -4    4.27    0.81
 -18   8   4    3.14    0.64
 -18   8   4    3.15    0.66
  18   8  -4    3.36    0.60
  18   8  -4    3.98    0.58
 -16  -8   4    0.92    0.40
  16  -8  -4    0.77    0.56
 -16   8   4    0.77    0.45
 -16   8   4    2.00    0.54
  16   8  -4    1.06    0.41
  16   8  -4    0.78    0.37
  14  -8  -4    8.85    0.98
 -14  -8   4    8.97    0.75
 -14   8   4    8.41    0.85
 -14   8   4    8.18    0.82
  14   8  -4    7.51    0.72
 -12  -8   4    0.93    0.37
  12  -8  -4    1.46    0.56
 -12   8   4    1.89    0.50
  12   8  -4    2.42    0.45
 -12   8   4    2.64    0.47
  10  -8  -4    0.44    0.45
 -10  -8   4    1.15    0.34
 -10   8   4    0.13    0.34
  10   8  -4    0.98    0.36
 -10   8   4    0.04    0.35
  -8  -8   4    2.60    0.45
   8  -8  -4    2.47    0.56
  -8   8   4    2.65    0.42
   8   8  -4    2.88    0.43
  -8   8   4    2.01    0.47
   8   8  -4    2.46    0.43
  -6  -8   4    1.24    0.38
   6  -8  -4    0.66    0.33
   6  -8  -4    1.47    0.48
   6   8  -4    1.35    0.33
  -6   8   4    1.40    0.36
  -6   8   4    1.41    0.48
   6   8  -4    0.64    0.32
   4  -8  -4   -0.02    0.40
   4  -8  -4   -0.27    0.28
  -4  -8   4    0.34    0.27
  -4   8   4    0.18    0.30
  -4   8   4    0.02    0.27
   4   8  -4   -0.19    0.27
   4   8  -4    0.29    0.30
  -2  -8   4    1.64    0.35
   2  -8  -4    0.45    0.51
   2   8  -4    1.27    0.35
   2   8  -4    0.75    0.37
  -2   8   4    1.46    0.29
  -2   8   4    2.23    0.45
   0  -8  -4    9.78    0.92
   0  -8   4    9.42    0.75
   0   8   4   10.40    0.78
   0   8  -4   10.42    0.75
   0   8   4   10.56    0.61
   0   8  -4   10.41    0.73
   2  -8   4    0.15    0.27
  -2  -8  -4    0.60    0.50
  -2   8  -4    0.85    0.31
   2   8   4    0.69    0.41
   2   8   4    0.71    0.30
  -2   8  -4    1.00    0.31
  -4  -8  -4    2.34    0.54
   4  -8   4    2.32    0.38
   4   8   4    1.84    0.44
  -4   8  -4    2.34    0.45
  -4   8  -4    2.37    0.44
   4   8   4    2.46    0.38
   6  -8   4    0.16    0.31
  -6  -8  -4    0.15    0.37
   6   8   4   -0.37    0.24
  -6   8  -4   -0.03    0.33
  -6   8  -4    0.26    0.27
   6   8   4   -0.30    0.23
   8  -8   4    0.95    0.32
  -8  -8  -4    0.80    0.44
   8   8   4    0.43    0.36
  -8   8  -4    1.33    0.39
  -8   8  -4    1.13    0.33
   8   8   4    1.57    0.41
  10  -8   4   -0.14    0.30
 -10  -8  -4   -0.40    0.36
  10   8   4   -0.16    0.27
 -10   8  -4    0.36    0.37
  10   8   4    0.15    0.33
 -10   8  -4    0.34    0.33
 -12  -8  -4    1.47    0.61
  12  -8   4    2.08    0.42
 -12   8  -4    2.32    0.43
  12   8   4    2.12    0.45
 -12   8  -4    1.79    0.46
  12   8   4    3.33    0.50
  14  -8   4    0.50    0.40
 -14  -8  -4   -0.28    0.40
 -14   8  -4    1.02    0.50
  14   8   4    0.21    0.34
  16  -8   4    1.29    0.45
  16   8   4    1.02    0.51
 -16   8  -4    0.37    0.41
 -18   8  -4    1.14    0.50
  18   8   4    2.22    0.51
  20   8   4    2.35    0.59
 -20   8  -4    1.84    0.55
 -22   8  -4   -0.41    0.53
  22   8   4   -0.22    0.45
  21  -9  -4   -0.19    0.68
 -21  -9   4    0.22    0.45
 -21   9   4    0.20    0.58
  21   9  -4    0.47    0.43
  21   9  -4   -0.15    0.43
 -21   9   4   -0.19    0.50
 -19  -9   4    7.52    0.83
  19  -9  -4    6.74    1.01
  19   9  -4    5.11    0.73
 -19   9   4    7.12    0.95
  19   9  -4    6.90    0.81
 -19   9   4    6.41    0.85
 -17  -9   4    1.43    0.46
  17  -9  -4    1.40    0.68
 -17   9   4    0.38    0.58
  17   9  -4    0.55    0.43
 -17   9   4    0.97    0.60
  17   9  -4    0.73    0.40
 -15  -9   4    1.17    0.47
  15  -9  -4    1.33    0.60
  15   9  -4    0.57    0.47
 -15   9   4   -0.25    0.46
 -15   9   4    0.05    0.52
  13  -9  -4    0.18    0.51
 -13  -9   4    0.79    0.38
  13   9  -4    0.82    0.48
 -13   9   4    0.13    0.37
 -13   9   4    0.46    0.52
  11  -9  -4    2.64    0.72
 -11  -9   4    2.01    0.50
 -11   9   4    2.41    0.55
 -11   9   4    1.89    0.50
  11   9  -4    2.03    0.47
  -9  -9   4    1.40    0.39
   9  -9  -4    0.68    0.51
   9   9  -4    0.91    0.45
  -9   9   4    0.75    0.41
  -9   9   4    0.45    0.47
  -7  -9   4    1.28    0.43
   7  -9  -4    1.54    0.53
  -7   9   4    1.92    0.48
   7   9  -4    1.79    0.43
  -7   9   4    0.71    0.39
   5  -9  -4    0.33    0.54
  -5  -9   4   -0.26    0.26
   5   9  -4    0.62    0.39
  -5   9   4   -0.08    0.34
   3  -9  -4    0.52    0.46
  -3  -9   4    0.68    0.38
  -3   9   4   -0.09    0.30
   3   9  -4    0.41    0.33
   3   9  -4    0.62    0.32
   1  -9  -4   -0.39    0.40
  -1  -9   4    0.73    0.36
   1   9  -4   -0.04    0.29
  -1   9   4   -0.21    0.32
   1   9  -4   -0.24    0.23
  -1   9   4    0.13    0.26
  -1  -9  -4    3.67    0.65
   1  -9   4    3.11    0.46
   1   9   4    3.37    0.52
  -1   9  -4    4.24    0.51
  -1   9  -4    3.64    0.50
   1   9   4    4.60    0.46
  -3  -9  -4   -0.13    0.50
   3  -9   4   -0.30    0.25
   3   9   4   -0.02    0.29
   3   9   4    0.33    0.31
  -3   9  -4    0.17    0.28
  -3   9  -4    0.16    0.26
   5  -9   4    0.88    0.37
  -5  -9  -4    0.30    0.45
  -5   9  -4    0.70    0.39
  -5   9  -4    1.37    0.36
   5   9   4    0.31    0.34
   5   9   4    0.30    0.31
   7  -9   4    1.33    0.35
  -7  -9  -4    0.31    0.46
   7   9   4    1.29    0.36
   7   9   4    2.09    0.47
  -7   9  -4    2.14    0.40
  -7   9  -4    0.98    0.40
   9  -9   4   -0.06    0.35
  -9  -9  -4   -0.35    0.39
   9   9   4    0.03    0.38
   9   9   4    0.22    0.33
  -9   9  -4    0.25    0.43
  -9   9  -4   -0.44    0.27
 -11  -9  -4    1.10    0.51
  11  -9   4    0.34    0.38
 -11   9  -4    0.32    0.46
  11   9   4    1.21    0.47
 -11   9  -4    0.47    0.40
  11   9   4    1.19    0.44
 -13  -9  -4    0.44    0.58
  13  -9   4    0.42    0.39
 -13   9  -4    0.85    0.42
  13   9   4    0.66    0.37
  13   9   4    1.13    0.48
 -13   9  -4    1.15    0.38
 -15  -9  -4    0.96    0.55
  15  -9   4    1.28    0.41
 -15   9  -4    0.40    0.49
  15   9   4    1.02    0.46
 -17   9  -4    1.41    0.59
  17   9   4    1.85    0.54
 -19   9  -4    0.46    0.47
  19   9   4    1.04    0.58
 -18 -10   4    2.04    0.55
  18 -10  -4    2.28    0.93
  18  10  -4    2.84    0.68
  18  10  -4    2.84    0.57
 -18  10   4    2.04    0.72
 -18  10   4    2.55    0.74
 -16 -10   4    1.19    0.47
  16 -10  -4    1.78    0.75
 -16  10   4    2.18    0.69
  16  10  -4    0.73    0.46
 -16  10   4    0.42    0.59
  16  10  -4    1.02    0.47
 -14 -10   4    7.41    0.77
  14 -10  -4    7.86    1.09
 -14  10   4    6.09    0.83
  14  10  -4    5.78    0.71
 -14  10   4    6.25    0.82
  12 -10  -4    1.39    0.66
 -12 -10   4    1.22    0.43
 -12  10   4    0.96    0.52
  12  10  -4    1.87    0.50
 -10 -10   4    4.08    0.57
  10 -10  -4    2.36    0.70
 -10  10   4    4.27    0.66
  10  10  -4    3.74    0.62
   8 -10  -4    0.92    0.52
  -8 -10   4    1.39    0.41
   8  10  -4    1.03    0.40
  -8  10   4    1.15    0.53
  -6 -10   4    0.18    0.32
   6 -10  -4   -0.12    0.48
  -6  10   4    0.70    0.41
   6  10  -4   -0.18    0.33
   4 -10  -4    1.57    0.64
  -4 -10   4    0.62    0.41
   4  10  -4    0.22    0.42
  -4  10   4    0.77    0.46
   2 -10  -4    5.22    0.81
  -2 -10   4    4.01    0.55
  -2  10   4    3.61    0.59
   2  10  -4    3.66    0.53
   0 -10   4   -0.04    0.30
   0 -10  -4   -0.79    0.41
   0  10  -4   -0.44    0.30
   0  10   4   -0.08    0.45
   0  10   4    0.05    0.32
  -2 -10  -4    2.12    0.68
   2 -10   4    1.71    0.40
   2  10   4    1.46    0.46
  -2  10  -4    1.81    0.48
  -2  10  -4    1.79    0.46
   2  10   4    3.01    0.42
   4 -10   4    2.20    0.47
  -4 -10  -4    1.43    0.56
   4  10   4    2.12    0.42
   4  10   4    1.87    0.48
  -4  10  -4    2.09    0.49
  -4  10  -4    0.90    0.39
  -6 -10  -4    1.37    0.56
   6 -10   4    0.34    0.31
  -6  10  -4    1.44    0.40
   6  10   4    1.67    0.46
  -6  10  -4    1.38    0.47
   6  10   4    1.86    0.52
  -8 -10  -4    0.47    0.53
   8 -10   4    0.43    0.32
   8  10   4    0.28    0.36
  -8  10  -4    0.44    0.36
   8  10   4    0.88    0.41
  -8  10  -4    0.72    0.47
  10 -10   4    0.47    0.33
 -10 -10  -4    0.19    0.51
 -10  10  -4    0.13    0.37
 -10  10  -4    0.73    0.50
  10  10   4    0.75    0.40
  10  10   4    0.09    0.43
 -12 -10  -4    2.80    0.70
  12 -10   4    2.20    0.44
  12  10   4    2.75    0.59
  12  10   4    2.72    0.60
 -12  10  -4    1.78    0.58
 -12  10  -4    1.95    0.48
 -14 -10  -4    3.28    0.74
 -14  10  -4    2.37    0.56
  14  10   4    3.10    0.63
  16  10   4    0.70    0.47
 -16  10  -4    0.58    0.58
 -18  10  -4   -0.11    0.49
  18  10   4   -0.22    0.44
  15 -11  -4    3.60    0.91
 -15 -11   4    2.88    0.60
  15  11  -4    2.08    0.59
  15  11  -4    2.03    0.58
 -15  11   4    2.85    0.73
 -13 -11   4    5.80    0.70
  13 -11  -4    5.79    1.05
  13  11  -4    4.72    0.71
  13  11  -4    4.91    0.68
 -13  11   4    3.15    0.81
 -11 -11   4    0.19    0.38
  11 -11  -4   -0.32    0.70
  11  11  -4    0.41    0.50
 -11  11   4   -1.26    0.35
  -9 -11   4   -0.33    0.34
   9 -11  -4    0.29    0.56
  -9  11   4   -0.17    0.41
   9  11  -4    0.16    0.37
   7 -11  -4   -0.03    0.57
  -7 -11   4    0.14    0.34
  -7  11   4    0.50    0.43
   7  11  -4    0.31    0.38
   5 -11  -4    2.67    0.72
  -5 -11   4    1.68    0.43
  -5  11   4    1.61    0.51
   5  11  -4    2.10    0.50
  -3 -11   4    0.27    0.42
   3 -11  -4   -0.09    0.50
  -3  11   4    0.56    0.49
   3  11  -4    0.23    0.36
  -1 -11   4   -0.03    0.32
   1 -11  -4    0.69    0.62
  -1  11   4   -0.50    0.37
   1  11  -4   -0.11    0.35
   1 -11   4    0.55    0.39
  -1 -11  -4    0.32    0.54
  -1  11  -4   -0.02    0.36
   1  11   4    0.61    0.43
  -3 -11  -4    0.02    0.61
   3 -11   4   -0.16    0.30
  -3  11  -4   -0.24    0.34
   3  11   4   -0.25    0.39
   3  11   4   -0.36    0.37
   5 -11   4    0.18    0.34
  -5 -11  -4    0.15    0.53
  -5  11  -4    0.28    0.38
   5  11   4   -0.07    0.38
   5  11   4   -0.25    0.33
  -7 -11  -4    0.45    0.55
   7 -11   4    0.17    0.35
  -7  11  -4    0.16    0.47
   7  11   4   -0.04    0.46
   7  11   4    0.45    0.51
  -9 -11  -4    0.16    0.55
   9 -11   4    1.12    0.41
   9  11   4    1.28    0.57
   9  11   4    1.30    0.47
  -9  11  -4    0.69    0.45
  -9  11  -4    1.08    0.48
  11 -11   4    0.35    0.47
 -11 -11  -4    0.29    0.70
  11  11   4    0.21    0.39
  11  11   4    1.14    0.59
 -11  11  -4    0.29    0.51
 -11  11  -4    0.59    0.57
 -13 -11  -4   -0.13    0.53
 -13  11  -4   -0.38    0.42
  13  11   4    0.00    0.68
  13  11   4    0.70    0.48
 -15 -11  -4    1.07    0.65
 -15  11  -4    0.13    0.50
  15  11   4   -0.33    0.45
  12 -12  -4    0.49    0.83
 -12 -12   4   -0.02    0.54
  12  12  -4    0.59    0.55
  12  12  -4    0.71    0.49
 -12  12   4   -0.32    0.51
  10 -12  -4    1.22    0.85
 -10 -12   4    0.28    0.40
 -10  12   4    0.81    0.54
  10  12  -4    1.16    0.57
  -8 -12   4    0.74    0.43
   8 -12  -4    0.40    0.82
  -8  12   4    1.04    0.56
   8  12  -4    0.50    0.44
  -6 -12   4    0.01    0.46
   6 -12  -4    0.27    0.61
   6  12  -4    0.41    0.44
  -6  12   4    0.50    0.50
  -4 -12   4    0.32    0.39
   4 -12  -4    0.44    0.63
  -4  12   4    0.14    0.47
   4  12  -4    0.95    0.45
  -2 -12   4    0.13    0.45
   2 -12  -4    0.14    0.58
   2  12  -4    0.05    0.40
  -2  12   4   -0.12    0.44
   0 -12  -4    0.22    0.57
   0 -12   4   -0.06    0.43
   0  12   4    0.10    0.56
   0  12  -4    0.35    0.49
   2 -12   4    0.22    0.36
  -2 -12  -4   -0.01    0.55
  -2  12  -4   -0.02    0.42
   2  12   4    0.53    0.60
  -4 -12  -4    0.59    0.74
   4 -12   4    0.35    0.37
   4  12   4    0.38    0.47
  -4  12  -4    1.15    0.58
  -6 -12  -4   -0.14    0.54
   6 -12   4   -0.09    0.44
   6  12   4   -0.43    0.40
   6  12   4   -0.16    0.49
  -6  12  -4   -0.33    0.40
  -8 -12  -4   -0.24    0.59
   8 -12   4   -0.21    0.46
  -8  12  -4   -0.83    0.40
   8  12   4   -0.32    0.51
   8  12   4    0.65    0.53
 -10 -12  -4    1.34    0.69
  10  12   4    0.59    0.52
 -10  12  -4    0.67    0.50
  10  12   4    0.00    0.52
   3 -13  -4    0.47    0.82
  -3 -13   4    0.07    0.40
   3  13  -4   -0.04    0.56
  -3  13   4   -0.91    0.46
  -1 -13   4    0.57    0.45
   1 -13  -4   -0.99    0.73
  -1  13   4   -0.10    0.52
   1  13  -4   -0.28    0.42
  -1 -13  -4    0.78    0.82
   1 -13   4    0.33    0.43
   1  13   4   -1.89    0.56
  -1  13  -4   -0.84    0.53
 -28   0   5    0.40    0.73
  28   0  -5    1.37    0.68
  28   0  -5   -0.03    0.65
  26   0  -5    0.45    0.57
 -26   0   5   -0.45    0.62
  26   0  -5   -0.12    0.48
 -24   0   5    0.02    0.37
 -24   0   5    0.27    0.60
  24   0  -5   -0.02    0.49
  24   0  -5   -0.10    0.52
 -22   0   5   -0.18    0.40
  22   0  -5    0.46    0.41
 -22   0   5   -0.09    0.43
  22   0  -5   -0.18    0.53
 -20   0   5    0.10    0.38
 -20   0   5   -0.40    0.40
  20   0  -5   -0.13    0.36
  20   0  -5   -0.02    0.40
  18   0  -5    0.64    0.36
  18   0  -5   -0.39    0.41
 -18   0   5   -0.06    0.32
 -18   0   5    0.44    0.40
 -16   0   5    0.03    0.32
 -16   0   5   -0.43    0.29
  16   0  -5    0.45    0.42
 -16   0   5   -0.11    0.16
  16   0  -5    0.19    0.32
 -14   0   5   -0.56    0.24
 -14   0   5   -0.30    0.27
  14   0  -5   -0.01    0.28
 -14   0   5    0.14    0.15
  14   0  -5    0.41    0.31
 -12   0   5   -0.04    0.26
 -12   0   5   -0.09    0.14
  12   0  -5   -0.05    0.27
 -12   0   5    0.38    0.28
  12   0  -5    0.02    0.24
 -10   0   5    0.23    0.17
  10   0  -5    0.14    0.29
  10   0  -5   -0.05    0.23
 -10   0   5    0.26    0.27
 -10   0   5    0.82    0.28
  -8   0   5   -0.09    0.22
  -8   0   5   -0.10    0.16
   8   0  -5   -0.12    0.24
  -8   0   5   -0.01    0.24
   8   0  -5    0.43    0.27
  -6   0   5   -0.13    0.27
   6   0  -5   -0.10    0.22
   6   0  -5    0.12    0.23
  -6   0   5   -0.02    0.15
   4   0  -5   -0.15    0.17
  -4   0   5   -0.10    0.23
  -4   0   5    0.13    0.20
   4   0  -5   -0.22    0.24
   2   0  -5    0.10    0.25
  -2   0   5    0.27    0.28
  -2   0   5    0.02    0.20
   2   0  -5   -0.04    0.19
   0   0  -5    0.28    0.24
   0   0   5   -0.21    0.20
   0   0   5   -0.09    0.20
   0   0  -5   -0.08    0.19
   2   0   5   -0.06    0.18
  -2   0  -5   -0.12    0.19
   2   0   5   -0.27    0.18
  -2   0  -5    0.48    0.25
   4   0   5   -0.06    0.21
   4   0   5    0.03    0.24
  -4   0  -5   -0.31    0.27
  -4   0  -5   -0.11    0.20
  -6   0  -5    0.35    0.23
  -6   0  -5   -0.25    0.27
   6   0   5   -0.51    0.16
   6   0   5   -0.10    0.18
   8   0   5    0.15    0.19
  -8   0  -5    0.06    0.24
   8   0   5   -0.23    0.21
  10   0   5    0.14    0.15
  10   0   5   -0.18    0.21
 -10   0  -5    0.45    0.27
  12   0   5   -0.06    0.23
  12   0   5   -0.12    0.16
 -12   0  -5    0.40    0.29
 -14   0  -5    0.14    0.29
  14   0   5    0.41    0.29
  16   0   5   -0.18    0.26
 -16   0  -5    0.06    0.32
 -18   0  -5    0.03    0.35
  18   0   5   -0.21    0.28
 -20   0  -5    0.02    0.40
  20   0   5    0.78    0.46
 -22   0  -5    0.13    0.50
  22   0   5    0.21    0.37
 -24   0  -5    0.05    0.53
  24   0   5    0.42    0.50
 -26   0  -5   -0.53    0.55
  26   0   5    0.09    0.54
  29  -1  -5    0.41    0.69
 -29  -1   5   -0.04    0.60
  29   1  -5    0.30    0.69
 -29   1   5    0.66    0.66
  29   1  -5    1.03    0.64
 -27  -1   5    0.12    0.52
  27  -1  -5   -0.23    0.59
  27   1  -5    1.34    0.79
 -27   1   5   -0.05    0.66
  27   1  -5   -0.04    0.50
  25  -1  -5    4.33    0.82
 -25  -1   5    2.84    0.65
 -25  -1   5    3.91    0.71
 -25   1   5    3.90    0.82
  25   1  -5    5.75    0.80
 -25   1   5    4.53    0.72
  25   1  -5    5.00    0.82
 -23  -1   5    0.69    0.55
  23  -1  -5   -0.12    0.59
 -23  -1   5    0.53    0.39
  23   1  -5    0.06    0.47
 -23   1   5    0.21    0.54
  23   1  -5    0.08    0.49
 -23   1   5    0.33    0.48
 -21  -1   5   15.63    1.11
 -21  -1   5   15.25    1.09
  21  -1  -5   14.50    1.20
 -21   1   5   15.12    1.07
 -21   1   5   15.21    1.10
  21   1  -5   13.97    1.17
  21   1  -5   12.84    1.03
  19  -1  -5    8.04    0.84
  19  -1  -5    9.60    0.96
 -19  -1   5    7.96    0.85
 -19  -1   5    9.12    0.78
  19   1  -5    7.75    0.83
  19   1  -5    8.65    0.62
 -19   1   5    8.93    0.78
 -19   1   5    7.05    0.80
  19   1  -5    8.20    0.84
 -17  -1   5   16.16    0.99
 -17  -1   5   14.58    0.74
 -17  -1   5   17.64    1.06
  17  -1  -5   18.18    1.14
  17  -1  -5   14.63    1.03
 -17   1   5   16.08    1.12
 -17   1   5   18.18    1.09
  17   1  -5   14.39    1.00
  17   1  -5   16.04    1.09
  15  -1  -5    3.33    0.53
  15  -1  -5    1.81    0.51
 -15  -1   5    2.53    0.48
 -15  -1   5    3.96    0.59
 -15  -1   5    2.70    0.31
  15   1  -5    2.56    0.46
 -15   1   5    2.18    0.44
  15   1  -5    2.35    0.50
 -15   1   5    2.24    0.46
 -13  -1   5   19.13    0.83
 -13  -1   5   19.77    1.09
  13  -1  -5   19.25    1.08
  13  -1  -5   22.16    1.13
 -13  -1   5   21.13    1.08
 -13   1   5   20.34    0.76
 -13   1   5   21.70    1.09
  13   1  -5   20.40    1.03
 -13   1   5   21.68    1.11
  13   1  -5   19.30    1.08
  11  -1  -5    3.77    0.50
 -11  -1   5    4.11    0.36
 -11  -1   5    4.17    0.51
  11  -1  -5    4.05    0.51
 -11  -1   5    3.45    0.47
  11   1  -5    4.15    0.52
  11   1  -5    3.42    0.44
 -11   1   5    3.87    0.30
 -11   1   5    4.51    0.51
 -11   1   5    3.37    0.47
  -9  -1   5    5.84    0.57
  -9  -1   5    6.34    0.41
   9  -1  -5    6.61    0.60
  -9  -1   5    5.73    0.58
   9  -1  -5    6.60    0.61
  -9   1   5    5.86    0.59
  -9   1   5    6.45    0.59
   9   1  -5    6.01    0.57
   9   1  -5    6.71    0.54
  -9   1   5    6.60    0.38
   7  -1  -5    1.59    0.34
  -7  -1   5    1.34    0.23
   7  -1  -5    1.63    0.36
  -7  -1   5    1.73    0.35
   7   1  -5    1.30    0.37
  -7   1   5    1.27    0.31
  -7   1   5    1.39    0.34
  -7   1   5    0.89    0.23
   7   1  -5    1.55    0.28
   5  -1  -5   47.62    1.77
   5  -1  -5   51.15    1.83
  -5  -1   5   49.20    1.81
  -5  -1   5   45.15    1.66
   5   1  -5   48.91    1.67
  -5   1   5   46.80    1.62
  -5   1   5   48.00    1.80
   5   1  -5   49.01    1.83
  -3  -1   5   67.46    2.41
   3  -1  -5   72.90    2.45
   3  -1  -5   71.23    2.40
  -3  -1   5   67.23    2.31
   3   1  -5   70.97    2.28
  -3   1   5   68.19    2.28
  -3   1   5   69.05    2.41
   3   1  -5   72.46    2.48
   1  -1  -5    4.82    0.52
   1  -1  -5    4.65    0.46
  -1  -1   5    5.59    0.48
  -1  -1   5    5.73    0.46
   1   1  -5    5.18    0.38
  -1   1   5    5.58    0.49
   1   1  -5    5.58    0.53
  -1   1   5    5.21    0.40
  -1  -1  -5   -0.02    0.19
   1  -1   5    0.35    0.20
   1  -1   5    0.05    0.19
  -1  -1  -5    0.12    0.22
  -1   1  -5    0.12    0.16
   1   1   5    0.05    0.19
  -1   1  -5   -0.03    0.24
   1   1   5    0.24    0.19
   3  -1   5    3.27    0.37
   3  -1   5    3.66    0.39
  -3  -1  -5    2.96    0.39
  -3  -1  -5    2.99    0.39
   3   1   5    2.51    0.33
  -3   1  -5    3.55    0.44
  -3   1  -5    3.62    0.33
   3   1   5    3.36    0.37
  -5  -1  -5    0.08    0.25
   5  -1   5    0.72    0.24
   5  -1   5    0.69    0.23
  -5  -1  -5    0.79    0.30
  -5   1  -5    1.21    0.32
   5   1   5    0.73    0.27
   5   1   5    0.86    0.24
   7  -1   5   -0.10    0.25
  -7  -1  -5    0.13    0.22
   7  -1   5   -0.13    0.16
  -7  -1  -5    0.12    0.22
  -7   1  -5    0.08    0.25
   7   1   5    0.05    0.18
   7   1   5    0.68    0.25
   9  -1   5   17.71    0.91
  -9  -1  -5   17.83    0.93
   9  -1   5   19.37    0.77
  -9  -1  -5   19.01    0.92
   9   1   5   19.89    0.80
   9   1   5   18.60    0.92
  -9   1  -5   18.44    0.96
  -9   1  -5   18.29    0.75
 -11  -1  -5    0.33    0.25
  11  -1   5   -0.09    0.17
  11  -1   5    0.11    0.23
 -11   1  -5   -0.23    0.32
  11   1   5    0.01    0.16
  11   1   5    0.28    0.29
 -11   1  -5    0.10    0.13
  13  -1   5   -0.41    0.23
 -13  -1  -5    0.53    0.28
 -13   1  -5    0.05    0.30
  13   1   5    0.51    0.32
 -15  -1  -5    0.33    0.29
  15  -1   5    0.44    0.30
  15   1   5    0.36    0.31
 -15   1  -5    0.12    0.32
  17  -1   5    2.96    0.47
 -17  -1  -5    1.58    0.45
  17   1   5    1.58    0.40
 -17   1  -5    1.13    0.42
  19  -1   5   -0.19    0.38
 -19  -1  -5    0.37    0.42
  19   1   5    0.00    0.39
 -19   1  -5   -0.67    0.44
 -21  -1  -5   11.06    0.90
  21  -1   5   11.38    0.94
  21   1   5   10.89    0.93
 -21   1  -5   11.35    0.94
  23  -1   5    2.17    0.51
 -23  -1  -5    1.83    0.57
  23   1   5    0.59    0.50
 -23   1  -5    1.71    0.53
  25  -1   5    0.04    0.52
 -25  -1  -5    0.87    0.58
  25   1   5   -0.04    0.47
 -25   1  -5    0.60    0.48
  27  -1   5    0.81    0.62
 -27  -1  -5    1.00    0.65
  27   1   5    0.44    0.50
 -27   1  -5   -0.02    0.64
  28  -2  -5    0.47    0.69
 -28  -2   5    1.78    0.67
  28   2  -5    0.71    0.68
  28   2  -5    0.58    0.67
 -28   2   5    0.78    0.64
 -26  -2   5    0.99    0.58
  26  -2  -5    1.83    0.72
  26   2  -5    2.04    0.79
  26   2  -5    2.16    0.60
 -26   2   5    2.14    0.64
 -24  -2   5    0.77    0.52
  24  -2  -5   -0.24    0.61
 -24  -2   5   -0.02    0.38
  24   2  -5    0.54    0.45
  24   2  -5    0.66    0.52
 -24   2   5   -0.35    0.43
 -24   2   5    1.24    0.54
  22  -2  -5   -0.29    0.45
 -22  -2   5    0.92    0.48
 -22  -2   5   -0.17    0.35
  22   2  -5    0.00    0.40
  22   2  -5   -0.48    0.40
 -22   2   5   -0.54    0.43
 -22   2   5   -0.61    0.37
  20  -2  -5   15.81    1.22
 -20  -2   5   16.65    1.09
 -20  -2   5   15.07    0.90
 -20  -2   5   15.77    1.01
 -20   2   5   14.75    1.14
  20   2  -5   15.54    1.19
 -20   2   5   13.72    0.98
  20   2  -5   15.53    1.06
  20   2  -5   13.99    0.80
 -18  -2   5   17.05    1.05
  18  -2  -5   15.40    1.17
 -18  -2   5   17.94    1.10
 -18  -2   5   16.60    0.82
  18   2  -5   16.81    1.06
  18   2  -5   17.17    1.12
 -18   2   5   14.49    1.06
 -18   2   5   17.04    1.10
  16  -2  -5   84.99    3.27
 -16  -2   5   96.88    3.29
 -16  -2   5   95.07    3.27
 -16  -2   5   93.36    2.99
  16  -2  -5   90.64    3.36
 -16   2   5   83.82    3.25
  16   2  -5   94.09    3.22
 -16   2   5   95.12    3.24
  16   2  -5   90.64    3.25
  14  -2  -5    2.02    0.45
 -14  -2   5    1.83    0.42
  14  -2  -5    2.15    0.48
 -14  -2   5    2.16    0.44
 -14  -2   5    2.06    0.32
  14   2  -5    1.55    0.40
  14   2  -5    1.95    0.40
 -14   2   5    1.95    0.44
 -14   2   5    2.73    0.46
  12  -2  -5   17.70    1.00
 -12  -2   5   19.19    1.03
 -12  -2   5   17.89    0.79
 -12  -2   5   18.90    1.00
  12  -2  -5   16.94    1.08
  12   2  -5   17.05    0.98
  12   2  -5   16.96    0.90
 -12   2   5   17.89    0.65
 -12   2   5   15.78    0.96
 -12   2   5   18.19    0.99
  10  -2  -5   14.03    0.89
 -10  -2   5   15.49    0.73
 -10  -2   5   15.38    0.95
 -10  -2   5   14.84    0.92
  10  -2  -5   14.14    0.87
 -10   2   5   14.45    0.86
 -10   2   5   14.75    0.58
  10   2  -5   14.97    0.76
 -10   2   5   15.09    0.87
  10   2  -5   14.01    0.90
  -8  -2   5   -0.03    0.21
   8  -2  -5    0.45    0.28
   8  -2  -5    0.01    0.25
  -8  -2   5   -0.26    0.24
   8   2  -5   -0.15    0.25
   8   2  -5   -0.28    0.16
  -8   2   5    0.14    0.25
  -8   2   5    0.26    0.25
  -8   2   5    0.07    0.16
  -6  -2   5    7.54    0.64
   6  -2  -5    8.79    0.63
   6  -2  -5    9.17    0.64
  -6  -2   5    7.29    0.49
   6   2  -5    9.36    0.66
   6   2  -5    8.51    0.48
  -6   2   5    7.02    0.59
  -6   2   5    7.81    0.44
  -6   2   5    8.00    0.67
   4  -2  -5  112.79    3.65
  -4  -2   5  111.94    3.53
  -4  -2   5  107.92    3.62
   4  -2  -5  112.59    3.63
  -4   2   5  108.12    3.44
  -4   2   5  110.30    3.63
   4   2  -5  109.42    3.41
   4   2  -5  110.05    3.66
   2  -2  -5   67.75    2.50
  -2  -2   5   73.89    2.43
  -2  -2   5   71.51    2.48
   2  -2  -5   76.34    2.52
  -2   2   5   71.14    2.35
   2   2  -5   74.48    2.55
  -2   2   5   70.94    2.48
   2   2  -5   71.30    2.26
   0  -2   5    6.62    0.53
   0  -2  -5    6.58    0.54
   0  -2   5    6.95    0.54
   0  -2  -5    6.54    0.56
   0   2  -5    6.70    0.58
   0   2   5    7.66    0.47
   0   2   5    7.80    0.55
   0   2  -5    6.82    0.36
   2  -2   5   17.51    0.84
  -2  -2  -5   17.62    0.90
  -2  -2  -5   18.41    0.87
   2  -2   5   19.06    0.85
  -2   2  -5   17.78    0.69
   2   2   5   18.56    0.81
   2   2   5   18.05    0.87
  -2   2  -5   18.28    0.93
  -4  -2  -5   13.26    0.75
  -4  -2  -5   12.45    0.68
   4  -2   5   11.50    0.65
   4  -2   5   11.49    0.67
  -4   2  -5   10.78    0.72
   4   2   5   11.60    0.63
   4   2   5   11.80    0.65
  -6  -2  -5    1.82    0.35
   6  -2   5    0.82    0.28
   6  -2   5    0.99    0.24
  -6  -2  -5    1.29    0.32
  -6   2  -5    1.61    0.25
  -6   2  -5    1.28    0.34
   6   2   5    1.31    0.26
   6   2   5    1.73    0.33
   8  -2   5   14.18    0.79
   8  -2   5   14.50    0.69
  -8  -2  -5   14.63    0.90
  -8  -2  -5   15.24    0.78
   8   2   5   16.25    0.81
   8   2   5   15.06    0.72
  -8   2  -5   14.50    0.85
  -8   2  -5   15.60    0.66
 -10  -2  -5    5.12    0.51
  10  -2   5    4.91    0.40
  10  -2   5    4.57    0.52
 -10  -2  -5    7.49    0.65
 -10   2  -5    5.49    0.37
  10   2   5    4.68    0.52
 -10   2  -5    5.86    0.58
  10   2   5    5.46    0.42
  12  -2   5    0.11    0.31
 -12  -2  -5   -0.17    0.22
  12   2   5   -0.10    0.18
 -12   2  -5    0.10    0.34
  12   2   5    0.10    0.25
  14  -2   5   -0.12    0.26
 -14  -2  -5    0.36    0.34
 -14   2  -5    0.37    0.32
  14   2   5    0.27    0.29
  16  -2   5    8.10    0.70
 -16  -2  -5    7.06    0.64
  16   2   5    5.90    0.65
 -16   2  -5    5.83    0.66
 -18  -2  -5    0.67    0.44
  18  -2   5    1.74    0.46
 -18   2  -5    2.06    0.48
  18   2   5    1.70    0.42
 -20  -2  -5    5.41    0.66
  20  -2   5    4.75    0.61
  20   2   5    4.78    0.67
 -20   2  -5    4.69    0.71
 -22  -2  -5    0.77    0.43
  22  -2   5    1.19    0.44
 -22   2  -5    1.06    0.57
  22   2   5    1.22    0.46
  24  -2   5    0.52    0.51
 -24  -2  -5   -0.39    0.51
  24   2   5   -0.37    0.38
 -24   2  -5   -0.67    0.52
  26  -2   5    0.18    0.46
  26  -2   5    0.38    0.59
  26   2   5   -0.29    0.53
 -26   2  -5    0.16    0.54
 -27  -3   5    3.15    0.74
  27  -3  -5    2.19    0.79
  27   3  -5    2.07    0.81
 -27   3   5    1.85    0.77
  27   3  -5    1.81    0.62
  25  -3  -5   -0.83    0.52
 -25  -3   5    0.20    0.60
  25   3  -5    0.05    0.51
  25   3  -5    0.39    0.42
 -25   3   5    0.17    0.50
  25   3  -5    0.54    0.56
 -25   3   5    0.04    0.54
 -23  -3   5    1.84    0.62
 -23  -3   5    3.64    0.59
  23  -3  -5    2.35    0.67
 -23   3   5    3.91    0.68
 -23   3   5    1.93    0.61
  23   3  -5    2.78    0.59
  23   3  -5    2.60    0.48
  23   3  -5    2.65    0.70
 -21  -3   5    1.73    0.46
 -21  -3   5    0.87    0.54
 -21  -3   5    0.32    0.33
  21  -3  -5    0.91    0.56
  21   3  -5    1.37    0.54
 -21   3   5    1.14    0.44
  21   3  -5    0.54    0.34
  21   3  -5    0.86    0.33
 -21   3   5    0.25    0.41
  21   3  -5    1.22    0.52
 -19  -3   5    0.49    0.39
 -19  -3   5    0.65    0.31
 -19  -3   5    0.15    0.42
  19  -3  -5   -0.53    0.52
  19   3  -5    0.32    0.29
 -19   3   5    1.16    0.50
  19   3  -5    0.48    0.34
 -19   3   5    0.54    0.36
  19   3  -5    0.64    0.39
  19   3  -5   -0.05    0.39
 -17  -3   5    0.39    0.37
 -17  -3   5   -0.10    0.21
  17  -3  -5    0.27    0.52
 -17  -3   5   -0.10    0.32
  17   3  -5    0.29    0.35
 -17   3   5   -0.20    0.31
 -17   3   5   -0.05    0.31
  17   3  -5    0.00    0.32
 -15  -3   5   44.16    1.87
 -15  -3   5   46.51    1.88
  15  -3  -5   43.19    1.98
 -15  -3   5   45.33    1.67
 -15   3   5   42.57    1.88
  15   3  -5   46.04    1.86
  15   3  -5   44.21    1.77
 -15   3   5   47.56    1.92
  13  -3  -5    4.80    0.62
 -13  -3   5    5.44    0.60
 -13  -3   5    5.39    0.46
  13  -3  -5    4.66    0.58
 -13  -3   5    5.35    0.60
  13   3  -5    5.50    0.60
 -13   3   5    5.48    0.61
  13   3  -5    5.93    0.55
 -13   3   5    5.16    0.58
 -11  -3   5    3.66    0.52
  11  -3  -5    3.19    0.47
 -11  -3   5    2.76    0.37
  11  -3  -5    3.26    0.57
  11   3  -5    3.12    0.46
 -11   3   5    3.09    0.46
  11   3  -5    2.98    0.38
 -11   3   5    3.30    0.48
   9  -3  -5    0.35    0.31
   9  -3  -5    0.52    0.29
  -9  -3   5   -0.06    0.24
  -9  -3   5    0.27    0.28
  -9   3   5   -0.03    0.13
   9   3  -5    0.03    0.19
  -9   3   5    0.11    0.25
   9   3  -5    0.50    0.29
  -9   3   5    0.01    0.31
   7  -3  -5    2.30    0.42
   7  -3  -5    2.76    0.45
  -7  -3   5    2.06    0.34
  -7  -3   5    2.68    0.40
  -7   3   5    2.42    0.24
   7   3  -5    3.15    0.45
  -7   3   5    2.79    0.44
  -7   3   5    1.75    0.42
   7   3  -5    2.13    0.25
  -5  -3   5    6.74    0.50
  -5  -3   5    7.63    0.60
   5  -3  -5    6.96    0.64
   5  -3  -5    6.41    0.56
  -5   3   5    6.96    0.59
   5   3  -5    6.64    0.36
  -5   3   5    6.12    0.39
  -5   3   5    6.27    0.59
   5   3  -5    6.97    0.60
   3  -3  -5    8.46    0.67
   3  -3  -5   10.06    0.64
  -3  -3   5    9.90    0.66
  -3  -3   5    9.23    0.59
   3   3  -5    9.13    0.37
  -3   3   5    9.49    0.70
   3   3  -5    8.69    0.66
  -3   3   5    8.98    0.50
   1  -3  -5    1.37    0.33
   1  -3  -5    1.30    0.30
  -1  -3   5    1.02    0.28
  -1  -3   5    1.08    0.32
   1   3  -5    1.10    0.31
  -1   3   5    1.07    0.21
  -1   3   5    1.14    0.35
   1   3  -5    0.84    0.30
   1  -3   5   10.35    0.61
  -1  -3  -5    8.66    0.58
   1  -3   5    8.92    0.59
  -1  -3  -5    8.92    0.69
   1  -3   5    8.85    0.35
  -1   3  -5    9.11    0.56
  -1   3  -5    8.08    0.68
   1   3   5    8.51    0.53
   1   3   5    8.97    0.61
   3  -3   5    1.45    0.31
  -3  -3  -5    1.16    0.31
   3  -3   5    1.10    0.32
  -3  -3  -5    1.91    0.41
   3   3   5    1.49    0.32
   3   3   5    1.20    0.30
  -3   3  -5    1.14    0.27
  -3   3  -5    1.12    0.32
   5  -3   5   12.30    0.70
   5  -3   5   13.14    0.69
  -5  -3  -5   11.77    0.68
  -5  -3  -5   11.19    0.76
  -5   3  -5   11.27    0.59
  -5   3  -5   11.54    0.75
   5   3   5   11.36    0.64
   5   3   5   11.51    0.66
  -7  -3  -5    0.55    0.27
   7  -3   5    0.73    0.32
   7  -3   5    0.73    0.24
  -7  -3  -5    0.64    0.37
  -7   3  -5    0.59    0.22
   7   3   5    0.66    0.27
   7   3   5    0.79    0.22
  -7   3  -5    1.44    0.33
   9  -3   5    0.01    0.18
  -9  -3  -5    0.05    0.29
   9  -3   5    0.08    0.29
  -9  -3  -5   -0.24    0.24
   9   3   5    0.18    0.23
   9   3   5    0.04    0.25
  -9   3  -5    0.29    0.29
  -9   3  -5   -0.05    0.20
 -11  -3  -5    5.37    0.49
  11  -3   5    5.67    0.55
 -11  -3  -5    4.84    0.59
 -11   3  -5    5.99    0.64
  11   3   5    6.03    0.58
  11   3   5    5.19    0.43
 -11   3  -5    5.45    0.38
  13  -3   5    6.15    0.59
 -13  -3  -5    7.18    0.58
  13   3   5    6.52    0.63
 -13   3  -5    6.15    0.68
  15  -3   5    8.57    0.73
 -15  -3  -5    8.50    0.71
 -15   3  -5   10.85    0.83
  15   3   5    9.62    0.76
 -17  -3  -5    2.36    0.46
  17  -3   5    2.03    0.44
  17   3   5    3.12    0.55
 -17   3  -5    2.01    0.49
 -19  -3  -5   -0.04    0.32
  19  -3   5    0.48    0.34
 -19   3  -5    0.56    0.43
  19   3   5   -0.14    0.33
  21  -3   5    1.06    0.51
  21  -3   5    1.01    0.41
  21   3   5    1.38    0.47
 -21   3  -5    0.68    0.48
  23  -3   5   -0.50    0.44
  23  -3   5   -0.16    0.35
 -23   3  -5    0.30    0.46
  23   3   5   -0.13    0.38
  25  -3   5    0.35    0.57
  25  -3   5    0.17    0.54
 -25   3  -5    0.26    0.50
  25   3   5    0.11    0.55
  26  -4  -5    1.52    0.72
 -26  -4   5    2.09    0.73
  26   4  -5    2.24    0.72
  26   4  -5    0.99    0.59
 -26   4   5    1.27    0.66
 -24  -4   5    0.57    0.53
  24  -4  -5    0.98    0.61
 -24  -4   5    1.20    0.55
  24   4  -5    0.85    0.48
 -24   4   5    0.88    0.52
  24   4  -5    1.30    0.55
 -24   4   5    0.77    0.58
  24   4  -5    0.61    0.51
  22  -4  -5    0.91    0.57
 -22  -4   5    1.29    0.41
 -22  -4   5    0.64    0.44
 -22  -4   5    0.91    0.43
  22   4  -5    0.43    0.38
  22   4  -5    0.18    0.49
  22   4  -5   -0.05    0.33
  22   4  -5    0.64    0.44
 -22   4   5    1.02    0.55
 -22   4   5    1.05    0.45
 -20  -4   5    0.29    0.37
  20  -4  -5    0.31    0.49
 -20  -4   5    0.35    0.35
 -20  -4   5    0.74    0.50
  20   4  -5   -0.16    0.39
  20   4  -5    0.59    0.49
 -20   4   5   -0.20    0.43
  20   4  -5    0.39    0.33
  20   4  -5    0.03    0.32
 -20   4   5   -0.45    0.34
  18  -4  -5    1.35    0.56
 -18  -4   5    1.48    0.38
 -18  -4   5    1.03    0.40
 -18  -4   5    1.87    0.48
  18   4  -5    1.41    0.40
  18   4  -5    1.87    0.45
  18   4  -5    1.89    0.52
 -18   4   5    1.87    0.50
 -18   4   5    2.72    0.57
  16  -4  -5    5.24    0.80
 -16  -4   5    4.05    0.57
 -16  -4   5    3.48    0.61
 -16  -4   5    4.93    0.50
  16   4  -5    4.62    0.56
  16   4  -5    5.85    0.59
 -16   4   5    4.60    0.66
 -16   4   5    3.78    0.59
  16   4  -5    3.76    0.54
 -14  -4   5    5.59    0.62
 -14  -4   5    6.25    0.55
  14  -4  -5    5.69    0.72
  14   4  -5    6.29    0.61
  14   4  -5    7.12    0.60
 -14   4   5    5.86    0.66
 -14   4   5    7.66    0.72
  14   4  -5    7.43    0.70
 -12  -4   5    3.15    0.49
 -12  -4   5    4.07    0.45
  12  -4  -5    3.84    0.60
  12  -4  -5    3.04    0.50
  12   4  -5    3.51    0.54
  12   4  -5    4.05    0.44
 -12   4   5    3.79    0.52
  12   4  -5    4.03    0.48
 -12   4   5    4.98    0.59
 -10  -4   5   29.88    1.23
 -10  -4   5   31.74    1.36
  10  -4  -5   29.04    1.33
  10  -4  -5   28.74    1.43
 -10   4   5   30.03    1.34
  10   4  -5   28.58    1.32
 -10   4   5   30.68    1.37
  10   4  -5   27.51    1.13
  10   4  -5   27.49    1.26
  -8  -4   5   12.95    0.84
  -8  -4   5   14.38    0.78
   8  -4  -5   14.10    0.84
   8  -4  -5   13.67    0.93
   8   4  -5   13.36    0.62
  -8   4   5   12.69    0.81
   8   4  -5   13.75    0.80
  -8   4   5   15.56    0.90
   8   4  -5   15.32    0.86
  -8   4   5   13.75    0.56
   6  -4  -5    1.70    0.35
  -6  -4   5    1.65    0.37
  -6  -4   5    1.68    0.34
   6  -4  -5    0.83    0.37
  -6   4   5    1.94    0.38
   6   4  -5    1.91    0.35
  -6   4   5    1.66    0.34
  -6   4   5    1.17    0.20
   6   4  -5    1.68    0.19
   6   4  -5    1.94    0.42
   4  -4  -5   10.34    0.79
   4  -4  -5   11.18    0.73
  -4  -4   5   10.43    0.65
  -4  -4   5   11.18    0.73
  -4   4   5   10.67    0.73
   4   4  -5   10.48    0.67
  -4   4   5   11.82    0.74
  -4   4   5   11.13    0.56
   4   4  -5   11.18    0.73
  -2  -4   5   14.97    0.82
  -2  -4   5   14.26    0.76
   2  -4  -5   14.13    0.90
   2  -4  -5   14.82    0.78
  -2   4   5   14.57    0.85
   2   4  -5   13.33    0.82
   2   4  -5   14.37    0.77
  -2   4   5   14.72    0.68
   0  -4  -5    8.93    0.61
   0  -4  -5    9.41    0.74
   0  -4   5    9.59    0.64
   0  -4   5    8.37    0.60
   0   4   5    9.47    0.69
   0   4   5    8.96    0.55
   0   4  -5    9.73    0.60
   0   4  -5    8.71    0.72
   2  -4   5    2.15    0.34
   2  -4   5    2.10    0.35
  -2  -4  -5    2.26    0.35
  -2  -4  -5    2.12    0.42
   2   4   5    2.32    0.36
  -2   4  -5    2.86    0.43
  -2   4  -5    2.21    0.32
   2   4   5    1.99    0.30
  -4  -4  -5    1.68    0.29
   4  -4   5    1.44    0.16
   4  -4   5    1.14    0.30
  -4  -4  -5    0.89    0.35
   4  -4   5    0.73    0.24
   4   4   5    1.25    0.32
  -4   4  -5    1.50    0.35
  -4   4  -5    1.35    0.26
   4   4   5    2.08    0.34
   6  -4   5    0.07    0.23
   6  -4   5   -0.22    0.21
  -6  -4  -5    0.69    0.26
   6  -4   5    0.06    0.16
  -6  -4  -5   -0.09    0.27
  -6   4  -5    0.10    0.21
   6   4   5   -0.14    0.22
   6   4   5    0.15    0.24
  -6   4  -5    0.43    0.28
   8  -4   5    8.40    0.51
  -8  -4  -5    9.48    0.59
   8  -4   5    8.43    0.64
  -8  -4  -5    8.86    0.79
  -8   4  -5    8.49    0.54
  -8   4  -5    8.60    0.72
   8   4   5    9.98    0.71
   8   4   5    9.07    0.58
 -10  -4  -5    0.69    0.27
  10  -4   5    0.63    0.26
 -10  -4  -5    0.48    0.44
  10  -4   5    0.69    0.30
  10   4   5    0.57    0.25
  10   4   5    0.36    0.28
 -10   4  -5    0.88    0.24
 -10   4  -5    0.30    0.33
 -12  -4  -5    7.27    0.56
  12  -4   5    7.16    0.62
  12  -4   5    6.23    0.56
 -12  -4  -5    6.31    0.69
 -12   4  -5    6.26    0.67
  12   4   5    8.05    0.68
  12   4   5    6.15    0.51
 -12   4  -5    6.85    0.47
 -14  -4  -5    3.68    0.45
  14  -4   5    4.32    0.50
  14  -4   5    4.09    0.53
  14   4   5    2.93    0.49
 -14   4  -5    2.26    0.55
  16  -4   5   -0.52    0.36
  16  -4   5   -0.60    0.31
 -16   4  -5   -0.41    0.34
  16   4   5   -0.01    0.38
  18  -4   5    0.26    0.42
  18  -4   5    0.13    0.36
 -18   4  -5   -0.24    0.35
  18   4   5   -0.74    0.38
  20  -4   5    0.89    0.45
  20  -4   5   -0.24    0.31
 -20   4  -5    1.27    0.48
  20   4   5    0.81    0.42
  22  -4   5    0.40    0.46
  22  -4   5    0.60    0.60
  22   4   5    0.54    0.50
 -22   4  -5   -0.65    0.43
  24  -4   5    0.91    0.48
  24  -4   5    1.41    0.69
 -24   4  -5   -0.10    0.46
  24   4   5   -0.13    0.51
  26  -4   5    0.10    0.61
 -26   4  -5   -0.75    0.50
  26   4   5    1.16    0.56
  25  -5  -5    1.04    0.66
  25   5  -5    0.82    0.41
 -25   5   5    0.82    0.54
  25   5  -5    0.61    0.44
 -23  -5   5    0.15    0.51
  23  -5  -5    0.53    0.59
 -23  -5   5    0.15    0.44
 -23  -5   5   -0.02    0.60
  23   5  -5   -0.10    0.42
 -23   5   5    0.17    0.44
 -23   5   5   -0.14    0.40
  23   5  -5   -0.18    0.37
  23   5  -5    0.15    0.46
 -21  -5   5   -0.66    0.36
 -21  -5   5   -0.26    0.36
 -21  -5   5    0.78    0.44
  21  -5  -5   -0.60    0.47
 -21   5   5    0.24    0.39
 -21   5   5   -0.11    0.40
  21   5  -5    0.01    0.43
  21   5  -5   -0.52    0.40
  21   5  -5    0.10    0.34
  19  -5  -5    2.11    0.61
 -19  -5   5    2.00    0.52
 -19  -5   5    1.25    0.43
 -19  -5   5    2.78    0.61
 -19   5   5    1.62    0.51
 -19   5   5    2.68    0.62
  19   5  -5    1.43    0.51
  19   5  -5    1.69    0.41
  19   5  -5    2.00    0.51
 -17  -5   5   11.74    0.83
  17  -5  -5   13.71    1.15
 -17  -5   5   13.04    1.02
 -17   5   5   13.38    1.06
  17   5  -5   12.33    0.97
 -17   5   5   12.98    1.06
  17   5  -5   13.57    0.96
 -15  -5   5    1.87    0.37
 -15  -5   5    2.51    0.46
  15  -5  -5    0.92    0.57
 -15   5   5    2.86    0.57
  15   5  -5    2.87    0.52
 -15   5   5    1.44    0.44
  15   5  -5    1.25    0.38
 -13  -5   5    3.03    0.54
 -13  -5   5    2.91    0.41
  13  -5  -5    1.86    0.57
  13   5  -5    2.00    0.45
 -13   5   5    1.95    0.47
  13   5  -5    2.49    0.45
 -13   5   5    2.71    0.50
 -11  -5   5   41.40    1.57
  11  -5  -5   41.34    1.73
 -11  -5   5   40.75    1.73
  11  -5  -5   34.16    1.76
  11   5  -5   41.32    1.62
  11   5  -5   38.55    1.66
 -11   5   5   36.80    1.68
 -11   5   5   39.02    1.70
   9  -5  -5    8.86    0.82
  -9  -5   5    7.21    0.68
   9  -5  -5    8.52    0.70
  -9  -5   5    8.43    0.61
   9   5  -5    8.38    0.68
   9   5  -5    7.19    0.63
  -9   5   5    7.52    0.71
  -9   5   5    7.72    0.69
   7  -5  -5    5.24    0.55
   7  -5  -5    3.65    0.61
  -7  -5   5    5.22    0.49
  -7  -5   5    4.74    0.55
   7   5  -5    4.93    0.51
  -7   5   5    4.98    0.48
  -7   5   5    4.04    0.52
   7   5  -5    4.85    0.56
  -7   5   5    4.32    0.53
   5  -5  -5    8.42    0.77
  -5  -5   5    8.99    0.62
   5  -5  -5    8.30    0.63
  -5  -5   5    8.89    0.74
   5   5  -5    8.20    0.68
  -5   5   5    9.47    0.65
   5   5  -5    9.47    0.68
  -5   5   5    8.98    0.71
  -5   5   5    9.15    0.48
  -3  -5   5    8.91    0.62
   3  -5  -5    9.16    0.65
  -3  -5   5    7.54    0.64
   3  -5  -5   10.91    0.82
   3   5  -5    9.61    0.64
   3   5  -5    7.84    0.66
  -3   5   5    8.28    0.65
  -3   5   5    9.02    0.68
  -3   5   5    8.53    0.53
  -1  -5   5   20.42    1.00
   1  -5  -5   19.05    1.16
  -1  -5   5   19.26    0.94
   1  -5  -5   19.05    0.92
  -1   5   5   21.17    0.88
  -1   5   5   20.04    1.01
   1   5  -5   21.28    0.97
   1   5  -5   19.30    1.01
  -1  -5  -5    9.89    0.83
   1  -5   5   10.76    0.70
  -1  -5  -5   10.78    0.66
   1  -5   5   11.22    0.75
   1   5   5    9.46    0.69
   1   5   5   12.54    0.63
  -1   5  -5   10.97    0.75
  -1   5  -5   11.06    0.67
   3  -5   5    3.72    0.43
  -3  -5  -5    4.49    0.43
   3  -5   5    4.33    0.47
  -3  -5  -5    3.66    0.54
  -3   5  -5    4.98    0.53
   3   5   5    4.44    0.48
   3   5   5    3.90    0.43
  -3   5  -5    4.09    0.42
  -5  -5  -5    2.05    0.45
   5  -5   5    2.58    0.44
  -5  -5  -5    2.33    0.33
  -5   5  -5    1.82    0.31
   5   5   5    1.67    0.36
  -5   5  -5    1.84    0.40
   5   5   5    1.86    0.34
  -7  -5  -5    1.59    0.40
  -7  -5  -5    0.41    0.27
   7  -5   5    0.68    0.30
  -7   5  -5    0.27    0.30
   7   5   5    0.35    0.27
  -7   5  -5    0.67    0.26
   7   5   5    0.72    0.29
  -9  -5  -5   16.04    0.77
   9  -5   5   16.26    0.90
  -9  -5  -5   15.35    1.03
   9   5   5   14.68    0.82
  -9   5  -5   17.06    0.79
   9   5   5   16.54    0.94
  -9   5  -5   12.99    0.91
  11  -5   5    5.30    0.59
 -11  -5  -5    5.79    0.67
 -11   5  -5    4.92    0.44
 -11   5  -5    4.25    0.62
  11   5   5    6.79    0.64
  11   5   5    5.29    0.49
  13  -5   5   11.31    0.87
 -13  -5  -5   11.54    1.00
 -13   5  -5   11.86    0.89
  13   5   5   12.26    0.85
  15  -5   5    4.44    0.55
  15   5   5    5.72    0.64
 -15   5  -5    5.49    0.67
  17  -5   5   -0.24    0.36
 -17   5  -5    0.52    0.40
  17   5   5    0.25    0.34
  19  -5   5    0.28    0.42
 -19   5  -5   -0.45    0.39
  19   5   5   -0.14    0.34
  21  -5   5    0.38    0.39
  21   5   5    0.46    0.43
 -21   5  -5    0.29    0.54
  23  -5   5    0.37    0.52
 -23   5  -5    0.35    0.50
  23   5   5    0.45    0.55
 -25   5  -5    1.00    0.58
  25   5   5    2.48    0.62
 -24  -6   5    0.52    0.43
  24  -6  -5   -1.07    0.56
 -24  -6   5    0.25    0.54
 -24   6   5    1.04    0.57
 -24   6   5   -0.59    0.54
  24   6  -5   -0.60    0.48
  24   6  -5    0.12    0.36
 -22  -6   5   -0.27    0.39
  22  -6  -5    0.00    0.55
 -22  -6   5    0.44    0.46
  22   6  -5   -0.23    0.36
  22   6  -5   -0.41    0.38
 -22   6   5   -0.44    0.53
 -22   6   5   -0.25    0.53
 -20  -6   5    1.14    0.39
 -20  -6   5    0.53    0.54
  20  -6  -5    1.09    0.69
 -20   6   5    0.68    0.47
 -20   6   5    0.80    0.47
  20   6  -5    0.65    0.35
  20   6  -5    0.28    0.46
 -18  -6   5    4.09    0.65
 -18  -6   5    3.61    0.54
  18  -6  -5    2.21    0.68
  18   6  -5    1.83    0.53
 -18   6   5    2.54    0.56
  18   6  -5    4.02    0.61
 -18   6   5    3.51    0.62
 -16  -6   5    2.92    0.54
  16  -6  -5    4.91    0.77
 -16  -6   5    4.26    0.55
 -16   6   5    4.15    0.63
 -16   6   5    4.46    0.65
  16   6  -5    4.64    0.64
  16   6  -5    3.87    0.56
 -14  -6   5   12.91    1.00
 -14  -6   5   12.77    0.80
  14  -6  -5   10.72    1.08
 -14   6   5   13.07    0.99
  14   6  -5   10.79    0.88
 -14   6   5   11.70    1.01
  14   6  -5   10.05    0.85
 -12  -6   5    0.58    0.31
 -12  -6   5    0.04    0.39
  12  -6  -5    0.40    0.42
  12  -6  -5    0.19    0.33
  12   6  -5    0.80    0.39
  12   6  -5    0.43    0.37
 -12   6   5    0.59    0.34
 -12   6   5    0.70    0.39
  10  -6  -5    6.99    0.83
 -10  -6   5    4.38    0.58
  10  -6  -5    7.29    0.71
 -10  -6   5    6.04    0.58
  10   6  -5    7.01    0.65
 -10   6   5    6.17    0.66
 -10   6   5    5.57    0.64
  10   6  -5    5.74    0.59
  -8  -6   5   -0.21    0.29
   8  -6  -5   -0.04    0.33
  -8  -6   5    0.22    0.25
   8  -6  -5   -0.36    0.32
   8   6  -5    0.13    0.27
   8   6  -5    0.10    0.28
  -8   6   5    0.35    0.33
  -8   6   5    0.30    0.32
   6  -6  -5    0.37    0.31
  -6  -6   5    0.24    0.30
  -6  -6   5    0.20    0.26
   6  -6  -5    0.28    0.36
   6   6  -5    0.15    0.26
  -6   6   5   -0.17    0.23
   6   6  -5    0.42    0.34
  -6   6   5   -0.15    0.28
   4  -6  -5    0.50    0.30
   4  -6  -5    0.59    0.40
  -4  -6   5    0.70    0.33
  -4  -6   5    1.06    0.35
   4   6  -5    0.76    0.32
  -4   6   5    0.47    0.23
  -4   6   5    0.85    0.35
   4   6  -5    0.76    0.28
  -4   6   5    0.80    0.31
  -2  -6   5    9.50    0.76
   2  -6  -5    9.80    0.87
   2  -6  -5    8.82    0.59
  -2  -6   5    9.38    0.66
   2   6  -5    8.65    0.68
  -2   6   5    9.27    0.77
  -2   6   5    8.41    0.54
   2   6  -5    9.37    0.75
   0  -6  -5    0.33    0.35
   0  -6   5    0.07    0.26
   0  -6  -5    0.21    0.26
   0   6   5    0.52    0.22
   0   6  -5    0.74    0.29
   0   6  -5    0.44    0.30
   0   6   5    0.29    0.29
  -2  -6  -5   11.97    0.94
  -2  -6  -5   12.31    0.68
   2  -6   5   11.91    0.76
  -2   6  -5   12.58    0.86
   2   6   5   12.17    0.72
   2   6   5   11.81    0.78
  -2   6  -5   12.92    0.74
  -4  -6  -5   19.36    0.89
  -4  -6  -5   20.59    1.20
   4  -6   5   20.01    1.02
  -4   6  -5   21.43    1.08
   4   6   5   19.17    0.94
  -4   6  -5   21.18    0.96
   4   6   5   20.45    1.07
   6  -6   5    7.32    0.64
  -6  -6  -5    6.84    0.73
   6   6   5    8.38    0.63
  -6   6  -5    7.09    0.56
   6   6   5    7.69    0.60
  -6   6  -5    7.68    0.69
   8  -6   5    0.69    0.34
  -8  -6  -5    1.22    0.43
  -8   6  -5    0.98    0.31
  -8   6  -5    1.27    0.44
   8   6   5    0.72    0.32
   8   6   5    0.68    0.35
  10  -6   5   -0.19    0.26
 -10  -6  -5    0.79    0.41
 -10   6  -5    0.98    0.38
  10   6   5    0.26    0.36
  10   6   5    0.29    0.28
 -10   6  -5    0.40    0.23
 -12  -6  -5    0.49    0.40
  12  -6   5   -0.10    0.30
  12   6   5   -0.19    0.29
 -12   6  -5    0.13    0.34
  12   6   5    0.45    0.29
 -12   6  -5    0.13    0.25
 -14  -6  -5    2.86    0.59
  14  -6   5    3.57    0.50
  14   6   5    2.58    0.48
 -14   6  -5    2.57    0.54
  16  -6   5    1.39    0.46
  16   6   5    2.23    0.49
 -16   6  -5    1.89    0.51
  18  -6   5    1.27    0.48
  18   6   5    1.30    0.45
 -18   6  -5    0.45    0.54
  20  -6   5   -0.22    0.44
  20   6   5    0.71    0.46
 -20   6  -5   -1.03    0.37
  22  -6   5    0.59    0.52
 -22   6  -5    0.47    0.48
  22   6   5    0.41    0.57
  24   6   5    0.96    0.53
 -24   6  -5    0.08    0.58
  23  -7  -5    1.31    0.73
 -23  -7   5    1.53    0.57
  23   7  -5    0.78    0.52
  23   7  -5    1.09    0.57
 -23   7   5    1.10    0.62
 -23   7   5    0.88    0.68
  21  -7  -5   -0.19    0.55
 -21  -7   5   -0.75    0.42
 -21   7   5   -0.33    0.58
 -21   7   5   -0.08    0.46
  21   7  -5   -0.34    0.38
  21   7  -5    0.13    0.46
 -19  -7   5    0.48    0.37
  19  -7  -5    1.44    0.62
 -19   7   5    0.75    0.57
 -19   7   5    0.79    0.59
  19   7  -5    1.23    0.45
  19   7  -5    1.16    0.40
  17  -7  -5    1.31    0.59
 -17  -7   5    0.78    0.40
 -17  -7   5    1.35    0.53
 -17   7   5    1.10    0.60
 -17   7   5    1.16    0.49
  17   7  -5    0.78    0.48
 -15  -7   5    0.70    0.35
  15  -7  -5    1.17    0.61
 -15  -7   5    0.62    0.40
  15   7  -5    0.56    0.43
 -15   7   5    0.74    0.50
 -15   7   5    0.94    0.55
  15   7  -5    1.45    0.43
  13  -7  -5   -0.08    0.52
 -13  -7   5    1.10    0.43
 -13  -7   5    1.11    0.43
  13   7  -5    0.16    0.39
 -13   7   5    0.41    0.41
 -13   7   5    0.46    0.40
  13   7  -5    0.31    0.33
  11  -7  -5    2.66    0.61
  11  -7  -5    2.37    0.47
 -11  -7   5    3.31    0.54
 -11  -7   5    4.08    0.51
  11   7  -5    3.00    0.51
 -11   7   5    3.54    0.55
  11   7  -5    2.73    0.48
 -11   7   5    2.45    0.58
   9  -7  -5   16.78    1.20
  -9  -7   5   15.35    1.02
   9  -7  -5   17.66    1.05
  -9  -7   5   17.07    0.94
   9   7  -5   16.84    1.00
   9   7  -5   17.78    0.98
  -9   7   5   19.12    1.06
  -9   7   5   15.47    1.04
   7  -7  -5    3.68    0.51
   7  -7  -5    2.07    0.52
  -7  -7   5    2.04    0.43
   7   7  -5    3.26    0.50
   7   7  -5    2.20    0.45
  -7   7   5    3.49    0.54
  -7   7   5    2.82    0.46
   5  -7  -5   -0.14    0.34
   5  -7  -5    0.28    0.30
  -5  -7   5   -0.25    0.32
  -5   7   5    0.08    0.32
  -5   7   5   -0.02    0.22
   5   7  -5    0.12    0.28
   5   7  -5    0.07    0.33
   3  -7  -5    3.64    0.62
  -3  -7   5    3.79    0.51
   3  -7  -5    3.92    0.46
  -3   7   5    3.75    0.39
   3   7  -5    3.62    0.50
  -3   7   5    3.71    0.54
   3   7  -5    3.40    0.52
  -3   7   5    3.23    0.44
   1  -7  -5    0.50    0.28
  -1  -7   5    0.48    0.34
   1  -7  -5   -0.21    0.35
  -1   7   5    0.42    0.32
   1   7  -5    0.01    0.33
   1   7  -5    0.29    0.34
  -1   7   5    0.25    0.24
  -1  -7  -5   17.49    1.16
   1  -7   5   16.88    0.94
  -1   7  -5   16.64    1.01
   1   7   5   16.90    0.83
   1   7   5   18.23    1.01
  -1   7  -5   17.56    0.93
  -3  -7  -5    1.01    0.44
   3  -7   5    0.16    0.30
  -3   7  -5    0.38    0.37
   3   7   5    0.40    0.30
  -3   7  -5    0.81    0.31
   3   7   5    1.01    0.32
   5  -7   5    0.75    0.32
  -5  -7  -5    0.85    0.44
   5   7   5    0.87    0.34
  -5   7  -5    1.92    0.42
  -5   7  -5    0.85    0.30
   5   7   5    1.43    0.36
   7  -7   5   -0.43    0.26
  -7  -7  -5   -0.31    0.34
   7   7   5    0.43    0.28
  -7   7  -5    0.12    0.39
  -7   7  -5   -0.33    0.21
   7   7   5   -0.31    0.24
   9  -7   5    1.37    0.43
  -9  -7  -5    0.34    0.38
   9   7   5    1.45    0.38
  -9   7  -5    1.26    0.34
   9   7   5    1.51    0.35
  -9   7  -5    0.85    0.40
 -11  -7  -5    0.65    0.44
  11  -7   5    0.22    0.29
  11   7   5    0.27    0.33
  11   7   5    0.21    0.31
 -11   7  -5   -0.26    0.33
 -11   7  -5    0.16    0.28
  13  -7   5    1.18    0.40
 -13  -7  -5    0.73    0.46
  13   7   5    1.48    0.42
 -13   7  -5    1.00    0.51
 -15  -7  -5    0.16    0.51
  15  -7   5    0.11    0.41
  15   7   5    1.68    0.48
 -15   7  -5   -0.42    0.38
  17  -7   5    0.02    0.43
 -17   7  -5   -0.17    0.50
  17   7   5    0.16    0.45
  19  -7   5    0.97    0.52
 -19   7  -5   -0.29    0.42
  19   7   5    0.56    0.50
 -21   7  -5   -0.76    0.41
  21   7   5    0.22    0.42
 -22  -8   5    0.48    0.47
  22  -8  -5    1.02    0.70
 -22   8   5    1.74    0.76
 -22   8   5    0.22    0.55
  22   8  -5    0.42    0.44
  22   8  -5   -0.07    0.55
 -20  -8   5    0.37    0.40
  20  -8  -5   -0.57    0.70
  20   8  -5    0.42    0.41
  20   8  -5    0.63    0.53
 -20   8   5   -0.28    0.53
 -20   8   5   -0.05    0.63
 -18  -8   5    1.35    0.45
  18  -8  -5   -0.07    0.55
 -18   8   5    1.01    0.52
 -18   8   5    0.66    0.60
  18   8  -5    1.05    0.45
  18   8  -5    0.58    0.39
 -16  -8   5    0.68    0.38
  16  -8  -5    0.23    0.64
 -16   8   5    0.90    0.55
 -16   8   5    0.66    0.58
  16   8  -5    0.07    0.46
 -14  -8   5   -0.24    0.34
  14  -8  -5    0.28    0.48
 -14   8   5    0.90    0.42
 -14   8   5   -0.20    0.40
  14   8  -5    0.21    0.36
 -12  -8   5   16.66    1.06
  12  -8  -5   16.23    1.05
  12  -8  -5   17.32    1.30
 -12   8   5   15.04    1.10
 -12   8   5   15.13    1.05
  12   8  -5   14.78    1.00
  10  -8  -5    6.05    0.66
 -10  -8   5    7.54    0.70
  10  -8  -5    6.92    0.88
 -10   8   5    6.88    0.78
  10   8  -5    7.78    0.73
  10   8  -5    6.21    0.66
 -10   8   5    7.19    0.71
  -8  -8   5    3.25    0.51
   8  -8  -5    3.11    0.47
   8  -8  -5    2.55    0.60
  -8   8   5    1.95    0.49
   8   8  -5    2.88    0.49
   8   8  -5    3.08    0.53
  -8   8   5    2.38    0.49
  -6  -8   5    0.12    0.28
   6  -8  -5   -0.11    0.33
   6  -8  -5   -0.38    0.40
  -6   8   5    0.23    0.38
  -6   8   5    0.29    0.33
   6   8  -5    0.06    0.34
   6   8  -5   -0.24    0.35
   4  -8  -5   -0.23    0.48
  -4  -8   5    0.40    0.31
   4   8  -5    0.38    0.30
  -4   8   5    0.09    0.31
   4   8  -5   -0.25    0.26
  -4   8   5    0.61    0.36
  -2  -8   5    8.93    0.73
   2  -8  -5    7.73    0.88
   2   8  -5    8.31    0.72
  -2   8   5    8.75    0.60
   2   8  -5    8.80    0.73
  -2   8   5    8.12    0.80
   0  -8  -5    0.08    0.41
   0  -8   5   -0.25    0.25
   0   8   5    0.62    0.30
   0   8  -5   -0.18    0.35
   0   8  -5    0.01    0.28
   0   8   5   -0.03    0.31
   2  -8   5    0.34    0.30
  -2  -8  -5    0.17    0.49
  -2   8  -5   -0.01    0.28
  -2   8  -5   -0.29    0.27
   2   8   5   -0.02    0.29
   2   8   5   -0.19    0.29
   4  -8   5   -0.01    0.29
  -4  -8  -5   -0.39    0.36
   4   8   5    0.13    0.37
  -4   8  -5   -0.03    0.28
  -4   8  -5   -0.18    0.28
   4   8   5   -0.05    0.31
   6  -8   5    0.26    0.31
  -6  -8  -5   -0.23    0.37
   6   8   5    0.58    0.34
  -6   8  -5    0.16    0.32
  -6   8  -5   -0.11    0.32
   6   8   5    0.26    0.29
  -8  -8  -5    0.08    0.42
   8  -8   5    0.08    0.35
   8   8   5    0.50    0.33
  -8   8  -5   -0.16    0.33
  -8   8  -5    0.36    0.35
   8   8   5    0.23    0.30
  10  -8   5    0.54    0.34
 -10  -8  -5   -0.56    0.40
  10   8   5    0.40    0.30
 -10   8  -5   -0.07    0.33
  10   8   5    0.13    0.41
 -10   8  -5    0.47    0.37
  12  -8   5    0.48    0.35
 -12  -8  -5   -0.14    0.42
 -12   8  -5   -0.14    0.38
  12   8   5    0.65    0.40
 -12   8  -5    0.20    0.36
  12   8   5   -0.31    0.32
 -14  -8  -5    0.13    0.56
  14  -8   5    0.15    0.43
  14   8   5    0.12    0.44
 -14   8  -5    0.26    0.38
  16  -8   5   -0.21    0.35
 -16   8  -5    0.40    0.43
  16   8   5    0.52    0.50
  18  -8   5    2.96    0.57
 -18   8  -5    2.14    0.58
  18   8   5    3.20    0.65
  20   8   5    1.26    0.53
 -20   8  -5    0.21    0.50
  19  -9  -5   -0.04    0.61
 -19  -9   5    0.39    0.43
  19   9  -5    0.30    0.46
 -19   9   5   -0.13    0.50
  19   9  -5   -0.04    0.41
 -19   9   5    0.00    0.61
 -17  -9   5    1.26    0.49
  17  -9  -5    0.21    0.57
 -17   9   5    0.74    0.52
 -17   9   5    0.03    0.57
  17   9  -5   -0.31    0.40
 -15  -9   5    0.76    0.41
  15  -9  -5   -0.01    0.54
 -15   9   5   -0.13    0.44
 -15   9   5    0.73    0.52
  15   9  -5    0.73    0.44
  13  -9  -5    1.44    0.49
  13  -9  -5    1.83    0.66
 -13  -9   5    0.79    0.41
 -13   9   5    1.94    0.64
 -13   9   5    1.85    0.53
  13   9  -5    3.64    0.57
  11  -9  -5    0.89    0.50
  11  -9  -5    1.11    0.58
 -11  -9   5    1.13    0.38
  11   9  -5    0.90    0.41
 -11   9   5    0.93    0.45
 -11   9   5    1.42    0.52
   9  -9  -5    0.35    0.51
  -9  -9   5    0.09    0.34
  -9   9   5   -0.48    0.40
  -9   9   5   -0.09    0.39
   9   9  -5   -0.07    0.33
  -7  -9   5    0.42    0.33
   7  -9  -5   -0.32    0.53
   7   9  -5   -0.14    0.34
  -7   9   5   -0.14    0.36
   5  -9  -5   -0.75    0.51
  -5  -9   5   -0.33    0.34
   5   9  -5    0.29    0.42
   5   9  -5   -0.26    0.30
  -5   9   5   -0.11    0.33
   3  -9  -5    0.43    0.48
  -3  -9   5    0.00    0.32
   3   9  -5    0.49    0.38
  -3   9   5    0.69    0.39
   3   9  -5    0.96    0.43
   1  -9  -5    0.52    0.57
  -1  -9   5    1.64    0.40
   1   9  -5    1.19    0.43
  -1   9   5    1.23    0.43
   1   9  -5    0.73    0.36
  -1  -9  -5    5.18    0.76
   1  -9   5    4.27    0.55
   1   9   5    4.33    0.51
   1   9   5    4.27    0.61
  -1   9  -5    5.08    0.61
  -1   9  -5    5.30    0.64
  -3  -9  -5    1.45    0.53
   3  -9   5    1.49    0.39
  -3   9  -5    1.19    0.39
   3   9   5    1.19    0.41
   3   9   5    1.05    0.40
  -3   9  -5    1.68    0.47
   5  -9   5    4.92    0.63
  -5  -9  -5    5.99    0.82
   5   9   5    5.14    0.57
  -5   9  -5    5.22    0.62
  -5   9  -5    6.01    0.61
   5   9   5    5.69    0.70
  -7  -9  -5    0.64    0.50
   7  -9   5    0.77    0.37
  -7   9  -5    1.05    0.42
   7   9   5    0.67    0.46
  -7   9  -5    0.33    0.34
   7   9   5    0.74    0.45
  -9  -9  -5    0.74    0.50
   9  -9   5    1.19    0.45
   9   9   5    0.85    0.45
  -9   9  -5    0.18    0.38
  -9   9  -5    0.61    0.35
   9   9   5    1.02    0.39
  11  -9   5   -0.17    0.40
 -11  -9  -5   -0.05    0.47
  11   9   5    0.44    0.45
 -11   9  -5    0.81    0.49
  11   9   5    0.19    0.38
 -11   9  -5    0.34    0.35
  13  -9   5   -0.09    0.34
 -13  -9  -5   -0.63    0.44
  13   9   5    0.17    0.39
 -13   9  -5   -0.31    0.39
 -15  -9  -5    0.75    0.55
  15  -9   5    0.59    0.49
 -15   9  -5   -0.64    0.38
  15   9   5    0.37    0.42
  17   9   5    1.15    0.47
 -17   9  -5    0.56    0.50
 -19   9  -5   -0.51    0.44
  19   9   5   -0.30    0.42
  18 -10  -5    0.20    0.72
 -18 -10   5    0.56    0.46
 -18  10   5    0.42    0.69
  18  10  -5    0.25    0.50
 -18  10   5   -0.62    0.54
  18  10  -5    0.25    0.45
 -16 -10   5    1.79    0.58
  16 -10  -5    2.40    0.92
 -16  10   5    1.73    0.75
 -16  10   5    2.32    0.66
  16  10  -5    1.60    0.61
  14 -10  -5    0.20    0.60
 -14 -10   5    0.30    0.38
 -14  10   5   -0.21    0.58
  14  10  -5    0.21    0.52
  12 -10  -5   -0.07    0.55
 -12 -10   5   -0.79    0.30
 -12  10   5   -0.02    0.43
  12  10  -5    0.01    0.40
  10 -10  -5   -0.06    0.54
 -10 -10   5    0.38    0.45
  10  10  -5    0.39    0.41
 -10  10   5    1.43    0.52
  -8 -10   5    0.06    0.34
   8 -10  -5   -0.04    0.50
  -8  10   5   -0.03    0.41
   8  10  -5   -0.10    0.34
  -6 -10   5   -0.14    0.33
   6 -10  -5   -0.34    0.49
   6  10  -5    0.53    0.37
  -6  10   5   -0.06    0.39
  -4 -10   5    1.13    0.38
   4 -10  -5    0.47    0.52
  -4  10   5    0.99    0.53
   4  10  -5    0.88    0.40
  -2 -10   5    0.12    0.32
   2 -10  -5    0.63    0.53
   2  10  -5   -0.38    0.30
  -2  10   5    0.73    0.43
   0 -10   5    1.60    0.48
   0 -10  -5    0.22    0.54
   0  10  -5    0.25    0.44
   0  10   5    1.65    0.50
  -2 -10  -5    0.42    0.52
   2 -10   5   -0.45    0.28
  -2  10  -5    0.05    0.43
  -2  10  -5   -0.02    0.36
   2  10   5    0.68    0.41
   2  10   5   -0.11    0.35
   4 -10   5    0.08    0.32
  -4 -10  -5   -0.80    0.40
  -4  10  -5    0.22    0.37
  -4  10  -5    0.09    0.34
   4  10   5    0.27    0.34
   4  10   5   -0.11    0.37
  -6 -10  -5    0.26    0.50
   6 -10   5    0.26    0.35
  -6  10  -5    0.80    0.39
   6  10   5    0.12    0.42
  -6  10  -5    1.11    0.45
   6  10   5    1.50    0.54
   8 -10   5   -0.76    0.28
  -8 -10  -5   -0.13    0.50
   8  10   5   -0.10    0.47
  -8  10  -5    0.07    0.43
   8  10   5   -0.52    0.34
  -8  10  -5    0.30    0.49
 -10 -10  -5   -0.54    0.44
  10 -10   5    0.03    0.35
 -10  10  -5    0.01    0.51
  10  10   5    0.41    0.40
  10  10   5    0.14    0.51
 -10  10  -5    0.32    0.39
 -12 -10  -5    0.50    0.52
  12 -10   5    0.51    0.48
  12  10   5    0.56    0.43
 -12  10  -5    0.33    0.44
  14 -10   5   -0.07    0.42
 -14 -10  -5    0.48    0.60
  14  10   5   -0.44    0.50
 -14  10  -5   -0.01    0.47
 -16 -10  -5   -0.03    0.61
  16  10   5   -0.03    0.60
 -16  10  -5   -0.09    0.49
 -13 -11   5    0.10    0.48
  13 -11  -5    0.78    0.82
 -13  11   5   -0.56    0.46
  13  11  -5    0.60    0.49
  11 -11  -5    2.96    0.88
 -11 -11   5    1.63    0.55
  11  11  -5    1.41    0.50
 -11  11   5    2.67    0.68
  -9 -11   5   -0.23    0.45
   9 -11  -5    0.24    0.70
   9  11  -5    0.29    0.45
  -9  11   5    0.22    0.47
   7 -11  -5    0.81    0.60
  -7 -11   5    0.52    0.38
   7  11  -5   -0.05    0.47
  -7  11   5   -0.66    0.41
   5 -11  -5    0.76    0.62
  -5 -11   5    0.08    0.36
   5  11  -5   -0.42    0.43
  -5  11   5    0.05    0.53
   3 -11  -5   -1.35    0.63
  -3 -11   5    0.30    0.36
   3  11  -5    0.14    0.39
  -3  11   5   -0.08    0.44
  -1 -11   5   -0.26    0.41
   1 -11  -5   -0.47    0.61
  -1  11   5   -0.41    0.41
   1  11  -5   -0.46    0.42
  -1 -11  -5   -0.79    0.49
   1 -11   5    0.01    0.36
  -1  11  -5   -0.58    0.44
   1  11   5    0.01    0.43
   3 -11   5    1.26    0.43
  -3 -11  -5    1.35    0.64
   3  11   5    1.24    0.53
  -3  11  -5    0.71    0.42
  -5 -11  -5    0.27    0.60
   5 -11   5    0.06    0.45
   5  11   5    0.35    0.52
  -5  11  -5    0.58    0.42
   5  11   5    1.02    0.51
   7 -11   5   -0.13    0.43
  -7 -11  -5   -0.12    0.68
   7  11   5   -0.50    0.42
  -7  11  -5    0.21    0.47
  -7  11  -5   -0.10    0.39
   7  11   5   -0.77    0.44
   9 -11   5    0.16    0.38
  -9 -11  -5   -0.43    0.54
  -9  11  -5   -0.07    0.51
   9  11   5    0.54    0.49
  -9  11  -5    0.00    0.56
   9  11   5    0.00    0.50
 -11 -11  -5    1.44    0.69
  11 -11   5    1.16    0.55
  11  11   5    0.57    0.64
 -11  11  -5    0.70    0.46
  11  11   5   -0.16    0.45
 -11  11  -5    0.12    0.52
  -8 -12   5   -0.42    0.39
   8 -12  -5    1.11    0.75
  -8  12   5   -0.32    0.51
   8  12  -5    1.04    0.54
   6 -12  -5    0.71    0.83
  -6 -12   5    0.03    0.40
   6  12  -5   -0.05    0.42
  -6  12   5    0.33    0.51
  -4 -12   5   -0.27    0.38
   4 -12  -5   -0.35    0.62
   4  12  -5   -0.03    0.41
  -4  12   5   -0.28    0.57
  -2 -12   5    0.32    0.50
   2 -12  -5    0.45    0.64
   2  12  -5    0.40    0.53
  -2  12   5   -0.84    0.41
   0 -12  -5    0.03    0.63
   0 -12   5    0.10    0.38
   0  12  -5   -0.10    0.41
   0  12   5    0.58    0.52
   2 -12   5    0.41    0.39
  -2 -12  -5   -0.25    0.74
  -2  12  -5   -0.28    0.41
   2  12   5    0.19    0.60
  -4 -12  -5    0.51    0.67
   4 -12   5    1.65    0.49
  -4  12  -5    0.97    0.57
   4  12   5    0.52    0.52
   6 -12   5    1.18    0.49
  -6 -12  -5    2.30    0.79
  -6  12  -5    2.17    0.57
   6  12   5    1.30    0.71
  26   0  -6    4.06    0.76
  26   0  -6    2.97    0.92
 -26   0   6    4.97    0.84
 -26   0   6    3.83    0.78
 -24   0   6    1.30    0.51
  24   0  -6    0.87    0.57
 -24   0   6    1.39    0.58
  24   0  -6    0.37    0.47
  22   0  -6   -0.28    0.44
 -22   0   6   -0.27    0.47
 -22   0   6    0.72    0.50
  22   0  -6    0.50    0.46
  20   0  -6    1.18    0.50
 -20   0   6    1.65    0.49
  20   0  -6    0.55    0.44
 -20   0   6    1.33    0.48
 -16   0   6   22.56    1.24
  16   0  -6   22.74    1.33
  16   0  -6   22.64    1.33
 -16   0   6   21.34    1.31
 -14   0   6   88.48    2.89
  14   0  -6   94.58    3.31
 -14   0   6   95.62    3.29
 -14   0   6   86.14    3.25
  14   0  -6   90.18    3.25
 -12   0   6    8.28    0.49
 -12   0   6    6.04    0.64
  12   0  -6    6.16    0.67
 -12   0   6    6.43    0.68
  12   0  -6    6.42    0.65
 -10   0   6   18.72    1.06
  10   0  -6   18.80    1.05
 -10   0   6   19.36    0.82
  10   0  -6   19.85    0.99
 -10   0   6   17.44    1.07
   8   0  -6   18.12    1.00
  -8   0   6   15.07    0.94
   8   0  -6   17.23    0.89
  -8   0   6   18.03    0.81
  -6   0   6   35.69    1.33
   6   0  -6   36.00    1.40
   6   0  -6   35.94    1.53
  -6   0   6   32.66    1.47
   4   0  -6   25.06    1.08
  -4   0   6   23.99    1.15
  -4   0   6   25.80    1.05
   4   0  -6   23.82    1.22
  -2   0   6    1.26    0.28
   2   0  -6    1.30    0.35
   2   0  -6    0.72    0.27
  -2   0   6    1.55    0.34
   0   0  -6   12.23    0.66
   0   0   6   11.81    0.68
   0   0  -6   12.22    0.79
   0   0   6   13.18    0.75
   2   0   6    3.45    0.44
  -2   0  -6    3.72    0.40
  -2   0  -6    3.15    0.46
   2   0   6    3.49    0.43
   4   0   6   13.89    0.79
   4   0   6   15.68    0.85
  -4   0  -6   15.04    0.79
  -4   0  -6   14.55    0.87
   6   0   6    0.44    0.27
  -6   0  -6    0.43    0.31
   6   0   6    0.36    0.25
  -6   0  -6    0.24    0.26
  -8   0  -6   35.73    1.54
   8   0   6   37.31    1.53
   8   0   6   37.00    1.40
  10   0   6    1.96    0.32
 -10   0  -6    2.13    0.45
  10   0   6    2.56    0.44
 -12   0  -6    1.84    0.46
  12   0   6    1.69    0.37
  14   0   6    0.18    0.29
 -14   0  -6    0.33    0.34
 -16   0  -6    0.21    0.43
  16   0   6   -0.45    0.38
  18   0   6   20.43    1.19
 -18   0  -6   21.00    1.28
 -20   0  -6    4.11    0.72
  20   0   6    4.51    0.63
 -22   0  -6    2.43    0.59
  22   0   6    0.99    0.54
  24   0   6    0.56    0.46
 -24   0  -6   -0.32    0.48
  26   0   6   -0.32    0.49
 -26   0  -6    0.70    0.57
 -27  -1   6   -0.21    0.55
  27  -1  -6    0.91    0.70
  27  -1  -6    0.93    0.56
 -27   1   6    0.68    0.61
  27   1  -6   -0.49    0.62
  27   1  -6    0.63    0.57
 -25  -1   6    0.34    0.64
 -25  -1   6    1.15    0.60
  25  -1  -6   -0.66    0.45
  25  -1  -6    0.23    0.70
  25   1  -6   -0.70    0.54
  25   1  -6    0.85    0.74
 -25   1   6    0.66    0.49
 -25   1   6   -1.14    0.46
  23  -1  -6    1.33    0.61
  23  -1  -6    1.51    0.63
 -23  -1   6    0.66    0.46
 -23  -1   6    1.59    0.57
 -23   1   6    1.48    0.51
  23   1  -6    0.46    0.46
  23   1  -6    1.24    0.57
 -23   1   6    1.49    0.67
  21  -1  -6    1.67    0.53
 -21  -1   6    1.81    0.57
  21  -1  -6    2.24    0.70
 -21  -1   6    2.27    0.55
 -21   1   6    3.38    0.66
 -21   1   6    2.28    0.60
  21   1  -6    0.65    0.60
  21   1  -6    1.96    0.54
 -19  -1   6    5.44    0.68
 -19  -1   6    5.22    0.74
  19  -1  -6    3.43    0.67
  19  -1  -6    4.94    0.74
 -19   1   6    3.49    0.68
  19   1  -6    3.63    0.68
 -19   1   6    3.74    0.60
  19   1  -6    2.45    0.58
 -17  -1   6    2.62    0.60
  17  -1  -6    2.53    0.56
 -17  -1   6    2.54    0.50
  17  -1  -6    2.53    0.53
  17   1  -6    1.36    0.53
  17   1  -6    1.36    0.43
 -17   1   6    2.05    0.50
 -17   1   6    2.17    0.49
 -15  -1   6    3.93    0.38
  15  -1  -6    3.45    0.58
 -15  -1   6    2.97    0.52
  15  -1  -6    4.50    0.61
 -15  -1   6    4.33    0.60
  15   1  -6    3.98    0.60
 -15   1   6    3.52    0.56
  15   1  -6    4.93    0.62
 -15   1   6    4.12    0.58
 -13  -1   6   15.73    1.06
  13  -1  -6   17.18    1.10
 -13  -1   6   16.81    0.79
 -13  -1   6   17.74    1.07
  13  -1  -6   15.54    1.03
 -13   1   6   15.68    1.00
  13   1  -6   15.97    0.99
 -13   1   6   16.42    1.04
  13   1  -6   17.22    1.11
  11  -1  -6    6.72    0.70
 -11  -1   6    8.31    0.75
  11  -1  -6    8.84    0.72
 -11  -1   6    8.44    0.54
 -11  -1   6    8.13    0.76
  11   1  -6    6.32    0.67
  11   1  -6    7.18    0.63
 -11   1   6    7.18    0.45
 -11   1   6    5.28    0.66
 -11   1   6    7.95    0.71
  -9  -1   6    3.35    0.49
   9  -1  -6    3.20    0.49
  -9  -1   6    2.86    0.33
   9  -1  -6    3.81    0.52
  -9   1   6    2.20    0.45
  -9   1   6    3.39    0.51
   9   1  -6    3.60    0.43
   9   1  -6    3.51    0.52
  -9   1   6    3.06    0.31
  -7  -1   6   -0.01    0.34
   7  -1  -6   -0.22    0.25
  -7  -1   6   -0.15    0.19
   7  -1  -6    0.12    0.24
  -7   1   6    0.02    0.27
  -7   1   6    0.20    0.21
   7   1  -6    0.33    0.23
   7   1  -6    0.69    0.32
  -5  -1   6    2.35    0.41
  -5  -1   6    2.30    0.34
   5  -1  -6    1.83    0.40
   5  -1  -6    2.05    0.36
  -5   1   6    2.57    0.33
   5   1  -6    2.44    0.44
   5   1  -6    3.14    0.35
  -5   1   6    2.38    0.41
  -3  -1   6   11.17    0.75
   3  -1  -6   12.93    0.86
  -3  -1   6   11.84    0.66
   3  -1  -6   11.44    0.74
   3   1  -6   12.57    0.81
  -3   1   6   11.92    0.63
  -3   1   6   10.25    0.73
   3   1  -6   10.55    0.61
   1  -1  -6   10.77    0.75
   1  -1  -6   10.17    0.70
  -1  -1   6   10.92    0.70
  -1  -1   6   11.28    0.67
  -1   1   6   10.94    0.67
  -1   1   6   10.69    0.71
   1   1  -6    9.64    0.74
   1   1  -6   11.86    0.60
   1  -1   6    1.44    0.29
  -1  -1  -6    0.63    0.25
   1  -1   6    1.39    0.32
  -1  -1  -6    0.53    0.30
  -1   1  -6    1.36    0.36
   1   1   6    1.03    0.30
   1   1   6    0.85    0.32
  -1   1  -6    1.15    0.26
  -3  -1  -6    0.34    0.32
   3  -1   6    0.18    0.21
   3  -1   6    0.47    0.30
  -3  -1  -6    0.63    0.26
   3   1   6    0.47    0.24
   3   1   6    0.38    0.25
  -3   1  -6    0.31    0.23
  -3   1  -6    0.57    0.30
   5  -1   6    0.12    0.23
  -5  -1  -6   -0.19    0.20
  -5  -1  -6   -0.07    0.25
   5  -1   6   -0.04    0.24
  -5   1  -6    0.25    0.21
   5   1   6   -0.06    0.24
  -5   1  -6    0.25    0.29
   5   1   6    0.25    0.29
   7  -1   6   10.74    0.72
  -7  -1  -6   11.28    0.76
   7  -1   6    9.65    0.62
  -7  -1  -6   10.07    0.73
   7   1   6   10.62    0.65
   7   1   6   10.44    0.70
  -7   1  -6   10.37    0.81
  -9  -1  -6    2.63    0.42
   9  -1   6    2.15    0.39
  -9  -1  -6    2.30    0.40
   9  -1   6    1.92    0.33
   9   1   6    2.59    0.42
  -9   1  -6    1.94    0.40
   9   1   6    2.65    0.34
 -11  -1  -6    0.46    0.32
  11  -1   6    0.38    0.34
  11  -1   6    0.80    0.23
  11   1   6    0.29    0.26
  11   1   6    0.67    0.35
 -11   1  -6    0.33    0.40
  13  -1   6    0.27    0.31
 -13  -1  -6    0.13    0.29
  13   1   6    0.85    0.35
 -13   1  -6    0.53    0.36
 -15  -1  -6    0.31    0.33
  15  -1   6    0.44    0.33
 -15   1  -6   -0.23    0.35
  15   1   6    0.26    0.31
  17  -1   6    4.43    0.61
 -17  -1  -6    4.55    0.64
 -17   1  -6    4.73    0.64
  17   1   6    4.25    0.60
 -19  -1  -6    0.25    0.47
  19  -1   6    0.31    0.38
 -19   1  -6    0.98    0.47
  19   1   6    0.37    0.36
  21  -1   6    0.11    0.40
 -21  -1  -6    0.21    0.53
  21   1   6   -0.43    0.35
 -21   1  -6   -1.18    0.49
 -23  -1  -6    2.50    0.59
  23  -1   6    1.66    0.60
  23   1   6    1.14    0.53
 -23   1  -6    1.46    0.63
 -25  -1  -6    0.18    0.50
  25  -1   6   -0.21    0.43
  25   1   6    0.18    0.56
 -25   1  -6    0.69    0.63
 -26  -2   6   -0.13    0.52
  26  -2  -6    0.16    0.61
  26  -2  -6    0.43    0.55
  26   2  -6    0.51    0.55
  26   2  -6   -0.41    0.42
 -26   2   6   -0.02    0.52
  26   2  -6   -0.62    0.58
 -26   2   6    1.02    0.73
  24  -2  -6    0.11    0.59
 -24  -2   6    0.23    0.49
  24  -2  -6    1.17    0.64
 -24  -2   6   -0.28    0.41
 -24   2   6   -0.27    0.57
  24   2  -6    0.97    0.63
 -24   2   6    0.38    0.55
  24   2  -6    0.97    0.59
  22  -2  -6    0.34    0.47
  22  -2  -6   -0.57    0.48
 -22  -2   6    0.20    0.50
 -22  -2   6    0.09    0.47
 -22   2   6   -0.32    0.50
  22   2  -6    0.65    0.61
  22   2  -6    0.99    0.58
 -22   2   6    0.57    0.49
 -20  -2   6    1.67    0.53
  20  -2  -6    2.47    0.58
 -20  -2   6    2.95    0.58
  20  -2  -6    3.94    0.73
  20   2  -6    1.95    0.61
 -20   2   6    1.77    0.56
  20   2  -6    1.82    0.54
 -20   2   6    2.70    0.58
 -18  -2   6   -0.28    0.38
  18  -2  -6    0.06    0.38
  18  -2  -6    0.40    0.46
 -18  -2   6   -0.30    0.36
 -18  -2   6    0.27    0.28
  18   2  -6   -0.22    0.37
 -18   2   6    1.02    0.50
  18   2  -6    0.50    0.37
 -18   2   6    0.62    0.40
  16  -2  -6    4.47    0.73
 -16  -2   6    4.90    0.63
 -16  -2   6    3.94    0.43
 -16  -2   6    4.76    0.65
  16  -2  -6    4.95    0.66
  16   2  -6    4.08    0.64
  16   2  -6    4.37    0.59
 -16   2   6    3.58    0.58
 -16   2   6    4.38    0.62
  14  -2  -6    1.62    0.54
 -14  -2   6    1.55    0.31
 -14  -2   6    1.89    0.46
 -14  -2   6    2.59    0.51
  14  -2  -6    1.47    0.44
 -14   2   6    1.90    0.45
  14   2  -6    2.20    0.48
  14   2  -6    2.00    0.45
 -14   2   6    1.67    0.44
 -12  -2   6    1.06    0.36
  12  -2  -6    0.93    0.37
 -12  -2   6    0.70    0.29
  12  -2  -6    0.53    0.41
 -12   2   6    0.74    0.41
  12   2  -6    0.36    0.32
  12   2  -6    0.46    0.31
 -12   2   6    0.52    0.35
 -10  -2   6    3.64    0.51
 -10  -2   6    3.55    0.38
  10  -2  -6    3.38    0.52
  10  -2  -6    4.27    0.55
  10   2  -6    3.39    0.42
 -10   2   6    3.94    0.53
  10   2  -6    4.46    0.58
 -10   2   6    3.86    0.31
 -10   2   6    3.95    0.54
  -8  -2   6    3.62    0.39
   8  -2  -6    4.38    0.56
  -8  -2   6    2.73    0.46
   8  -2  -6    3.78    0.50
  -8   2   6    2.80    0.47
  -8   2   6    2.95    0.31
   8   2  -6    3.31    0.50
  -8   2   6    3.16    0.46
   8   2  -6    3.37    0.40
   6  -2  -6    0.44    0.28
  -6  -2   6    0.08    0.28
   6  -2  -6    0.25    0.27
  -6  -2   6   -0.04    0.20
  -6   2   6    0.15    0.19
   6   2  -6   -0.38    0.24
   6   2  -6   -0.11    0.20
  -6   2   6    0.48    0.31
   4  -2  -6    2.81    0.44
  -4  -2   6    2.96    0.38
  -4  -2   6    2.27    0.40
   4  -2  -6    3.29    0.48
  -4   2   6    2.56    0.45
   4   2  -6    2.43    0.29
  -4   2   6    3.67    0.37
   4   2  -6    3.32    0.48
  -2  -2   6    8.12    0.67
   2  -2  -6    9.17    0.68
  -2  -2   6    8.99    0.61
   2  -2  -6    9.21    0.69
  -2   2   6    9.12    0.54
   2   2  -6    8.29    0.69
  -2   2   6    7.55    0.63
   2   2  -6    7.56    0.46
   0  -2  -6   10.97    0.76
   0  -2  -6    9.80    0.76
   0  -2   6    9.53    0.71
   0  -2   6    8.98    0.68
   0   2  -6    9.74    0.74
   0   2  -6    9.73    0.49
   0   2   6   10.60    0.69
   0   2   6   10.56    0.64
   2  -2   6   11.65    0.70
  -2  -2  -6   11.88    0.81
  -2  -2  -6   11.13    0.74
   2  -2   6   10.47    0.69
  -2   2  -6   11.73    0.55
   2   2   6   11.73    0.68
   2   2   6    9.48    0.71
  -2   2  -6   12.41    0.80
   4  -2   6    6.66    0.57
  -4  -2  -6    6.33    0.58
   4  -2   6    5.98    0.53
  -4  -2  -6    6.45    0.61
   4   2   6    6.78    0.58
  -4   2  -6    6.27    0.63
   4   2   6    6.47    0.55
   6  -2   6    9.51    0.59
   6  -2   6    9.08    0.72
  -6  -2  -6   11.08    0.80
  -6  -2  -6   11.03    0.76
   6   2   6    9.11    0.67
  -6   2  -6    9.68    0.59
  -6   2  -6    9.04    0.78
   6   2   6   10.67    0.66
   8  -2   6    1.79    0.42
   8  -2   6    1.92    0.32
  -8  -2  -6    1.67    0.44
  -8  -2  -6    1.46    0.36
   8   2   6    1.64    0.30
   8   2   6    1.63    0.36
  -8   2  -6    1.78    0.29
  -8   2  -6    1.92    0.46
  10  -2   6   -0.08    0.28
 -10  -2  -6    0.92    0.37
  10  -2   6    0.50    0.24
 -10  -2  -6    0.55    0.38
  10   2   6    0.05    0.23
 -10   2  -6    0.54    0.24
 -10   2  -6    0.89    0.37
  10   2   6    0.76    0.32
 -12  -2  -6    1.93    0.40
  12  -2   6    2.57    0.44
 -12   2  -6    1.13    0.46
  12   2   6    2.58    0.43
  14  -2   6   -0.38    0.27
 -14  -2  -6   -0.20    0.36
 -14   2  -6    0.25    0.44
  14   2   6    0.19    0.32
  16  -2   6    0.89    0.37
 -16  -2  -6    1.26    0.44
  16   2   6    0.96    0.47
 -16   2  -6    0.77    0.49
  18  -2   6   -0.06    0.32
 -18  -2  -6    0.08    0.36
  18   2   6    0.11    0.43
 -18   2  -6    0.37    0.44
  20  -2   6   -0.40    0.35
 -20  -2  -6   -0.24    0.45
  20   2   6    0.33    0.40
 -20   2  -6    0.38    0.48
 -22  -2  -6    0.85    0.47
  22  -2   6    1.69    0.51
 -22   2  -6    1.87    0.66
  22   2   6    1.69    0.63
  24  -2   6    0.74    0.58
  24   2   6    1.11    0.60
 -24   2  -6    0.11    0.63
  27  -3  -6    1.71    0.97
  27  -3  -6    2.16    0.73
 -27  -3   6    1.07    0.65
 -27   3   6    3.37    0.84
  27   3  -6    2.34    0.73
  25  -3  -6    1.89    0.75
  25  -3  -6    1.73    0.61
 -25  -3   6    0.39    0.59
 -25  -3   6    0.37    0.54
  25   3  -6    0.13    0.73
 -25   3   6    1.06    0.58
  25   3  -6    0.60    0.64
 -25   3   6    0.67    0.54
  25   3  -6    0.05    0.40
  23  -3  -6    1.00    0.52
 -23  -3   6    0.47    0.47
  23  -3  -6    1.06    0.63
 -23  -3   6   -0.02    0.59
  23   3  -6    0.79    0.43
  23   3  -6    0.59    0.63
  23   3  -6    0.38    0.57
 -23   3   6    0.95    0.52
 -23   3   6    0.48    0.57
  21  -3  -6    2.32    0.60
  21  -3  -6    3.04    0.79
 -21  -3   6    3.35    0.67
 -21  -3   6    4.17    0.69
 -21   3   6    3.96    0.71
  21   3  -6    3.88    0.67
 -21   3   6    3.04    0.64
  21   3  -6    3.23    0.66
  21   3  -6    3.57    0.64
 -19  -3   6    4.18    0.48
 -19  -3   6    4.42    0.75
  19  -3  -6    3.08    0.67
  19  -3  -6    3.24    0.62
 -19  -3   6    3.57    0.61
 -19   3   6    3.77    0.65
  19   3  -6    3.14    0.65
 -19   3   6    4.41    0.70
  19   3  -6    4.25    0.65
 -17  -3   6    3.64    0.46
  17  -3  -6    3.44    0.60
  17  -3  -6    4.13    0.70
 -17  -3   6    2.62    0.59
 -17  -3   6    3.75    0.62
  17   3  -6    2.96    0.54
  17   3  -6    3.41    0.63
 -17   3   6    4.09    0.59
 -17   3   6    2.06    0.59
  15  -3  -6    3.95    0.68
  15  -3  -6    5.40    0.67
 -15  -3   6    4.87    0.46
 -15  -3   6    5.18    0.68
 -15  -3   6    5.30    0.67
  15   3  -6    5.30    0.59
 -15   3   6    5.06    0.65
 -15   3   6    4.86    0.65
  15   3  -6    5.27    0.64
 -13  -3   6   25.61    1.31
  13  -3  -6   24.06    1.46
 -13  -3   6   25.34    1.12
  13  -3  -6   26.73    1.34
  13   3  -6   25.21    1.17
 -13   3   6   26.32    1.33
 -13   3   6   23.54    1.30
  13   3  -6   24.99    1.32
 -11  -3   6   23.45    1.21
  11  -3  -6   23.73    1.32
 -11  -3   6   22.61    1.02
  11  -3  -6   22.97    1.27
  11   3  -6   20.76    1.01
 -11   3   6   23.67    1.27
 -11   3   6   22.61    1.21
  11   3  -6   23.69    1.23
   9  -3  -6    1.46    0.40
  -9  -3   6    1.67    0.35
  -9  -3   6    1.67    0.41
   9  -3  -6    0.35    0.33
   9   3  -6    1.33    0.30
  -9   3   6    1.21    0.38
   9   3  -6    1.22    0.40
  -9   3   6    1.71    0.25
  -9   3   6    1.27    0.37
  -7  -3   6    0.92    0.41
   7  -3  -6    0.50    0.31
  -7  -3   6    1.09    0.33
   7  -3  -6   -0.11    0.27
   7   3  -6    1.05    0.25
  -7   3   6    1.21    0.25
  -7   3   6    0.57    0.35
   7   3  -6    0.59    0.32
  -7   3   6    0.79    0.35
  -5  -3   6    8.46    0.71
   5  -3  -6    8.88    0.69
   5  -3  -6    8.92    0.74
  -5  -3   6    9.19    0.67
   5   3  -6    9.32    0.74
  -5   3   6    9.36    0.77
   5   3  -6    8.21    0.45
  -5   3   6    7.80    0.51
  -3  -3   6    4.10    0.51
   3  -3  -6    3.16    0.54
   3  -3  -6    4.67    0.52
  -3  -3   6    4.14    0.44
   3   3  -6    4.03    0.51
  -3   3   6    4.64    0.39
   3   3  -6    3.71    0.30
  -3   3   6    3.65    0.52
  -1  -3   6    0.35    0.27
   1  -3  -6    0.32    0.25
  -1  -3   6    0.53    0.27
   1  -3  -6    0.48    0.30
  -1   3   6    0.34    0.28
  -1   3   6   -0.09    0.23
   1   3  -6   -0.33    0.32
   1  -3   6    0.51    0.28
   1  -3   6    0.29    0.24
  -1  -3  -6    0.11    0.30
  -1  -3  -6    0.01    0.28
  -1   3  -6   -0.08    0.21
   1   3   6    0.19    0.22
   1   3   6    0.19    0.24
  -1   3  -6   -0.29    0.33
  -3  -3  -6    2.52    0.43
   3  -3   6    1.77    0.35
  -3  -3  -6    2.02    0.41
   3  -3   6    2.07    0.36
  -3   3  -6    2.39    0.34
   3   3   6    1.47    0.35
  -3   3  -6    1.88    0.41
   3   3   6    1.97    0.35
  -5  -3  -6   13.04    0.81
   5  -3   6   12.50    0.80
  -5  -3  -6   12.61    0.86
   5  -3   6   13.91    0.78
  -5   3  -6   14.63    0.75
   5   3   6   12.93    0.82
   5   3   6   13.39    0.75
  -5   3  -6   13.66    0.87
   7  -3   6    0.44    0.27
  -7  -3  -6    0.16    0.29
   7  -3   6   -0.19    0.23
  -7  -3  -6    0.30    0.26
  -7   3  -6   -0.11    0.21
  -7   3  -6    0.31    0.31
   7   3   6    0.12    0.32
   7   3   6    0.10    0.25
  -9  -3  -6    0.93    0.31
  -9  -3  -6    0.79    0.36
   9  -3   6    1.16    0.33
   9   3   6    0.68    0.28
  -9   3  -6    1.07    0.26
  -9   3  -6    1.06    0.37
  11  -3   6   -0.01    0.28
 -11  -3  -6    0.50    0.34
 -11  -3  -6   -0.65    0.28
 -11   3  -6   -0.03    0.39
  11   3   6   -0.05    0.23
  11   3   6    0.29    0.30
  13  -3   6    1.30    0.43
 -13  -3  -6    1.47    0.42
 -13   3  -6    1.17    0.47
  13   3   6    2.31    0.43
  15  -3   6    1.45    0.43
 -15  -3  -6    1.47    0.39
  15   3   6    1.49    0.43
 -15   3  -6    2.30    0.49
 -17  -3  -6    1.41    0.40
  17  -3   6    0.71    0.39
  17   3   6    1.11    0.40
 -17   3  -6    1.65    0.60
 -19  -3  -6    0.12    0.50
  19  -3   6    0.18    0.43
 -19   3  -6    0.14    0.42
  19   3   6   -0.27    0.36
  21  -3   6    2.42    0.54
  21  -3   6    2.18    0.59
 -21   3  -6    2.37    0.61
  21   3   6    1.19    0.49
  23  -3   6    1.27    0.51
  23  -3   6    0.85    0.67
  23   3   6   -0.44    0.52
 -23   3  -6    1.31    0.57
  25  -3   6    0.61    0.63
 -25   3  -6    1.50    0.74
  25   3   6    0.74    0.53
 -26  -4   6    2.33    0.70
  26  -4  -6    0.79    0.75
  26  -4  -6    1.60    0.66
  26   4  -6    1.64    0.69
  26   4  -6    0.95    0.61
 -26   4   6    1.34    0.66
 -24  -4   6   -0.18    0.55
  24  -4  -6   -0.31    0.44
 -24  -4   6    0.02    0.52
  24  -4  -6   -0.13    0.75
  24   4  -6    0.26    0.51
 -24   4   6   -0.23    0.48
 -24   4   6   -0.02    0.50
  24   4  -6   -0.09    0.47
  22  -4  -6   -0.29    0.55
 -22  -4   6    0.52    0.47
  22  -4  -6    0.37    0.58
 -22  -4   6   -0.15    0.47
  22   4  -6    0.08    0.39
  22   4  -6   -0.17    0.40
 -22   4   6    0.43    0.47
  22   4  -6    0.11    0.39
 -22   4   6    0.10    0.47
 -20  -4   6    3.20    0.46
 -20  -4   6    3.61    0.64
 -20  -4   6    2.94    0.63
  20  -4  -6    2.09    0.58
  20  -4  -6    2.78    0.71
  20   4  -6    2.80    0.66
 -20   4   6    2.87    0.65
  20   4  -6    4.20    0.59
 -20   4   6    1.49    0.62
 -18  -4   6    1.05    0.45
  18  -4  -6    1.17    0.54
 -18  -4   6    1.23    0.38
  18  -4  -6    1.23    0.55
  18   4  -6    1.14    0.42
 -18   4   6    0.60    0.52
 -18   4   6    1.12    0.47
  18   4  -6    0.98    0.44
 -16  -4   6    1.88    0.48
  16  -4  -6    3.13    0.61
 -16  -4   6    2.20    0.37
  16  -4  -6    1.90    0.50
 -16   4   6    2.45    0.54
 -16   4   6    2.43    0.52
  16   4  -6    1.38    0.45
  16   4  -6    2.08    0.45
  14  -4  -6    9.31    0.86
 -14  -4   6    9.10    0.87
 -14  -4   6   10.96    0.68
  14  -4  -6    9.35    0.95
 -14   4   6   11.05    0.88
 -14   4   6    9.01    0.86
  14   4  -6   10.66    0.85
  14   4  -6    9.92    0.87
 -12  -4   6    8.51    0.66
  12  -4  -6    7.42    0.75
 -12  -4   6   10.22    0.82
  12  -4  -6    9.10    0.89
  12   4  -6    9.38    0.83
 -12   4   6    6.75    0.74
  12   4  -6    9.03    0.75
 -12   4   6    8.87    0.83
  10  -4  -6    0.17    0.32
 -10  -4   6    0.31    0.30
 -10  -4   6    0.36    0.31
  10  -4  -6    0.30    0.38
 -10   4   6    0.01    0.31
 -10   4   6   -0.17    0.28
  10   4  -6   -0.23    0.26
  10   4  -6    0.14    0.30
  -8  -4   6   -0.22    0.28
   8  -4  -6    0.01    0.34
   8  -4  -6    0.45    0.33
  -8  -4   6    0.10    0.24
   8   4  -6    0.28    0.32
   8   4  -6    0.07    0.27
  -8   4   6   -0.09    0.28
  -8   4   6    0.05    0.31
  -6  -4   6    4.56    0.55
  -6  -4   6    3.89    0.48
   6  -4  -6    3.44    0.52
   6  -4  -6    4.20    0.61
  -6   4   6    3.91    0.55
  -6   4   6    3.52    0.56
   6   4  -6    5.11    0.59
   6   4  -6    4.11    0.50
  -6   4   6    4.61    0.39
   4  -4  -6    0.09    0.27
  -4  -4   6    0.44    0.28
  -4  -4   6    0.36    0.27
   4  -4  -6    0.49    0.35
  -4   4   6    0.62    0.22
   4   4  -6    0.06    0.26
  -4   4   6    0.79    0.32
   4   4  -6    0.73    0.34
   2  -4  -6    3.31    0.56
  -2  -4   6    2.77    0.49
   2  -4  -6    3.05    0.43
  -2  -4   6    3.34    0.46
   2   4  -6    3.27    0.46
  -2   4   6    3.15    0.37
   2   4  -6    3.37    0.49
  -2   4   6    3.19    0.48
   0  -4  -6   33.51    1.58
   0  -4  -6   33.46    1.43
   0  -4   6   38.82    1.54
   0  -4   6   35.54    1.45
   0   4   6   37.64    1.39
   0   4  -6   33.51    1.52
   0   4  -6   36.18    1.45
   0   4   6   32.86    1.48
  -2  -4  -6    0.76    0.33
   2  -4   6    0.22    0.32
  -2  -4  -6    0.68    0.36
   2  -4   6    0.52    0.28
  -2   4  -6    0.71    0.28
  -2   4  -6    1.15    0.39
   2   4   6    0.91    0.27
   2   4   6    0.90    0.36
   4  -4   6   31.86    1.39
   4  -4   6   33.24    1.41
  -4  -4  -6   33.97    1.38
  -4  -4  -6   32.89    1.53
   4   4   6   33.61    1.42
  -4   4  -6   33.21    1.33
   4   4   6   32.57    1.35
  -4   4  -6   33.55    1.53
   6  -4   6    0.12    0.33
  -6  -4  -6    0.17    0.38
   6  -4   6    0.02    0.26
  -6  -4  -6    0.11    0.29
   6   4   6   -0.33    0.23
  -6   4  -6   -0.22    0.28
  -6   4  -6    0.16    0.26
   6   4   6   -0.42    0.19
   8  -4   6   12.83    0.90
  -8  -4  -6   13.53    0.97
  -8  -4  -6   14.75    0.83
   8  -4   6   14.80    0.79
   8   4   6   13.97    0.91
  -8   4  -6   13.86    0.74
   8   4   6   12.94    0.79
  -8   4  -6   13.03    0.91
  10  -4   6   15.43    0.93
 -10  -4  -6   16.99    0.90
 -10  -4  -6   15.52    1.12
  10   4   6   14.79    0.93
 -10   4  -6   16.09    1.00
 -10   4  -6   14.86    0.76
  10   4   6   15.43    0.83
 -12  -4  -6    3.97    0.59
 -12  -4  -6    3.82    0.50
  12  -4   6    3.51    0.50
  12   4   6    3.21    0.51
 -12   4  -6    2.12    0.49
 -14  -4  -6    2.09    0.43
  14  -4   6    1.91    0.49
  14   4   6    1.96    0.47
 -14   4  -6    2.48    0.51
  16  -4   6    4.21    0.59
 -16   4  -6    5.51    0.76
  16   4   6    5.98    0.69
  18  -4   6    0.89    0.47
 -18   4  -6    0.87    0.47
  18   4   6    0.42    0.40
  20  -4   6    0.11    0.47
 -20   4  -6   -0.37    0.54
  20   4   6    0.48    0.53
  22  -4   6    0.22    0.52
  22   4   6    0.78    0.48
 -22   4  -6   -0.46    0.48
  24  -4   6    0.18    0.57
 -24   4  -6   -0.11    0.52
  24   4   6    0.14    0.47
 -25  -5   6   -0.79    0.59
  25  -5  -6    0.07    0.67
  25   5  -6    0.02    0.58
 -25   5   6   -0.19    0.63
 -25   5   6    0.64    0.58
 -23  -5   6    0.67    0.72
  23  -5  -6    1.12    0.65
 -23  -5   6    0.00    0.49
  23  -5  -6    0.49    0.52
  23   5  -6    0.24    0.46
  23   5  -6    1.08    0.47
 -23   5   6   -0.11    0.60
 -23   5   6    0.96    0.55
  23   5  -6   -0.03    0.60
  21  -5  -6    1.41    0.56
 -21  -5   6    1.24    0.47
  21  -5  -6    1.23    0.74
 -21  -5   6    2.52    0.65
  21   5  -6    1.43    0.56
 -21   5   6    1.47    0.55
 -21   5   6    0.30    0.46
  21   5  -6    1.23    0.60
  21   5  -6    1.23    0.44
 -19  -5   6    0.10    0.38
  19  -5  -6    0.10    0.42
  19  -5  -6    1.22    0.58
 -19  -5   6   -0.03    0.38
 -19   5   6    0.67    0.47
 -19   5   6    0.78    0.47
  19   5  -6    0.23    0.39
  19   5  -6    0.30    0.52
 -17  -5   6    4.17    0.55
  17  -5  -6    3.77    0.71
 -17  -5   6    4.13    0.69
  17  -5  -6    2.95    0.76
  17   5  -6    4.59    0.71
 -17   5   6    3.87    0.69
 -17   5   6    3.60    0.63
  17   5  -6    3.78    0.59
 -15  -5   6    3.87    0.48
  15  -5  -6    2.76    0.55
 -15  -5   6    2.46    0.52
  15  -5  -6    3.61    0.70
  15   5  -6    2.54    0.58
 -15   5   6    4.24    0.61
 -15   5   6    3.03    0.58
  15   5  -6    4.04    0.56
 -13  -5   6    2.69    0.55
 -13  -5   6    2.10    0.38
  13  -5  -6    1.13    0.49
  13  -5  -6    2.22    0.54
 -13   5   6    1.80    0.47
  13   5  -6    1.07    0.40
  13   5  -6    1.60    0.43
 -13   5   6    1.41    0.52
 -11  -5   6    0.62    0.36
  11  -5  -6    0.43    0.36
 -11  -5   6    0.49    0.30
  11  -5  -6    0.27    0.39
  11   5  -6    0.33    0.40
 -11   5   6   -0.52    0.28
  11   5  -6   -0.27    0.28
 -11   5   6    0.22    0.38
   9  -5  -6    5.40    0.71
  -9  -5   6    5.91    0.56
  -9  -5   6    6.13    0.70
   9  -5  -6    4.91    0.59
   9   5  -6    6.04    0.64
  -9   5   6    5.18    0.68
  -9   5   6    5.67    0.67
   9   5  -6    5.38    0.62
  -7  -5   6    2.38    0.47
   7  -5  -6    2.05    0.49
  -7  -5   6    2.49    0.39
   7  -5  -6    2.34    0.43
  -7   5   6    1.99    0.44
   7   5  -6    1.72    0.39
  -7   5   6    1.88    0.43
   7   5  -6    2.66    0.51
  -5  -5   6    1.76    0.38
   5  -5  -6    1.71    0.46
   5  -5  -6    1.67    0.42
  -5  -5   6    2.29    0.45
  -5   5   6    1.55    0.41
  -5   5   6    1.53    0.38
   5   5  -6    1.56    0.44
   5   5  -6    2.10    0.41
  -5   5   6    1.97    0.30
  -3  -5   6   11.69    0.90
  -3  -5   6   13.73    0.81
   3  -5  -6   12.72    0.85
   3  -5  -6   11.85    1.00
  -3   5   6   13.30    0.69
  -3   5   6   13.61    0.89
   3   5  -6   13.37    0.86
   3   5  -6   13.16    0.94
   1  -5  -6    8.40    0.69
   1  -5  -6    7.90    0.78
  -1  -5   6    8.75    0.70
  -1  -5   6    8.18    0.66
   1   5  -6    7.79    0.66
   1   5  -6    9.23    0.76
  -1   5   6    9.36    0.77
  -1   5   6    7.71    0.59
   1  -5   6   37.51    1.52
  -1  -5  -6   37.35    1.50
  -1  -5  -6   34.86    1.67
   1  -5   6   38.51    1.55
   1   5   6   36.98    1.44
  -1   5  -6   34.10    1.58
  -1   5  -6   37.04    1.47
   1   5   6   33.18    1.52
   3  -5   6   11.81    0.81
  -3  -5  -6   12.37    0.78
   3  -5   6   13.03    0.85
  -3  -5  -6   12.87    0.95
  -3   5  -6   10.37    0.82
   3   5   6   11.88    0.80
   3   5   6   12.03    0.74
  -3   5  -6   12.21    0.77
   5  -5   6   -0.05    0.24
   5  -5   6   -0.08    0.30
  -5  -5  -6    0.65    0.31
  -5  -5  -6   -0.18    0.34
  -5   5  -6   -0.52    0.26
  -5   5  -6    0.28    0.40
   5   5   6    0.27    0.27
   5   5   6    0.35    0.28
   7  -5   6    0.66    0.34
  -7  -5  -6    0.39    0.31
  -7  -5  -6    0.76    0.39
   7   5   6    0.66    0.38
  -7   5  -6    0.96    0.38
  -7   5  -6    1.46    0.33
   7   5   6    0.99    0.35
  -9  -5  -6    0.22    0.29
  -9  -5  -6    0.07    0.37
   9  -5   6    0.13    0.29
  -9   5  -6    0.35    0.35
   9   5   6    0.43    0.31
  -9   5  -6   -0.10    0.25
   9   5   6   -0.48    0.33
  11  -5   6   -0.16    0.31
 -11  -5  -6    0.41    0.40
  11   5   6   -0.08    0.28
 -11   5  -6    0.47    0.46
  11   5   6    0.25    0.33
  13  -5   6    2.14    0.45
 -13  -5  -6    2.46    0.56
  13   5   6    4.54    0.59
 -13   5  -6    3.30    0.58
  15  -5   6    0.30    0.42
 -15   5  -6    0.17    0.38
  15   5   6   -0.31    0.34
  17  -5   6    0.16    0.44
  17   5   6    0.38    0.47
 -17   5  -6   -0.28    0.39
  19  -5   6    0.04    0.47
 -19   5  -6    1.34    0.51
  19   5   6    0.56    0.40
  21  -5   6    1.05    0.47
  21   5   6    0.92    0.52
 -21   5  -6    0.31    0.63
  23  -5   6   -0.19    0.46
  23   5   6    0.45    0.51
 -23   5  -6   -0.73    0.48
 -24  -6   6    0.81    0.54
  24  -6  -6    0.42    0.67
 -24  -6   6    0.71    0.66
  24   6  -6    1.12    0.65
  24   6  -6    0.43    0.52
 -24   6   6    0.08    0.55
 -24   6   6    0.91    0.75
 -22  -6   6    0.21    0.38
 -22  -6   6   -0.06    0.58
  22  -6  -6    0.03    0.62
 -22   6   6    0.78    0.64
  22   6  -6   -0.20    0.37
  22   6  -6   -0.04    0.41
 -22   6   6    0.60    0.65
 -20  -6   6    4.39    0.63
  20  -6  -6    3.77    0.70
  20  -6  -6    5.39    0.98
 -20  -6   6    3.86    0.66
 -20   6   6    4.41    0.76
 -20   6   6    4.82    0.76
  20   6  -6    4.35    0.77
  20   6  -6    4.48    0.66
  18  -6  -6    6.17    0.80
 -18  -6   6    4.82    0.70
  18  -6  -6    4.68    0.91
 -18  -6   6    6.91    0.66
 -18   6   6    6.62    0.84
  18   6  -6    6.01    0.71
 -18   6   6    4.90    0.76
  18   6  -6    5.99    0.80
 -16  -6   6    0.36    0.50
  16  -6  -6    1.38    0.55
 -16  -6   6    1.04    0.38
  16  -6  -6    0.14    0.41
 -16   6   6    0.88    0.46
  16   6  -6    0.17    0.48
 -16   6   6    1.30    0.59
  16   6  -6    1.47    0.53
  14  -6  -6    1.41    0.55
  14  -6  -6    0.84    0.44
 -14  -6   6    1.69    0.48
 -14  -6   6    0.93    0.41
  14   6  -6    1.53    0.52
 -14   6   6    1.36    0.48
  14   6  -6    1.79    0.46
 -14   6   6    1.54    0.52
  12  -6  -6    1.45    0.53
 -12  -6   6    2.50    0.52
  12  -6  -6    2.28    0.49
 -12  -6   6    2.20    0.41
 -12   6   6    1.93    0.51
  12   6  -6    2.18    0.45
  12   6  -6    1.77    0.46
 -12   6   6    2.74    0.54
  10  -6  -6    0.49    0.42
  10  -6  -6    0.52    0.56
 -10  -6   6    1.16    0.36
 -10  -6   6    1.64    0.46
  10   6  -6    2.52    0.47
 -10   6   6    1.11    0.40
  10   6  -6    0.39    0.33
 -10   6   6    1.26    0.44
  -8  -6   6    0.84    0.37
   8  -6  -6    0.04    0.40
   8  -6  -6    0.55    0.32
  -8  -6   6   -0.72    0.28
   8   6  -6    0.39    0.31
  -8   6   6    0.32    0.37
   8   6  -6    0.29    0.41
  -8   6   6    0.09    0.32
  -6  -6   6    0.52    0.35
  -6  -6   6    0.87    0.32
   6  -6  -6    1.32    0.36
   6  -6  -6    0.69    0.42
  -6   6   6    0.85    0.39
   6   6  -6    0.72    0.35
  -6   6   6    0.68    0.32
   6   6  -6    1.04    0.34
   4  -6  -6   14.28    1.05
   4  -6  -6   13.34    0.87
  -4  -6   6   13.24    0.83
  -4  -6   6   12.19    0.87
   4   6  -6   12.16    0.82
  -4   6   6   12.81    0.76
   4   6  -6   12.42    0.88
  -4   6   6   11.53    0.88
  -2  -6   6    6.61    0.66
   2  -6  -6    5.85    0.78
  -2  -6   6    5.04    0.65
   2  -6  -6    5.52    0.59
   2   6  -6    6.25    0.66
  -2   6   6    7.14    0.53
  -2   6   6    6.65    0.73
   2   6  -6    7.23    0.64
   0   6  -6    2.73    0.46
   0   6   6    2.16    0.50
  -2  -6  -6    1.17    0.35
  -2  -6  -6    1.49    0.53
   2  -6   6    1.15    0.36
   2  -6   6    0.97    0.36
   2   6   6    1.63    0.38
   2   6   6    1.53    0.39
  -2   6  -6    1.57    0.48
  -2   6  -6    1.98    0.43
  -4  -6  -6    7.35    0.61
   4  -6   6    7.38    0.67
  -4  -6  -6    6.11    0.74
  -4   6  -6    7.23    0.62
   4   6   6    6.79    0.68
  -4   6  -6    8.22    0.78
   4   6   6    8.62    0.63
   6  -6   6    1.72    0.41
  -6  -6  -6    1.65    0.50
  -6   6  -6    1.74    0.45
   6   6   6    1.58    0.42
   6   6   6    1.41    0.43
  -6   6  -6    1.72    0.34
   8  -6   6   10.00    0.80
  -8  -6  -6   10.59    0.95
   8   6   6    9.01    0.74
  -8   6  -6   10.09    0.88
  -8   6  -6    9.76    0.70
   8   6   6    7.44    0.69
  10  -6   6    3.22    0.52
 -10  -6  -6    3.49    0.62
  10   6   6    4.25    0.53
 -10   6  -6    3.87    0.59
  10   6   6    4.07    0.59
 -10   6  -6    3.55    0.45
  12  -6   6    0.26    0.42
 -12  -6  -6    1.00    0.46
 -12   6  -6    0.40    0.39
  12   6   6    0.75    0.39
  14  -6   6    0.05    0.36
 -14  -6  -6    0.26    0.45
 -14   6  -6    0.97    0.47
  14   6   6    0.80    0.48
  16  -6   6    0.93    0.48
 -16   6  -6    0.19    0.44
  16   6   6    0.99    0.46
  18  -6   6    0.76    0.50
 -18   6  -6   -0.33    0.52
  18   6   6    0.82    0.54
  20  -6   6   -0.42    0.38
 -20   6  -6   -0.42    0.47
  20   6   6    0.99    0.58
  22  -6   6    0.73    0.63
 -22   6  -6    0.97    0.67
  22   6   6    2.17    0.66
 -21  -7   6   -0.11    0.57
  21  -7  -6    0.70    0.65
  21  -7  -6    0.34    0.52
 -21  -7   6    0.03    0.48
  21   7  -6   -0.12    0.46
 -21   7   6    0.98    0.61
 -21   7   6   -1.08    0.42
  21   7  -6    0.27    0.56
  19  -7  -6    4.69    0.89
 -19  -7   6    4.90    0.64
 -19  -7   6    4.42    0.71
  19  -7  -6    4.06    0.73
 -19   7   6    4.18    0.76
 -19   7   6    4.29    0.76
  19   7  -6    3.31    0.68
  17  -7  -6   -0.30    0.39
  17  -7  -6    0.80    0.57
 -17  -7   6    0.30    0.43
 -17  -7   6   -0.32    0.42
 -17   7   6   -0.94    0.37
  17   7  -6    0.23    0.41
 -17   7   6   -0.26    0.54
  15  -7  -6    1.25    0.58
 -15  -7   6    1.84    0.48
 -15  -7   6    1.59    0.58
  15  -7  -6    2.05    0.61
 -15   7   6    1.93    0.58
 -15   7   6    1.20    0.56
  15   7  -6    1.18    0.55
  15   7  -6    1.09    0.52
 -13  -7   6    4.54    0.68
  13  -7  -6    5.23    0.81
  13  -7  -6    4.96    0.67
 -13  -7   6    5.94    0.63
  13   7  -6    4.86    0.67
 -13   7   6    4.44    0.70
  13   7  -6    5.63    0.68
 -13   7   6    4.67    0.67
 -11  -7   6    2.59    0.44
  11  -7  -6    1.23    0.49
  11  -7  -6    1.45    0.65
 -11  -7   6    1.26    0.44
  11   7  -6    1.55    0.49
 -11   7   6    1.18    0.55
  11   7  -6    1.61    0.44
 -11   7   6    1.23    0.50
   9  -7  -6    4.38    0.74
   9  -7  -6    5.74    0.64
  -9  -7   6    5.05    0.64
  -9  -7   6    6.42    0.67
   9   7  -6    4.07    0.57
   9   7  -6    5.27    0.63
  -9   7   6    7.06    0.71
  -9   7   6    5.70    0.72
  -7  -7   6    2.51    0.49
   7  -7  -6    1.80    0.48
  -7  -7   6    1.84    0.46
   7  -7  -6    2.35    0.58
  -7   7   6    1.63    0.49
   7   7  -6    2.09    0.51
   7   7  -6    1.64    0.41
  -7   7   6    2.02    0.49
   5  -7  -6    1.18    0.40
   5  -7  -6    0.43    0.44
  -5  -7   6    1.02    0.40
  -5  -7   6    0.36    0.37
  -5   7   6    0.79    0.39
  -5   7   6    0.75    0.40
   5   7  -6    1.08    0.39
   5   7  -6    0.77    0.34
   3  -7  -6    0.29    0.34
  -3  -7   6    0.91    0.34
   3  -7  -6    0.91    0.51
   3   7  -6    0.99    0.44
  -3   7   6    0.44    0.39
   3   7  -6    1.21    0.41
   1  -7  -6    1.43    0.53
  -1  -7   6    1.60    0.40
   1  -7  -6    1.20    0.37
   1   7  -6    1.29    0.38
  -1   7   6    1.22    0.35
  -1   7   6    2.07    0.46
   1   7  -6    1.32    0.40
  -1  -7  -6    9.38    0.99
   1  -7   6    8.31    0.75
   1   7   6    9.18    0.64
   1   7   6    9.84    0.83
  -1   7  -6    7.17    0.78
  -1   7  -6    7.74    0.70
   3  -7   6    7.33    0.71
  -3  -7  -6    7.97    0.85
  -3   7  -6    7.82    0.77
   3   7   6    8.13    0.79
  -3   7  -6    6.91    0.63
   3   7   6    7.21    0.62
   5  -7   6   -0.04    0.39
  -5  -7  -6    1.09    0.49
   5   7   6    1.29    0.41
  -5   7  -6    0.60    0.46
   5   7   6    0.50    0.34
  -5   7  -6   -0.11    0.33
   7  -7   6    0.15    0.33
  -7  -7  -6   -0.01    0.40
  -7   7  -6   -0.48    0.40
  -7   7  -6    0.51    0.35
   7   7   6    0.04    0.38
   7   7   6   -0.14    0.36
  -9  -7  -6    0.54    0.44
   9  -7   6    1.19    0.46
   9   7   6    0.03    0.34
  -9   7  -6   -0.50    0.33
  -9   7  -6    0.18    0.32
   9   7   6    0.56    0.41
  11  -7   6    1.49    0.46
 -11  -7  -6    1.70    0.55
 -11   7  -6    1.24    0.53
  11   7   6    1.80    0.47
  11   7   6    1.85    0.46
  13  -7   6    0.53    0.49
 -13  -7  -6    1.70    0.64
  13   7   6    1.91    0.49
 -13   7  -6    1.69    0.49
 -15  -7  -6    1.32    0.56
  15  -7   6    2.26    0.52
 -15   7  -6    0.70    0.48
  15   7   6    1.70    0.57
  17  -7   6    0.29    0.42
 -17   7  -6   -0.12    0.54
  17   7   6    0.45    0.44
  19  -7   6   -0.85    0.40
 -19   7  -6    0.77    0.57
  19   7   6    0.98    0.50
  20  -8  -6    2.04    0.76
 -20  -8   6    1.46    0.49
  20  -8  -6    1.15    0.70
  20   8  -6    1.82    0.55
  20   8  -6    0.97    0.47
 -20   8   6    1.72    0.64
 -20   8   6    1.77    0.75
  18  -8  -6    0.62    0.58
  18  -8  -6    0.77    0.62
 -18  -8   6    0.45    0.43
  18   8  -6    0.83    0.48
 -18   8   6    0.94    0.65
 -18   8   6    0.57    0.64
 -16  -8   6    0.77    0.40
  16  -8  -6   -0.07    0.56
  16  -8  -6    0.07    0.44
 -16   8   6    0.29    0.52
  16   8  -6    0.06    0.40
 -16   8   6    0.50    0.50
  14  -8  -6   -0.38    0.38
 -14  -8   6    0.49    0.37
  14  -8  -6   -0.05    0.50
 -14   8   6    0.18    0.57
 -14   8   6   -0.05    0.41
  14   8  -6    0.08    0.44
  12  -8  -6   -0.18    0.45
  12  -8  -6   -0.42    0.46
 -12  -8   6    0.01    0.33
 -12   8   6   -0.38    0.46
  12   8  -6   -0.11    0.44
 -12   8   6    0.15    0.42
 -10  -8   6    1.33    0.45
  10  -8  -6    1.40    0.54
  10  -8  -6    1.44    0.56
  10   8  -6    0.56    0.40
 -10   8   6    0.70    0.47
  10   8  -6    1.06    0.41
 -10   8   6    1.43    0.49
   8  -8  -6    1.18    0.53
   8  -8  -6    1.16    0.47
  -8  -8   6    0.74    0.41
  -8   8   6    1.34    0.48
  -8   8   6    0.95    0.46
   8   8  -6    0.61    0.37
   8   8  -6    0.58    0.38
  -6  -8   6    1.13    0.39
   6  -8  -6    0.93    0.48
   6  -8  -6    2.12    0.68
  -6   8   6    1.40    0.48
   6   8  -6    1.90    0.48
  -6   8   6    0.87    0.44
   6   8  -6    1.40    0.43
  -4  -8   6    2.14    0.50
   4  -8  -6    3.00    0.66
  -4   8   6    2.61    0.52
   4   8  -6    3.02    0.57
   4   8  -6    3.13    0.50
   2  -8  -6    1.90    0.57
  -2  -8   6    3.37    0.49
   2   8  -6    2.30    0.54
  -2   8   6    1.76    0.51
   2   8  -6    2.72    0.53
   0  -8   6    5.05    0.60
   0  -8  -6    3.81    0.69
   0   8  -6    4.68    0.59
   0   8   6    4.86    0.66
   0   8   6    5.30    0.52
   0   8  -6    3.80    0.59
   2  -8   6    0.64    0.45
  -2  -8  -6    0.48    0.48
   2   8   6    0.42    0.36
  -2   8  -6    1.29    0.43
  -2   8  -6    0.30    0.33
   2   8   6    1.35    0.46
   4  -8   6    1.59    0.44
  -4  -8  -6    1.61    0.53
  -4   8  -6    1.38    0.43
   4   8   6    1.59    0.44
   4   8   6    1.75    0.44
  -4   8  -6    1.54    0.40
   6  -8   6    0.57    0.37
  -6  -8  -6    0.86    0.56
  -6   8  -6    0.15    0.30
  -6   8  -6    1.05    0.43
   6   8   6    0.58    0.45
   6   8   6    0.58    0.35
   8  -8   6    0.28    0.35
  -8  -8  -6   -0.68    0.35
  -8   8  -6    0.15    0.37
   8   8   6    0.58    0.43
   8   8   6    0.18    0.34
  -8   8  -6   -0.34    0.36
  10  -8   6   -0.51    0.40
 -10  -8  -6   -0.27    0.40
  10   8   6   -0.09    0.42
 -10   8  -6   -0.34    0.46
 -10   8  -6    0.28    0.32
  10   8   6   -0.23    0.32
 -12  -8  -6    1.15    0.56
  12  -8   6    1.40    0.45
 -12   8  -6    1.74    0.51
  12   8   6    1.65    0.49
 -14  -8  -6    1.57    0.60
  14  -8   6    0.80    0.53
 -14   8  -6    0.17    0.56
  14   8   6    0.46    0.52
  16  -8   6    0.10    0.41
 -16   8  -6   -0.11    0.47
  16   8   6   -0.34    0.41
  18  -8   6   -0.41    0.47
  18   8   6    0.51    0.49
 -18   8  -6   -0.31    0.50
  17  -9  -6    0.76    0.64
 -17  -9   6    0.05    0.50
  17  -9  -6    0.06    0.52
 -17   9   6    0.26    0.56
 -17   9   6    0.37    0.56
  17   9  -6    0.25    0.55
  15  -9  -6    1.71    0.58
 -15  -9   6    1.46    0.45
  15  -9  -6    2.07    0.82
 -15   9   6    1.58    0.72
  15   9  -6    1.53    0.55
 -15   9   6    1.43    0.67
 -13  -9   6   -0.95    0.41
  13  -9  -6   -0.09    0.43
  13  -9  -6   -0.25    0.54
 -13   9   6    0.28    0.47
  13   9  -6    0.18    0.40
 -13   9   6    0.02    0.47
  11  -9  -6    0.96    0.56
 -11  -9   6    0.50    0.38
 -11   9   6   -0.07    0.51
 -11   9   6    0.79    0.52
  11   9  -6    1.19    0.51
  -9  -9   6    1.59    0.43
   9  -9  -6    1.08    0.55
  -9   9   6    0.73    0.50
   9   9  -6    0.52    0.41
   7  -9  -6    0.83    0.57
  -7  -9   6    1.40    0.43
   7   9  -6    0.69    0.40
  -7   9   6    0.94    0.52
   5  -9  -6    1.27    0.58
  -5  -9   6    1.12    0.48
   5   9  -6    0.47    0.36
   5   9  -6    0.84    0.41
  -5   9   6    1.39    0.49
  -3  -9   6    3.48    0.60
   3  -9  -6    4.71    0.79
  -3   9   6    3.83    0.63
   3   9  -6    4.90    0.65
   3   9  -6    3.86    0.57
  -1  -9   6    4.85    0.61
   1  -9  -6    3.38    0.72
  -1   9   6    4.07    0.64
   1   9  -6    3.35    0.60
   1   9  -6    3.03    0.52
   1  -9   6    3.93    0.61
  -1  -9  -6    2.02    0.60
  -1   9  -6    3.02    0.57
   1   9   6    4.00    0.62
  -1   9  -6    3.34    0.61
  -3  -9  -6   -0.50    0.45
   3  -9   6    0.07    0.34
   3   9   6   -0.08    0.37
   3   9   6   -0.08    0.36
  -3   9  -6   -0.24    0.30
  -3   9  -6    0.38    0.48
  -5  -9  -6   -0.67    0.40
   5  -9   6   -0.29    0.33
   5   9   6   -0.23    0.38
  -5   9  -6    0.36    0.40
  -5   9  -6   -0.03    0.41
   5   9   6    0.09    0.40
  -7  -9  -6    1.55    0.60
   7  -9   6    3.08    0.55
  -7   9  -6    2.00    0.46
  -7   9  -6    0.92    0.54
   7   9   6    3.46    0.59
   7   9   6    3.21    0.54
  -9  -9  -6    0.21    0.53
   9  -9   6    0.83    0.41
  -9   9  -6    0.28    0.42
   9   9   6    0.77    0.46
   9   9   6    0.58    0.48
  -9   9  -6    1.09    0.46
  11  -9   6    0.35    0.39
 -11  -9  -6    0.58    0.53
  11   9   6    0.25    0.40
 -11   9  -6   -0.50    0.50
  13  -9   6    1.47    0.56
 -13  -9  -6    1.75    0.63
 -13   9  -6    1.68    0.66
  13   9   6    1.54    0.53
  15  -9   6    0.60    0.47
 -15  -9  -6    0.22    0.56
 -15   9  -6    0.07    0.51
  15   9   6   -0.42    0.56
 -14 -10   6   -0.29    0.39
  14 -10  -6   -0.43    0.57
 -14  10   6    0.85    0.57
  14  10  -6   -0.01    0.45
 -12 -10   6    0.21    0.37
  12 -10  -6   -0.65    0.75
  12  10  -6    0.14    0.43
 -12  10   6    0.39    0.53
  10 -10  -6    0.89    0.72
 -10 -10   6    0.53    0.49
  10  10  -6   -0.53    0.50
 -10  10   6    0.73    0.50
  -8 -10   6    0.13    0.45
   8 -10  -6   -0.51    0.53
  -8  10   6   -0.52    0.41
   8  10  -6   -0.27    0.38
  -6 -10   6    0.07    0.43
   6 -10  -6   -0.52    0.51
   6  10  -6    0.36    0.41
  -6  10   6    0.46    0.55
  -4 -10   6    0.58    0.44
   4 -10  -6    0.28    0.54
   4  10  -6    0.26    0.38
  -4  10   6   -0.14    0.44
  -2 -10   6    0.87    0.47
   2 -10  -6    2.22    0.69
   2  10  -6    2.03    0.49
  -2  10   6    0.91    0.50
   0 -10  -6    0.37    0.58
   0 -10   6    0.02    0.35
   0  10  -6    0.86    0.51
   0  10   6    0.65    0.48
   0  10  -6    0.55    0.49
  -2 -10  -6    0.13    0.52
   2 -10   6    0.18    0.38
  -2  10  -6    0.72    0.45
   2  10   6   -0.80    0.38
  -2  10  -6   -0.17    0.35
  -4 -10  -6    1.12    0.70
   4 -10   6    1.37    0.45
   4  10   6    0.96    0.50
  -4  10  -6    1.11    0.56
  -4  10  -6    1.17    0.45
   4  10   6    1.54    0.50
   6 -10   6    0.28    0.44
  -6 -10  -6   -0.36    0.49
   6  10   6    0.37    0.54
  -6  10  -6    0.00    0.50
  -6  10  -6   -0.30    0.34
   6  10   6    0.37    0.38
  -8 -10  -6    0.68    0.54
   8 -10   6   -0.10    0.47
  -8  10  -6    0.09    0.47
  -8  10  -6   -0.07    0.44
   8  10   6    0.64    0.52
   8  10   6    0.33    0.56
 -10 -10  -6    0.25    0.68
  10 -10   6    0.51    0.43
 -10  10  -6   -0.05    0.47
 -10  10  -6    0.51    0.41
  10  10   6    0.72    0.52
  10  10   6    0.28    0.53
  12 -10   6    0.35    0.52
 -12 -10  -6    0.52    0.63
  12  10   6    0.36    0.46
 -12  10  -6   -0.55    0.43
 -11 -11   6    2.02    0.53
  11 -11  -6    0.95    0.76
  11  11  -6    0.64    0.62
 -11  11   6    1.06    0.59
  -9 -11   6    1.43    0.49
   9 -11  -6    1.83    0.73
  -9  11   6    1.44    0.60
   9  11  -6    2.39    0.60
  -7 -11   6    1.09    0.46
   7 -11  -6    1.56    0.68
   7  11  -6    0.72    0.49
  -7  11   6    0.30    0.61
  -5 -11   6    0.23    0.40
   5 -11  -6    0.05    0.72
  -5  11   6    0.32    0.50
   5  11  -6    0.40    0.45
   3 -11  -6    1.58    0.71
  -3 -11   6    0.23    0.47
  -3  11   6    0.07    0.51
   3  11  -6    0.37    0.44
  -1 -11   6    1.79    0.52
   1 -11  -6    2.89    0.79
   1  11  -6    1.49    0.50
  -1  11   6    3.03    0.75
   1 -11   6    0.20    0.50
  -1 -11  -6    0.16    0.57
   1  11   6   -0.05    0.49
  -1  11  -6   -0.35    0.38
   3 -11   6    0.14    0.48
  -3 -11  -6    0.18    0.58
  -3  11  -6    0.00    0.40
   3  11   6   -0.45    0.44
  -5 -11  -6    0.83    0.65
   5 -11   6    1.19    0.46
  -5  11  -6    1.35    0.56
   5  11   6    0.73    0.53
   7 -11   6    0.07    0.51
  -7 -11  -6    0.00    0.60
  -7  11  -6    0.32    0.45
   7  11   6    0.62    0.53
  -7  11  -6   -0.29    0.60
   7  11   6    0.16    0.54
   9 -11   6    0.34    0.52
  -9 -11  -6    0.07    0.62
   9  11   6   -0.14    0.50
  -9  11  -6    0.26    0.55
   9  11   6    0.18    0.48
  -9  11  -6    0.11    0.52
 -26   0   7   -0.94    0.63
  26   0  -7   -1.45    0.79
  26   0  -7    0.78    0.60
 -26   0   7    0.59    0.62
  24   0  -7    0.14    0.51
 -24   0   7   -0.23    0.45
 -24   0   7   -0.72    0.47
  24   0  -7    0.07    0.69
  22   0  -7    0.56    0.61
 -22   0   7   -0.83    0.42
 -22   0   7   -0.50    0.47
  22   0  -7    0.00    0.65
  20   0  -7    0.51    0.49
  20   0  -7    0.89    0.52
 -20   0   7   -1.20    0.38
 -20   0   7   -0.48    0.40
 -18   0   7   -0.04    0.39
  18   0  -7    0.55    0.44
 -18   0   7    0.15    0.52
  18   0  -7   -0.24    0.47
 -16   0   7   -0.51    0.44
 -16   0   7    0.38    0.50
  16   0  -7   -0.60    0.34
  16   0  -7    0.53    0.48
 -12   0   7   -0.33    0.31
 -12   0   7   -0.40    0.21
  12   0  -7    0.76    0.37
  12   0  -7   -0.19    0.27
 -12   0   7   -0.24    0.34
 -10   0   7   -0.17    0.28
  10   0  -7   -0.21    0.30
 -10   0   7   -0.17    0.24
  10   0  -7   -0.11    0.33
   8   0  -7   -0.04    0.29
  -8   0   7   -0.39    0.38
  -8   0   7   -0.18    0.25
   8   0  -7    0.02    0.31
   6   0  -7    0.01    0.28
   6   0  -7    0.49    0.35
  -6   0   7   -0.12    0.27
  -6   0   7    0.20    0.24
  -4   0   7    0.12    0.28
   4   0  -7   -0.22    0.25
  -4   0   7    0.23    0.30
   4   0  -7   -0.11    0.31
   2   0  -7   -0.03    0.30
   2   0  -7    0.03    0.26
  -2   0   7   -0.01    0.23
  -2   0   7   -0.31    0.25
   0   0  -7    0.61    0.35
   0   0   7    0.50    0.28
   0   0   7    0.54    0.36
   0   0  -7    0.58    0.28
   2   0   7    0.36    0.26
  -2   0  -7    0.69    0.36
  -2   0  -7   -0.20    0.22
   2   0   7    0.36    0.32
  -4   0  -7   -0.36    0.25
   4   0   7   -0.30    0.21
  -4   0  -7    0.66    0.35
   4   0   7    0.20    0.27
   6   0   7    0.04    0.24
   6   0   7   -0.08    0.26
  -6   0  -7   -0.02    0.23
  -6   0  -7   -0.04    0.32
  -8   0  -7   -0.56    0.29
   8   0   7    0.03    0.37
   8   0   7   -0.18    0.26
  10   0   7   -0.20    0.29
 -10   0  -7    0.09    0.33
 -12   0  -7   -0.37    0.42
  12   0   7    0.56    0.33
  14   0   7    0.72    0.41
 -14   0  -7    0.80    0.41
 -16   0  -7    0.07    0.39
  16   0   7   -0.43    0.44
 -18   0  -7    0.22    0.43
  18   0   7   -0.15    0.37
  20   0   7   -0.55    0.39
 -20   0  -7    1.29    0.60
  22   0   7   -0.28    0.46
 -22   0  -7   -0.43    0.48
  24   0   7   -0.05    0.50
 -24   0  -7   -0.09    0.69
  25  -1  -7    0.72    0.67
  25  -1  -7    0.57    0.63
 -25  -1   7    0.76    0.57
 -25  -1   7    0.95    0.60
  25   1  -7   -0.16    0.54
 -25   1   7   -0.20    0.68
 -25   1   7    0.35    0.65
  25   1  -7    0.68    0.83
 -23  -1   7    0.79    0.66
  23  -1  -7    0.82    0.60
 -23  -1   7    0.09    0.45
  23  -1  -7   -0.01    0.47
 -23   1   7   -0.11    0.47
  23   1  -7    0.46    0.70
 -23   1   7    0.23    0.48
  23   1  -7    0.19    0.65
  21  -1  -7    1.35    0.69
  21  -1  -7    0.94    0.52
 -21  -1   7    0.59    0.48
 -21  -1   7    1.46    0.54
 -21   1   7    0.96    0.49
  21   1  -7    1.42    0.57
 -21   1   7    1.47    0.56
  21   1  -7    1.02    0.51
  19  -1  -7   -0.46    0.53
 -19  -1   7    0.50    0.47
  19  -1  -7    0.41    0.41
 -19  -1   7    0.14    0.49
  19   1  -7    0.22    0.51
  19   1  -7   -0.98    0.35
 -19   1   7   -0.10    0.40
 -19   1   7    0.62    0.55
  17  -1  -7   10.50    1.01
 -17  -1   7   10.66    0.96
  17  -1  -7    8.79    0.92
 -17  -1   7    9.49    0.94
  17   1  -7   10.39    0.99
 -17   1   7   10.58    0.99
  17   1  -7   12.95    1.02
 -17   1   7   10.66    0.95
 -15  -1   7    9.85    0.98
  15  -1  -7    9.96    0.93
 -15  -1   7   10.74    0.76
 -15  -1   7   11.28    0.99
  15  -1  -7   12.80    1.03
  15   1  -7   10.67    0.96
 -15   1   7   10.63    0.94
 -15   1   7   11.80    0.97
  15   1  -7   11.88    0.96
  13  -1  -7    1.73    0.49
 -13  -1   7    1.81    0.54
  13  -1  -7    2.18    0.48
 -13  -1   7    1.62    0.33
  13   1  -7    2.38    0.49
 -13   1   7    1.97    0.51
  13   1  -7    1.60    0.46
 -13   1   7    1.45    0.47
  11  -1  -7    2.41    0.50
  11  -1  -7    2.85    0.53
 -11  -1   7    2.57    0.52
 -11  -1   7    2.88    0.36
  11   1  -7    3.36    0.57
  11   1  -7    2.73    0.47
 -11   1   7    3.45    0.57
 -11   1   7    2.93    0.36
 -11   1   7    1.84    0.53
  -9  -1   7    2.58    0.40
   9  -1  -7    1.90    0.44
  -9  -1   7    3.30    0.52
   9  -1  -7    2.45    0.56
  -9   1   7    3.37    0.60
   9   1  -7    2.79    0.52
   9   1  -7    2.45    0.43
  -9   1   7    2.95    0.37
   7  -1  -7    0.17    0.26
  -7  -1   7   -0.05    0.24
   7  -1  -7    0.05    0.33
  -7  -1   7    0.06    0.32
   7   1  -7   -0.06    0.27
  -7   1   7    0.01    0.30
  -7   1   7    0.09    0.25
   7   1  -7   -0.15    0.33
   5  -1  -7   18.47    1.13
   5  -1  -7   18.93    1.03
  -5  -1   7   18.46    1.05
  -5  -1   7   17.85    0.96
  -5   1   7   17.74    0.86
  -5   1   7   17.86    1.08
   5   1  -7   17.43    0.91
   5   1  -7   17.99    1.09
  -3  -1   7    3.24    0.46
   3  -1  -7    3.54    0.53
  -3  -1   7    4.27    0.56
   3  -1  -7    4.03    0.49
  -3   1   7    3.26    0.49
   3   1  -7    3.86    0.55
   3   1  -7    3.57    0.41
  -3   1   7    2.46    0.40
   1  -1  -7    7.80    0.75
   1  -1  -7    7.43    0.62
  -1  -1   7    7.26    0.63
  -1  -1   7    6.75    0.67
   1   1  -7    7.82    0.77
   1   1  -7    5.99    0.51
  -1   1   7    7.26    0.58
  -1   1   7    6.07    0.63
   1  -1   7   14.83    0.83
  -1  -1  -7   13.53    0.82
  -1  -1  -7   13.99    0.99
   1  -1   7   13.21    0.84
   1   1   7   14.31    0.81
   1   1   7   13.15    0.89
  -1   1  -7   13.66    0.94
  -1   1  -7   13.07    0.71
   3  -1   7   -0.14    0.25
  -3  -1  -7    0.02    0.26
   3  -1   7   -0.11    0.25
  -3  -1  -7    0.33    0.35
   3   1   7    0.01    0.25
  -3   1  -7    0.42    0.35
   3   1   7    0.41    0.34
  -3   1  -7    0.18    0.26
  -5  -1  -7    0.02    0.31
   5  -1   7   -0.58    0.23
  -5  -1  -7   -0.24    0.31
   5  -1   7    0.19    0.25
   5   1   7    0.03    0.25
  -5   1  -7    0.21    0.32
  -5   1  -7    0.34    0.29
   5   1   7   -0.14    0.29
  -7  -1  -7    9.98    0.75
   7  -1   7   10.74    0.77
  -7  -1  -7    9.98    0.81
   7  -1   7   10.65    0.72
   7   1   7   10.71    0.73
   7   1   7    9.50    0.76
  -7   1  -7    9.58    0.86
  -9  -1  -7    4.67    0.55
  -9  -1  -7    5.14    0.61
   9  -1   7    4.97    0.58
   9  -1   7    4.12    0.46
  -9   1  -7    5.02    0.63
   9   1   7    4.11    0.55
   9   1   7    4.62    0.49
 -11  -1  -7    0.05    0.33
  11  -1   7    0.24    0.32
  11   1   7    0.34    0.35
 -11   1  -7    0.53    0.38
 -13  -1  -7   12.44    0.91
  13  -1   7   12.90    0.99
  13   1   7    9.24    0.85
 -13   1  -7   12.13    0.94
  15  -1   7   11.91    0.98
 -15  -1  -7   13.32    1.02
 -15   1  -7   12.03    0.99
  15   1   7    9.41    0.93
  17  -1   7    1.87    0.52
 -17  -1  -7    1.70    0.50
  17   1   7    1.99    0.52
 -17   1  -7    2.02    0.53
  19  -1   7    2.20    0.60
 -19  -1  -7    1.06    0.50
 -19   1  -7    2.58    0.67
  19   1   7    1.36    0.51
  21  -1   7    1.21    0.58
 -21  -1  -7   -0.01    0.56
 -21   1  -7    0.72    0.52
  21   1   7    0.28    0.44
  23  -1   7   -0.34    0.55
 -23  -1  -7   -0.20    0.51
  23   1   7    0.32    0.57
 -23   1  -7    0.01    0.54
 -24  -2   7   -0.30    0.46
  24  -2  -7   -0.05    0.46
  24  -2  -7   -0.02    0.58
 -24  -2   7    0.34    0.55
 -24   2   7    0.25    0.55
  24   2  -7    0.95    0.56
 -24   2   7    0.08    0.62
  22  -2  -7    1.78    0.79
 -22  -2   7    2.24    0.65
  22  -2  -7    1.69    0.59
 -22  -2   7    2.09    0.59
 -22   2   7    1.66    0.60
  22   2  -7    1.11    0.57
 -22   2   7    1.84    0.59
 -20  -2   7   -0.39    0.54
  20  -2  -7    0.13    0.41
  20  -2  -7    0.09    0.48
 -20  -2   7   -0.74    0.46
 -20   2   7    0.69    0.46
  20   2  -7   -0.02    0.85
 -20   2   7   -0.15    0.45
  20   2  -7   -0.07    0.43
  18  -2  -7    0.88    0.51
 -18  -2   7    1.14    0.47
  18  -2  -7    1.02    0.49
 -18  -2   7    0.36    0.44
  18   2  -7    0.51    0.44
  18   2  -7    0.37    0.51
 -18   2   7    0.55    0.44
 -18   2   7    0.97    0.47
  16  -2  -7    0.13    0.36
  16  -2  -7    0.36    0.42
 -16  -2   7    0.72    0.44
 -16  -2   7   -0.03    0.26
 -16  -2   7    0.10    0.40
 -16   2   7   -0.37    0.36
 -16   2   7    0.15    0.41
  16   2  -7   -0.33    0.39
  16   2  -7   -0.14    0.38
  14  -2  -7    5.35    0.76
 -14  -2   7    7.41    0.79
  14  -2  -7    7.17    0.80
 -14  -2   7    6.55    0.56
 -14   2   7    5.61    0.71
  14   2  -7    6.03    0.75
 -14   2   7    6.25    0.79
  14   2  -7    7.06    0.70
 -12  -2   7    9.04    0.86
  12  -2  -7    9.79    0.87
  12  -2  -7    8.21    0.83
 -12  -2   7    9.23    0.62
 -12   2   7   10.43    0.93
 -12   2   7    8.08    0.82
  12   2  -7    9.80    0.79
  12   2  -7    8.55    0.85
 -10  -2   7    0.13    0.35
  10  -2  -7    1.51    0.47
  10  -2  -7    0.53    0.43
 -10  -2   7    1.16    0.34
 -10   2   7    0.55    0.45
  10   2  -7    1.34    0.38
  10   2  -7    0.84    0.47
 -10   2   7    0.66    0.39
   8  -2  -7    6.55    0.74
  -8  -2   7    7.59    0.77
   8  -2  -7    8.71    0.78
  -8  -2   7    8.03    0.62
  -8   2   7    8.85    0.56
  -8   2   7    8.69    0.78
   8   2  -7    6.93    0.57
   8   2  -7    7.21    0.80
   6  -2  -7    0.51    0.33
  -6  -2   7    0.52    0.29
   6  -2  -7    0.26    0.35
  -6  -2   7    0.11    0.33
  -6   2   7    0.42    0.40
   6   2  -7    0.42    0.37
   6   2  -7    0.24    0.26
  -6   2   7    0.01    0.25
  -4  -2   7   11.27    0.75
   4  -2  -7   11.17    0.87
   4  -2  -7   11.42    0.86
  -4  -2   7    9.44    0.81
   4   2  -7   11.86    0.71
  -4   2   7   12.04    0.70
  -4   2   7   11.98    0.84
   4   2  -7    9.68    0.85
   2  -2  -7    6.07    0.67
   2  -2  -7    5.23    0.65
  -2  -2   7    5.82    0.58
  -2  -2   7    6.64    0.69
   2   2  -7    6.98    0.71
  -2   2   7    7.53    0.59
  -2   2   7    6.32    0.64
   0  -2   7   15.74    0.93
   0  -2  -7   14.93    0.94
   0  -2   7   13.90    0.91
   0  -2  -7   16.22    1.02
   0   2   7   14.79    0.82
   0   2  -7   17.09    1.04
   0   2   7   16.99    0.95
   2  -2   7   21.93    1.10
  -2  -2  -7   23.20    1.18
  -2  -2  -7   20.12    1.10
   2  -2   7   22.25    1.11
   2   2   7   22.52    1.07
  -2   2  -7   22.35    0.97
   2   2   7   24.05    1.18
  -2   2  -7   22.15    1.21
   4  -2   7    4.22    0.52
  -4  -2  -7    4.68    0.55
   4  -2   7    4.38    0.51
  -4  -2  -7    3.69    0.54
  -4   2  -7    3.98    0.57
   4   2   7    5.29    0.56
   4   2   7    3.61    0.46
   6  -2   7    7.14    0.58
  -6  -2  -7    7.36    0.70
  -6  -2  -7    5.89    0.67
   6  -2   7    6.69    0.66
   6   2   7    6.28    0.62
   6   2   7    6.70    0.61
  -6   2  -7    5.37    0.65
  -6   2  -7    6.55    0.55
  -8  -2  -7   16.32    1.02
   8  -2   7   16.77    0.91
   8  -2   7   18.17    1.01
  -8  -2  -7   19.38    1.04
  -8   2  -7   15.82    1.04
  -8   2  -7   17.40    0.85
   8   2   7   18.12    1.01
   8   2   7   16.36    0.93
 -10  -2  -7    0.92    0.46
 -10  -2  -7    0.02    0.40
  10  -2   7    1.67    0.38
  10  -2   7    1.41    0.39
 -10   2  -7    1.39    0.50
  10   2   7    1.13    0.46
  12  -2   7    0.99    0.39
 -12  -2  -7    1.08    0.39
 -12   2  -7    1.33    0.53
  12   2   7    0.31    0.41
  14  -2   7    9.19    0.82
 -14  -2  -7    9.42    0.81
  14   2   7    9.95    0.85
 -14   2  -7    8.33    0.83
 -16  -2  -7    5.86    0.71
  16  -2   7    5.83    0.71
  16   2   7    7.19    0.77
 -16   2  -7    5.97    0.74
 -18  -2  -7    0.55    0.43
  18  -2   7    0.17    0.41
 -18   2  -7    1.07    0.59
  18   2   7    0.74    0.46
 -20  -2  -7    2.86    0.58
  20  -2   7    1.76    0.55
  20   2   7    1.96    0.60
 -20   2  -7    2.80    0.65
  22  -2   7    0.08    0.46
 -22   2  -7    0.02    0.54
  22   2   7   -0.06    0.43
 -25  -3   7    0.74    0.76
  25  -3  -7    1.15    0.75
 -25  -3   7    1.19    0.59
  25  -3  -7    0.86    0.65
 -25   3   7    0.41    0.71
  25   3  -7    1.28    0.77
  25   3  -7    0.58    0.53
 -25   3   7    1.30    0.74
  23  -3  -7    0.25    0.63
  23  -3  -7   -0.97    0.42
 -23  -3   7   -0.57    0.61
 -23  -3   7    0.67    0.61
 -23   3   7    0.05    0.46
 -23   3   7   -0.12    0.50
  23   3  -7    0.27    0.45
  23   3  -7    0.29    0.62
 -21  -3   7    2.63    0.67
  21  -3  -7    2.57    0.70
  21  -3  -7    4.09    0.73
 -21  -3   7    2.63    0.69
  21   3  -7    2.81    0.64
 -21   3   7    2.71    0.68
 -21   3   7    3.63    0.75
 -19  -3   7    2.68    0.59
  19  -3  -7    2.18    0.72
  19  -3  -7    3.38    0.66
 -19   3   7    2.64    0.61
 -19   3   7    2.96    0.61
  19   3  -7    2.52    0.68
  17  -3  -7    0.26    0.49
 -17  -3   7    0.20    0.34
  17  -3  -7   -0.10    0.38
 -17  -3   7   -0.25    0.38
 -17   3   7   -0.24    0.38
  17   3  -7    0.60    0.54
 -17   3   7    0.02    0.39
 -15  -3   7    0.13    0.31
  15  -3  -7    0.43    0.40
 -15  -3   7    0.43    0.40
  15  -3  -7    1.26    0.50
  15   3  -7    0.26    0.39
 -15   3   7    0.72    0.43
 -15   3   7    0.35    0.42
 -13  -3   7    3.31    0.45
  13  -3  -7    2.47    0.56
  13  -3  -7    2.71    0.55
 -13  -3   7    2.54    0.58
 -13   3   7    2.61    0.54
  13   3  -7    2.41    0.55
 -13   3   7    3.98    0.63
 -11  -3   7   -0.29    0.22
 -11  -3   7   -0.43    0.32
  11  -3  -7    0.56    0.38
  11  -3  -7   -0.02    0.36
  11   3  -7    0.85    0.42
 -11   3   7   -0.48    0.30
 -11   3   7   -0.22    0.35
   9  -3  -7    3.30    0.54
  -9  -3   7    3.15    0.45
   9  -3  -7    3.63    0.58
  -9  -3   7    3.89    0.57
  -9   3   7    2.90    0.53
  -9   3   7    2.93    0.54
   9   3  -7    2.85    0.53
   7  -3  -7    0.27    0.35
   7  -3  -7    0.22    0.33
  -7  -3   7    0.71    0.35
  -7  -3   7    0.41    0.36
  -7   3   7    0.35    0.27
   7   3  -7    0.50    0.36
  -7   3   7   -0.01    0.34
  -5  -3   7    0.75    0.31
   5  -3  -7    0.43    0.39
  -5  -3   7    0.05    0.32
   5  -3  -7    0.23    0.35
  -5   3   7    0.61    0.25
  -5   3   7    0.36    0.33
   5   3  -7    0.65    0.40
  -3  -3   7    1.58    0.41
   3  -3  -7    2.01    0.47
   3  -3  -7    1.33    0.40
  -3  -3   7    1.60    0.38
  -3   3   7    1.30    0.32
   3   3  -7    1.52    0.44
  -3   3   7    1.31    0.40
   1  -3  -7   21.29    1.13
  -1  -3   7   21.41    1.13
   1  -3  -7   20.66    1.23
  -1  -3   7   20.07    1.10
  -1   3   7   21.68    1.03
  -1   3   7   19.77    1.14
   1   3  -7   22.41    1.21
   1  -3   7    7.30    0.67
  -1  -3  -7    6.59    0.69
   1  -3   7    7.57    0.70
  -1  -3  -7    8.01    0.75
   1   3   7    8.27    0.65
  -1   3  -7    8.73    0.79
   1   3   7    6.84    0.70
  -1   3  -7    8.01    0.65
   3  -3   7   10.70    0.78
  -3  -3  -7   11.19    0.88
   3  -3   7   10.60    0.75
  -3  -3  -7   12.51    0.97
  -3   3  -7    9.64    0.84
  -3   3  -7   11.19    0.72
   3   3   7   10.56    0.77
   3   3   7   11.54    0.81
  -5  -3  -7    8.71    0.74
  -5  -3  -7    8.58    0.79
   5  -3   7    8.49    0.74
   5  -3   7    7.98    0.65
  -5   3  -7    7.80    0.80
   5   3   7    9.17    0.75
  -5   3  -7    8.12    0.60
   5   3   7    8.84    0.73
  -7  -3  -7    1.97    0.47
  -7  -3  -7    1.52    0.44
   7  -3   7    2.23    0.37
   7  -3   7    1.91    0.47
   7   3   7    2.08    0.46
  -7   3  -7    1.84    0.36
   7   3   7    1.83    0.37
  -7   3  -7    2.08    0.48
   9  -3   7   10.02    0.80
  -9  -3  -7    9.93    0.82
   9  -3   7   11.49    0.73
  -9  -3  -7    9.42    0.90
   9   3   7   11.07    0.80
   9   3   7    8.93    0.71
  -9   3  -7    9.38    0.85
  -9   3  -7    9.45    0.64
  11  -3   7    2.41    0.48
 -11  -3  -7    2.59    0.46
 -11  -3  -7    2.30    0.52
 -11   3  -7    2.69    0.59
  11   3   7    1.67    0.43
 -13  -3  -7    0.43    0.42
  13  -3   7    0.35    0.42
  13   3   7    0.21    0.36
 -13   3  -7    0.04    0.37
  15  -3   7    1.17    0.51
 -15  -3  -7    1.65    0.50
  15   3   7    1.73    0.49
 -15   3  -7    1.56    0.51
  17  -3   7    0.81    0.49
 -17  -3  -7    0.12    0.46
 -17   3  -7   -0.80    0.39
  17   3   7    0.14    0.38
  19  -3   7    2.61    0.55
 -19   3  -7    0.89    0.57
  19   3   7    1.64    0.56
  21  -3   7    0.22    0.56
  21   3   7   -0.03    0.57
 -21   3  -7    0.08    0.56
  23  -3   7    0.30    0.62
  23   3   7    1.16    0.56
 -23   3  -7    0.39    0.60
  24  -4  -7    0.05    0.77
  24  -4  -7    0.16    0.55
 -24  -4   7   -0.65    0.51
 -24   4   7   -0.73    0.63
 -24   4   7   -0.89    0.47
  24   4  -7    0.11    0.66
  24   4  -7    0.21    0.48
 -22  -4   7    0.65    0.61
  22  -4  -7   -0.37    0.57
  22  -4  -7    1.63    0.79
 -22   4   7   -0.67    0.55
 -22   4   7    0.56    0.64
  22   4  -7   -0.87    0.50
  22   4  -7   -0.34    0.49
  20  -4  -7    1.47    0.63
 -20  -4   7    1.18    0.50
  20  -4  -7    1.21    0.61
  20   4  -7    0.88    0.49
  20   4  -7    0.60    0.61
 -20   4   7    1.76    0.65
 -20   4   7    2.03    0.57
  18  -4  -7    0.65    0.66
  18  -4  -7    1.44    0.50
 -18  -4   7    1.40    0.49
 -18  -4   7    0.25    0.31
  18   4  -7    1.38    0.46
 -18   4   7    0.32    0.44
  18   4  -7    0.82    0.56
 -18   4   7    0.76    0.48
 -16  -4   7    1.93    0.43
  16  -4  -7    2.54    0.65
  16  -4  -7    1.19    0.56
 -16  -4   7    2.47    0.56
 -16   4   7    3.57    0.64
 -16   4   7    2.84    0.66
  16   4  -7    1.49    0.49
  16   4  -7    2.26    0.56
 -14  -4   7    1.50    0.55
  14  -4  -7    2.22    0.55
  14  -4  -7    2.27    0.59
 -14  -4   7    2.22    0.40
 -14   4   7    2.54    0.56
 -14   4   7    1.96    0.61
  14   4  -7    2.75    0.63
  14   4  -7    2.17    0.53
  12  -4  -7    0.64    0.40
 -12  -4   7    0.12    0.35
 -12  -4   7    0.12    0.33
  12  -4  -7    0.69    0.52
 -12   4   7    0.05    0.35
  12   4  -7    0.59    0.35
 -12   4   7    0.65    0.41
  12   4  -7    0.55    0.51
 -10  -4   7    1.76    0.46
  10  -4  -7    1.55    0.51
  10  -4  -7    1.66    0.57
 -10  -4   7    1.81    0.38
 -10   4   7    1.20    0.44
  10   4  -7    1.88    0.43
 -10   4   7    2.43    0.56
  10   4  -7    1.71    0.49
  -8  -4   7    4.62    0.51
  -8  -4   7    3.77    0.56
   8  -4  -7    3.00    0.58
   8  -4  -7    4.05    0.62
   8   4  -7    3.41    0.56
  -8   4   7    3.71    0.57
  -8   4   7    3.51    0.57
   8   4  -7    3.40    0.56
   6  -4  -7    0.61    0.36
  -6  -4   7    1.17    0.40
  -6  -4   7   -0.19    0.29
   6  -4  -7    0.78    0.41
  -6   4   7   -0.14    0.31
   6   4  -7    0.08    0.44
   6   4  -7    0.28    0.31
  -6   4   7    1.11    0.30
   4  -4  -7    2.77    0.60
  -4  -4   7    4.99    0.55
  -4  -4   7    4.92    0.62
   4  -4  -7    5.06    0.59
   4   4  -7    5.62    0.67
  -4   4   7    4.07    0.58
   4   4  -7    4.04    0.52
  -4   4   7    4.95    0.47
   2  -4  -7    0.25    0.33
  -2  -4   7    0.98    0.41
   2  -4  -7    0.78    0.40
  -2  -4   7    0.29    0.33
   2   4  -7    0.64    0.32
  -2   4   7    1.11    0.28
  -2   4   7    0.23    0.34
   2   4  -7    0.82    0.40
   0  -4   7    2.97    0.54
   0  -4  -7    3.42    0.50
   0  -4   7    2.43    0.47
   0  -4  -7    2.80    0.54
   0   4   7    2.86    0.50
   0   4  -7    3.30    0.56
   0   4  -7    2.79    0.44
   0   4   7    3.45    0.45
   2  -4   7    6.52    0.67
  -2  -4  -7    6.13    0.63
  -2  -4  -7    5.39    0.69
   2  -4   7    6.60    0.68
   2   4   7    6.43    0.59
  -2   4  -7    5.89    0.67
  -2   4  -7    5.93    0.61
   2   4   7    6.27    0.65
   4  -4   7    2.76    0.48
   4  -4   7    3.03    0.49
  -4  -4  -7    3.27    0.55
  -4  -4  -7    3.80    0.55
  -4   4  -7    3.14    0.53
  -4   4  -7    3.68    0.46
   4   4   7    3.43    0.51
   4   4   7    2.32    0.47
  -6  -4  -7   10.12    0.79
   6  -4   7    8.71    0.67
  -6  -4  -7    7.28    0.78
   6  -4   7    7.62    0.72
   6   4   7    9.23    0.75
  -6   4  -7    7.58    0.61
   6   4   7    9.30    0.75
  -6   4  -7    7.24    0.77
   8  -4   7   19.42    1.01
  -8  -4  -7   20.79    1.27
   8  -4   7   19.22    1.16
  -8  -4  -7   17.94    1.07
   8   4   7   17.94    0.98
   8   4   7   18.76    1.06
  -8   4  -7   19.00    1.22
  -8   4  -7   20.00    0.95
 -10  -4  -7   -0.13    0.37
  10  -4   7   -0.13    0.41
 -10  -4  -7   -0.67    0.33
 -10   4  -7    0.20    0.36
  10   4   7    0.86    0.37
 -12  -4  -7    2.41    0.49
  12  -4   7    2.27    0.54
 -12  -4  -7    2.48    0.56
  12   4   7    2.99    0.54
 -12   4  -7    2.30    0.51
  14  -4   7    0.71    0.39
  14   4   7    1.40    0.47
 -14   4  -7    1.03    0.49
  16  -4   7    0.88    0.43
  16   4   7   -0.05    0.44
 -16   4  -7    0.42    0.43
  18  -4   7    2.42    0.55
  18   4   7    2.28    0.55
 -18   4  -7    2.55    0.61
  20  -4   7    1.59    0.60
  20   4   7    1.27    0.53
 -20   4  -7    1.21    0.57
  22  -4   7    0.19    0.57
 -22   4  -7    0.29    0.59
  22   4   7   -0.05    0.47
  23  -5  -7   -0.13    0.63
 -23  -5   7    0.50    0.63
  23  -5  -7    0.00    0.68
 -23   5   7    0.15    0.69
 -23   5   7    0.14    0.63
  23   5  -7   -0.59    0.47
  23   5  -7   -0.21    0.55
 -21  -5   7   -0.32    0.47
  21  -5  -7    0.51    0.64
 -21  -5   7   -0.02    0.45
  21  -5  -7   -0.02    0.46
 -21   5   7    0.52    0.54
  21   5  -7    0.28    0.45
  21   5  -7    0.46    0.65
 -21   5   7   -0.26    0.56
 -19  -5   7    0.56    0.44
 -19  -5   7    1.82    0.58
  19  -5  -7    1.37    0.55
  19  -5  -7    1.09    0.64
 -19   5   7    1.71    0.57
 -19   5   7    2.07    0.60
  19   5  -7    0.79    0.48
  19   5  -7    0.80    0.61
  17  -5  -7   -0.12    0.38
 -17  -5   7   -0.41    0.40
  17  -5  -7    0.28    0.51
 -17  -5   7    0.60    0.40
  17   5  -7   -0.01    0.39
 -17   5   7   -0.19    0.44
  17   5  -7    0.11    0.45
 -17   5   7    0.82    0.50
 -15  -5   7    0.33    0.30
  15  -5  -7   -0.27    0.47
 -15  -5   7   -0.21    0.48
  15  -5  -7    0.05    0.40
 -15   5   7   -0.74    0.35
  15   5  -7    0.15    0.51
 -15   5   7   -0.11    0.43
  15   5  -7    0.56    0.40
  13  -5  -7    4.02    0.72
  13  -5  -7    3.01    0.57
 -13  -5   7    3.75    0.63
 -13  -5   7    3.34    0.47
 -13   5   7    2.51    0.58
  13   5  -7    2.11    0.60
  13   5  -7    2.97    0.54
 -13   5   7    3.23    0.61
  11  -5  -7    0.85    0.54
 -11  -5   7   -0.21    0.34
  11  -5  -7    0.31    0.36
 -11  -5   7   -0.12    0.30
  11   5  -7    0.24    0.34
 -11   5   7   -0.14    0.35
  11   5  -7   -0.18    0.36
 -11   5   7   -0.04    0.37
   9  -5  -7   -0.42    0.36
   9  -5  -7    0.57    0.50
  -9  -5   7   -0.37    0.33
  -9  -5   7    0.14    0.37
  -9   5   7   -0.02    0.42
   9   5  -7   -0.44    0.40
  -9   5   7   -0.52    0.42
   9   5  -7   -0.24    0.31
  -7  -5   7    5.25    0.55
   7  -5  -7    4.60    0.71
  -7  -5   7    4.23    0.63
   7  -5  -7    3.88    0.59
   7   5  -7    3.96    0.64
  -7   5   7    3.67    0.60
   7   5  -7    3.85    0.54
   5  -5  -7   -0.42    0.35
  -5  -5   7   -0.11    0.31
  -5  -5   7   -0.22    0.29
   5  -5  -7    0.18    0.39
   5   5  -7   -0.27    0.28
  -5   5   7   -0.15    0.34
   5   5  -7   -0.11    0.34
  -3  -5   7    8.98    0.81
  -3  -5   7    8.88    0.74
   3  -5  -7    7.80    0.72
   3  -5  -7    7.54    0.83
   3   5  -7    8.51    0.72
  -3   5   7    8.63    0.68
   3   5  -7    7.90    0.84
  -3   5   7    8.54    0.82
   1  -5  -7    8.77    0.77
  -1  -5   7    8.25    0.78
  -1  -5   7   10.01    0.78
   1  -5  -7    9.13    0.89
   1   5  -7    8.89    0.84
  -1   5   7    9.31    0.69
  -1   5   7    8.35    0.80
   1   5  -7    8.81    0.76
  -1  -5  -7    9.82    0.77
  -1  -5  -7   11.00    0.98
   1  -5   7   11.04    0.83
   1  -5   7   11.43    0.84
  -1   5  -7   10.67    0.91
  -1   5  -7   11.61    0.78
   1   5   7   11.34    0.86
   1   5   7   10.92    0.72
   3  -5   7    1.03    0.38
  -3  -5  -7    0.77    0.41
  -3  -5  -7    0.53    0.49
   3  -5   7    0.41    0.38
  -3   5  -7    1.60    0.40
   3   5   7    0.92    0.34
   3   5   7    0.68    0.36
  -3   5  -7    0.20    0.45
  -5  -5  -7   27.87    1.29
  -5  -5  -7   24.94    1.44
   5  -5   7   26.83    1.33
   5  -5   7   26.35    1.30
   5   5   7   25.99    1.24
  -5   5  -7   26.05    1.40
   5   5   7   26.03    1.33
  -5   5  -7   27.44    1.23
  -7  -5  -7    2.68    0.49
  -7  -5  -7    3.50    0.60
   7  -5   7    2.15    0.48
  -7   5  -7    2.81    0.54
  -7   5  -7    2.47    0.43
   7   5   7    2.60    0.47
   7   5   7    2.46    0.49
   9  -5   7   -0.08    0.34
  -9  -5  -7   -0.34    0.46
  -9   5  -7    0.79    0.43
  -9   5  -7    0.17    0.29
   9   5   7   -0.23    0.31
   9   5   7    0.23    0.36
  11  -5   7   -0.10    0.32
 -11  -5  -7   -0.29    0.47
  11   5   7    0.88    0.39
 -11   5  -7    0.36    0.50
  13  -5   7    2.71    0.53
 -13  -5  -7    2.08    0.56
 -13   5  -7    2.36    0.54
  13   5   7    2.35    0.52
  15  -5   7    5.46    0.71
  15   5   7    5.62    0.71
 -15   5  -7    5.79    0.74
  17  -5   7   -0.51    0.47
 -17   5  -7   -0.53    0.42
  17   5   7   -0.37    0.39
  19  -5   7    1.57    0.54
  19   5   7    0.91    0.61
 -19   5  -7    1.97    0.71
  21  -5   7    0.80    0.62
 -21   5  -7    0.35    0.56
  21   5   7    0.79    0.51
 -22  -6   7    2.45    0.77
  22  -6  -7    2.26    0.78
  22  -6  -7    1.35    0.73
 -22  -6   7    1.58    0.57
  22   6  -7    1.27    0.55
  22   6  -7    1.13    0.67
 -22   6   7    3.09    0.82
 -22   6   7    2.20    0.82
 -20  -6   7   -0.19    0.61
  20  -6  -7    0.39    0.52
 -20  -6   7    0.59    0.49
  20  -6  -7   -0.46    0.56
 -20   6   7    0.00    0.54
 -20   6   7    0.11    0.52
  20   6  -7    0.59    0.57
  20   6  -7   -0.21    0.53
 -18  -6   7    2.12    0.69
  18  -6  -7    2.22    0.68
 -18  -6   7    2.33    0.49
  18  -6  -7    2.01    0.68
  18   6  -7    1.84    0.62
  18   6  -7    1.98    0.70
 -18   6   7    1.91    0.70
 -18   6   7    2.22    0.64
 -16  -6   7    0.21    0.35
  16  -6  -7    1.10    0.59
  16  -6  -7    0.76    0.45
 -16  -6   7    0.28    0.46
  16   6  -7   -0.05    0.38
 -16   6   7    0.31    0.44
  16   6  -7    0.13    0.54
 -16   6   7    0.67    0.61
 -14  -6   7    1.40    0.46
 -14  -6   7    1.12    0.56
  14  -6  -7    1.18    0.57
  14  -6  -7    1.59    0.59
  14   6  -7    1.98    0.60
  14   6  -7    1.45    0.52
 -14   6   7    1.52    0.59
 -14   6   7    2.42    0.61
 -12  -6   7    0.37    0.52
  12  -6  -7    0.59    0.48
  12  -6  -7    1.00    0.46
 -12  -6   7    0.16    0.31
 -12   6   7    0.44    0.42
  12   6  -7    0.24    0.43
 -12   6   7    0.79    0.45
  12   6  -7   -0.01    0.40
 -10  -6   7    6.44    0.77
  10  -6  -7    8.52    0.95
 -10  -6   7    8.36    0.75
  10  -6  -7    8.12    0.78
 -10   6   7    7.74    0.83
  10   6  -7    6.88    0.82
 -10   6   7    6.46    0.76
  10   6  -7    5.66    0.68
  -8  -6   7    0.32    0.33
  -8  -6   7    0.46    0.39
   8  -6  -7    0.55    0.54
   8  -6  -7   -0.28    0.31
  -8   6   7    0.20    0.38
   8   6  -7    0.15    0.38
   8   6  -7   -0.20    0.31
  -8   6   7    0.13    0.36
   6  -6  -7    1.06    0.46
   6  -6  -7    0.89    0.49
  -6  -6   7    0.30    0.33
  -6  -6   7    0.38    0.39
  -6   6   7    0.53    0.41
   6   6  -7    0.73    0.37
   6   6  -7    1.12    0.43
  -4  -6   7    2.42    0.50
  -4  -6   7    3.03    0.49
   4  -6  -7    3.00    0.67
   4  -6  -7    1.99    0.44
  -4   6   7    1.93    0.54
   4   6  -7    2.06    0.57
   4   6  -7    2.31    0.46
  -2  -6   7   -0.30    0.39
   2  -6  -7   -0.24    0.35
   2  -6  -7    0.17    0.41
  -2  -6   7    0.29    0.33
  -2   6   7   -0.26    0.31
   2   6  -7    0.09    0.34
  -2   6   7    0.33    0.30
   2   6  -7    0.21    0.32
   0  -6   7    0.42    0.40
   0  -6  -7   -0.18    0.35
   0  -6   7    0.20    0.41
   0  -6  -7   -0.44    0.46
   0   6   7    0.32    0.27
   0   6  -7    0.02    0.36
   0   6  -7   -0.37    0.33
   0   6   7    0.31    0.34
   2  -6   7   37.16    1.64
   2  -6   7   37.26    1.66
  -2  -6  -7   38.21    1.94
  -2  -6  -7   38.86    1.62
  -2   6  -7   35.34    1.70
   2   6   7   39.00    1.58
  -2   6  -7   38.04    1.57
   2   6   7   35.86    1.68
   4  -6   7    0.63    0.38
  -4  -6  -7    0.50    0.44
  -4   6  -7    2.14    0.50
   4   6   7   -0.14    0.32
  -4   6  -7    0.70    0.33
   4   6   7   -0.24    0.35
  -6  -6  -7    0.87    0.49
   6  -6   7    2.37    0.55
  -6   6  -7    1.27    0.52
   6   6   7    2.32    0.51
  -6   6  -7    1.15    0.41
   6   6   7    1.25    0.47
  -8  -6  -7    0.62    0.47
   8  -6   7    1.44    0.44
   8   6   7    0.28    0.45
  -8   6  -7    0.57    0.42
  -8   6  -7    0.25    0.34
   8   6   7    0.14    0.32
  10  -6   7    0.25    0.37
 -10  -6  -7    0.04    0.43
 -10   6  -7    0.42    0.42
  10   6   7   -0.29    0.35
  12  -6   7    0.13    0.37
 -12  -6  -7   -0.14    0.51
 -12   6  -7   -0.38    0.35
  12   6   7   -0.09    0.46
 -14  -6  -7    3.22    0.68
  14  -6   7    3.24    0.64
 -14   6  -7    1.75    0.54
  14   6   7    1.78    0.54
  16  -6   7   -0.84    0.46
 -16   6  -7    0.88    0.63
  16   6   7    0.14    0.51
  18  -6   7   -0.09    0.52
 -18   6  -7   -0.16    0.46
  18   6   7   -0.17    0.41
  20  -6   7    0.40    0.49
  20   6   7   -0.34    0.58
 -20   6  -7   -0.30    0.50
 -19  -7   7    0.25    0.41
  19  -7  -7   -0.15    0.68
  19  -7  -7   -0.60    0.45
 -19  -7   7   -0.41    0.49
  19   7  -7   -0.44    0.41
 -19   7   7    0.66    0.54
 -19   7   7   -0.51    0.53
[truncated: 94,343 more chars]
