# Supplementary material for: Crystal structure of 2-hy­droxy-2-phenyl­aceto­phenone oxime
Source: Acta Crystallogr E Crystallogr Commun. 2021 Jan 1;77(Pt 1):66–9. doi: 10.1107/S2056989020016163 (PMC7784054; doi:10.1107/S2056989020016163)
Supplement: Supplementary file 2 [file e-77-00066-Isup2.hkl]

data_I                                                                          
_shelx_title ' 20gtu76_2b2_0m in C 2/c'                                         
_shelx_refln_list_code          4                                               
_shelx_F_calc_maximum      242.96                                               
_exptl_crystal_F_000       960.00                                               
_reflns_d_resolution_high  0.7700                                               
                                                                                
loop_                                                                           
 _space_group_symop_operation_xyz                                               
 'x, y, z'                                                                      
 '-x, y, -z+1/2'                                                                
 'x+1/2, y+1/2, z'                                                              
 '-x+1/2, y+1/2, -z+1/2'                                                        
 '-x, -y, -z'                                                                   
 'x, -y, z-1/2'                                                                 
 '-x+1/2, -y+1/2, -z'                                                           
 'x+1/2, -y+1/2, z-1/2'                                                         
                                                                                
_cell_length_a    24.3559                                                       
_cell_length_b    10.7032                                                       
_cell_length_c     8.9667                                                       
_cell_angle_alpha  90.000                                                       
_cell_angle_beta   93.220                                                       
_cell_angle_gamma  90.000                                                       
                                                                                
_shelx_F_squared_multiplier     1.000                                           
                                                                                
loop_                                                                           
 _refln_index_h                                                                 
 _refln_index_k                                                                 
 _refln_index_l                                                                 
 _refln_F_squared_calc                                                          
 _refln_F_squared_meas                                                          
 _refln_F_squared_sigma                                                         
 _refln_observed_status                                                         
   2   0   0       6426.45       6617.04        97.50 o                         
   4   0   0       3884.45       3501.42        52.73 o                         
   6   0   0      32283.46      30928.41       457.58 o                         
   8   0   0       1149.69       1145.67        23.66 o                         
  10   0   0       5210.82       5065.16        90.55 o                         
  12   0   0       8360.48       9248.08       177.59 o                         
  14   0   0        921.85        946.58        23.07 o                         
  16   0   0       2656.17       2757.61        62.93 o                         
  20   0   0        674.14       1125.38        47.92 o                         
  22   0   0         61.53        230.52        34.91 o                         
  24   0   0        274.31        268.60        20.94 o                         
  26   0   0         10.04         57.81        21.27 o                         
  28   0   0         46.64        156.52        70.12 o                         
  30   0   0         34.66         37.20        26.60 o                         
   1   1   0       7489.45       7075.82        55.98 o                         
   3   1   0        117.40         82.74         1.89 o                         
   5   1   0      12429.18      11982.30       112.41 o                         
   7   1   0         73.20        112.88         3.64 o                         
   9   1   0       1123.83       1094.44        14.46 o                         
  11   1   0        905.06        948.41        13.63 o                         
  13   1   0       1488.35       1629.22        21.28 o                         
  15   1   0         33.29         51.04         4.16 o                         
  17   1   0         49.26         45.32         4.45 o                         
  19   1   0         97.28         87.05        11.37 o                         
  21   1   0         95.64         92.94         9.67 o                         
  23   1   0          0.69          3.18         8.33 o                         
  25   1   0        124.69         97.66        13.20 o                         
  27   1   0          5.53         -2.76        12.39 o                         
  29   1   0         42.52         48.30        17.58 o                         
  31   1   0         33.37         56.45        19.34 o                         
   0   2   0       5307.26       5197.45        69.81 o                         
   2   2   0       1149.86       1150.05        12.04 o                         
   4   2   0       3614.46       3509.15        34.48 o                         
   6   2   0        447.35        448.35         7.87 o                         
   8   2   0       1138.57       1095.01        14.73 o                         
  10   2   0       1340.51       1153.40        16.06 o                         
  12   2   0        241.91        210.40         6.89 o                         
  14   2   0        587.03        625.37        12.40 o                         
  16   2   0          7.98          6.62         4.81 o                         
  18   2   0        104.95        108.22         7.77 o                         
  20   2   0         42.67         60.34         8.75 o                         
  22   2   0         28.39         40.83        10.18 o                         
  24   2   0         77.87         39.83        11.06 o                         
  26   2   0          0.66          3.91        11.55 o                         
  28   2   0         18.78         31.36        14.45 o                         
  30   2   0          0.45         13.55        17.84 o                         
   1   3   0      27606.54      27120.80       266.63 o                         
   3   3   0       1816.24       1853.58        20.46 o                         
   5   3   0       5022.63       4894.00        45.45 o                         
   7   3   0       4461.79       4363.30        48.69 o                         
   9   3   0       1389.07       1358.83        18.16 o                         
  11   3   0        176.37        219.08         6.81 o                         
  13   3   0       1102.72       1241.56        18.12 o                         
  15   3   0        291.31        385.29        18.75 o                         
  17   3   0         19.08         22.13         4.91 o                         
  19   3   0        211.43        210.83         9.99 o                         
  21   3   0         29.99         65.46        11.01 o                         
  23   3   0          6.00          0.55        10.87 o                         
  25   3   0         19.25         20.09        12.36 o                         
  27   3   0         26.18         33.63        17.06 o                         
  29   3   0         40.12         99.37        44.11 o                         
   0   4   0       5475.90       5245.39        81.36 o                         
   2   4   0       8199.90       7799.27        78.93 o                         
   4   4   0       1261.46       1279.53        14.71 o                         
   6   4   0         32.59         36.30         2.63 o                         
   8   4   0         22.96         16.54         2.98 o                         
  10   4   0       1582.77       1644.04        21.89 o                         
  12   4   0          0.66          4.93         3.50 o                         
  14   4   0       1949.81       1905.87        25.86 o                         
  16   4   0        245.26        246.31         9.12 o                         
  18   4   0         43.47         33.44         8.12 o                         
  20   4   0        424.95        452.82        20.72 o                         
  22   4   0        115.29        123.44        15.46 o                         
  24   4   0        128.66        198.96        21.50 o                         
  26   4   0         23.16         18.88        15.79 o                         
  28   4   0          0.85          0.81        22.18 o                         
  30   4   0          0.84         37.21        19.36 o                         
   1   5   0         61.83         66.01         4.00 o                         
   3   5   0       1795.84       1686.17        21.70 o                         
   5   5   0         83.55         84.18         5.06 o                         
   7   5   0       3135.91       3206.14        33.55 o                         
   9   5   0        307.67        302.12         7.59 o                         
  11   5   0       1400.96       1247.33        17.24 o                         
  13   5   0         98.98        107.41         5.98 o                         
  15   5   0        523.28        463.20        11.61 o                         
  17   5   0       1658.90       1670.06        37.79 o                         
  19   5   0        101.00        127.28        12.14 o                         
  21   5   0         24.35          6.56        12.11 o                         
  23   5   0         23.18        -13.46        13.46 o                         
  25   5   0         19.52         26.11        16.46 o                         
  27   5   0         41.31         50.34        19.20 o                         
  29   5   0         21.03         13.99        18.79 o                         
   0   6   0       1319.92       1406.95        27.47 o                         
   2   6   0        430.73        438.05        10.15 o                         
   4   6   0        138.89        118.03         4.50 o                         
   6   6   0       1043.18        956.63        15.95 o                         
   8   6   0       2346.46       2342.39        30.88 o                         
  10   6   0       2406.10       2450.01        31.62 o                         
  12   6   0        200.72        229.31         9.15 o                         
  14   6   0        373.70        395.25        11.93 o                         
  16   6   0         79.68         90.78         9.31 o                         
  18   6   0         99.32         97.84        10.29 o                         
  20   6   0        107.57        126.31        17.95 o                         
  22   6   0         52.26         41.48        14.26 o                         
  24   6   0         75.53         61.11        16.96 o                         
  26   6   0          6.09         24.73        17.13 o                         
  28   6   0          1.65         -6.01        17.62 o                         
   1   7   0         79.89         73.63         5.02 o                         
   3   7   0        104.36         98.81         5.95 o                         
   5   7   0        652.97        732.54        14.22 o                         
   7   7   0          6.49         15.46         4.74 o                         
   9   7   0         78.44         72.30         6.02 o                         
  11   7   0          0.89         -1.70         7.66 o                         
  13   7   0        193.78        178.11        10.46 o                         
  15   7   0         80.34         80.02        11.13 o                         
  17   7   0        507.91        520.01        18.62 o                         
  19   7   0        138.86        167.01        15.21 o                         
  21   7   0         67.90         74.99        16.47 o                         
  23   7   0         11.88         15.80        14.65 o                         
  25   7   0         29.62         73.87        17.79 o                         
  27   7   0         43.25         62.42        20.90 o                         
   0   8   0        539.75        568.45        17.38 o                         
   2   8   0        291.53        321.69        11.11 o                         
   4   8   0        146.29        170.29         8.56 o                         
   6   8   0        138.75        133.20         7.59 o                         
   8   8   0        116.72        121.38         7.73 o                         
  10   8   0         73.50         50.02         6.87 o                         
  12   8   0        322.38        298.47        13.70 o                         
  14   8   0        316.24        318.76        14.85 o                         
  16   8   0         88.56        126.94        11.08 o                         
  18   8   0         88.80         86.07        11.14 o                         
  20   8   0         18.24          2.40        18.16 o                         
  22   8   0         21.95         16.25        22.84 o                         
  24   8   0         19.32         23.09        18.20 o                         
   1   9   0         96.47        102.27         9.20 o                         
   5   9   0          2.39         -5.51         5.51 o                         
   7   9   0        528.60        560.01        14.85 o                         
   9   9   0        318.01        339.81        11.99 o                         
  11   9   0        118.50        131.26        10.60 o                         
  13   9   0         63.76         63.61         9.83 o                         
  15   9   0         16.72         39.08         9.74 o                         
  17   9   0         28.25         25.88         9.91 o                         
  19   9   0          1.28         -7.09        15.40 o                         
  21   9   0        132.91        145.07        21.91 o                         
  23   9   0          6.42         16.02        17.34 o                         
   0  10   0        872.14        857.64        27.57 o                         
   2  10   0        122.03        124.65        17.39 o                         
   4  10   0        689.20        665.06        18.54 o                         
   6  10   0        662.28        603.61        17.72 o                         
   8  10   0        243.28        249.02        12.75 o                         
  10  10   0          3.33         10.53         8.09 o                         
  12  10   0          4.38          4.60         9.58 o                         
  14  10   0          3.75          9.68         9.63 o                         
  16  10   0          4.62          1.12        12.88 o                         
  18  10   0         33.25         22.03        11.61 o                         
  20  10   0         10.27          1.66        17.14 o                         
   1  11   0          0.04          2.46         6.98 o                         
   3  11   0        409.62        407.54        14.63 o                         
   5  11   0          5.07         -2.37         7.81 o                         
   7  11   0         23.42         24.17         9.83 o                         
   9  11   0          0.00         -9.20         9.47 o                         
  11  11   0         57.88         56.16        12.46 o                         
  13  11   0         39.26         49.84        11.66 o                         
  15  11   0         32.38         37.43        12.68 o                         
  17  11   0         61.57         51.61        13.88 o                         
  19  11   0         25.26         17.98        17.91 o                         
   0  12   0        155.47        161.55        18.37 o                         
   2  12   0         92.85         85.75        10.55 o                         
   4  12   0          9.46         59.48        12.98 o                         
   6  12   0          9.16         45.21        12.90 o                         
   8  12   0          0.85          1.36        13.24 o                         
  10  12   0          1.43        -12.16        12.16 o                         
  12  12   0        119.71        116.91        20.76 o                         
  14  12   0          0.29         -6.89        13.27 o                         
   1  13   0          7.95         15.39        11.51 o                         
   3  13   0          0.04          5.84        17.20 o                         
   5  13   0         86.50        102.99        24.85 o                         
   7  13   0         15.36         -0.28        15.23 o                         
   9  13   0          0.41          9.85        20.85 o                         
  11  13   0          0.51        -10.92        14.88 o                         
 -31   1   1         11.91         10.72        17.92 o                         
 -29   1   1         36.49         50.12        16.34 o                         
 -27   1   1         89.30         87.39        17.10 o                         
 -25   1   1         84.86         72.62        11.79 o                         
 -23   1   1        268.88        196.40        18.11 o                         
 -21   1   1         87.33         84.44         8.70 o                         
 -19   1   1        169.60        208.94         7.78 o                         
 -17   1   1        522.52        548.60        12.82 o                         
 -15   1   1          2.07          4.32         3.79 o                         
 -13   1   1       1944.07       2066.79        26.41 o                         
 -11   1   1       5685.69       5985.77        66.21 o                         
  -9   1   1      10606.53      10171.99       108.74 o                         
  -7   1   1         18.86         -1.12         1.95 o                         
  -5   1   1      31174.78      30083.16       313.37 o                         
  -3   1   1         92.72        106.80         3.86 o                         
  -1   1   1       3578.50       3610.02        36.68 o                         
   1   1   1      14592.03      13399.26       131.90 o                         
   3   1   1       1699.35       1775.56        17.96 o                         
   5   1   1         74.68         72.54         2.71 o                         
   7   1   1       5044.70       4914.15        49.63 o                         
   9   1   1       3523.10       3391.03        37.41 o                         
  11   1   1         87.00         95.65         3.27 o                         
  13   1   1        633.13        608.72         9.27 o                         
  15   1   1       1926.54       2150.27        27.95 o                         
  17   1   1         97.73         96.45         8.92 o                         
  19   1   1        387.46        407.71        15.97 o                         
  21   1   1         89.30         74.47        10.88 o                         
  23   1   1        121.26        130.06        11.57 o                         
  25   1   1        316.71        315.37        21.49 o                         
  27   1   1         25.72         53.91        13.52 o                         
  29   1   1          9.31         27.58        17.75 o                         
  31   1   1         11.26          7.79        18.24 o                         
 -30   2   1         21.47         43.00        18.53 o                         
 -28   2   1        101.40        119.52        18.63 o                         
 -26   2   1          9.81         38.33        11.68 o                         
 -24   2   1         49.69         62.11        11.53 o                         
 -22   2   1        198.53        152.59        13.71 o                         
 -20   2   1         14.20         16.56         5.52 o                         
 -18   2   1        389.00        378.58        10.72 o                         
 -16   2   1       1449.56       1549.01        22.01 o                         
 -14   2   1       1006.72       1075.69        15.58 o                         
 -12   2   1        144.62        142.43         5.21 o                         
 -10   2   1       5353.91       5244.66        55.10 o                         
  -8   2   1        898.94        821.07         9.75 o                         
  -6   2   1      11518.18      11143.88       126.87 o                         
  -4   2   1        152.66        132.47         4.78 o                         
  -2   2   1      13175.74      13041.36       111.63 o                         
   0   2   1      35953.96      34326.85       306.27 o                         
   2   2   1      23143.92      22304.23       198.48 o                         
   4   2   1        658.87        690.95         9.24 o                         
   6   2   1       4479.76       4318.98        47.66 o                         
   8   2   1       5417.04       5340.86        62.55 o                         
  10   2   1       5829.01       5878.91        69.13 o                         
  12   2   1        525.87        495.28        11.26 o                         
  14   2   1        976.98        991.18        17.35 o                         
  16   2   1         57.81         46.77         4.37 o                         
  18   2   1         53.62         40.65         7.50 o                         
  20   2   1        108.71        113.62         9.78 o                         
  22   2   1          0.01         -7.70         7.70 o                         
  24   2   1        400.92        421.88        21.99 o                         
  26   2   1         10.42         20.47        15.12 o                         
  28   2   1        219.87        313.29        23.29 o                         
  30   2   1          1.40        -19.68        19.68 o                         
 -29   3   1         22.01          4.42        21.49 o                         
 -27   3   1         16.09         20.89        13.35 o                         
 -25   3   1         15.02         -3.22        11.72 o                         
 -23   3   1        523.56        543.82        24.35 o                         
 -21   3   1        382.63        384.58        19.08 o                         
 -19   3   1        165.60        125.38         7.97 o                         
 -17   3   1          6.71          5.38         4.29 o                         
 -15   3   1        171.53        162.43         6.25 o                         
 -13   3   1          3.66          0.10         3.22 o                         
 -11   3   1        177.05        171.05         5.52 o                         
  -9   3   1        569.62        556.58         8.34 o                         
  -7   3   1       1390.18       1346.18        15.52 o                         
  -5   3   1        133.33        169.97         4.37 o                         
  -3   3   1         42.72         50.95         2.90 o                         
  -1   3   1        554.89        558.28         8.27 o                         
   1   3   1      15081.90      14314.33       128.21 o                         
   3   3   1        642.04        599.76         8.68 o                         
   5   3   1       9549.92       9545.24        91.00 o                         
   7   3   1          3.51          1.82         2.78 o                         
   9   3   1        322.02        278.43         7.39 o                         
  11   3   1        243.28        267.57         7.68 o                         
  13   3   1       1731.90       1723.62        24.61 o                         
  15   3   1         79.14         92.10         5.62 o                         
  17   3   1       2793.85       2688.63        36.80 o                         
  19   3   1          0.00          3.53         7.53 o                         
  21   3   1         11.86          9.96         9.24 o                         
  23   3   1          0.71          6.55         9.95 o                         
  25   3   1        104.96        112.02        15.64 o                         
  27   3   1          0.95         31.14        17.28 o                         
  29   3   1        152.52        152.43        22.30 o                         
 -30   4   1          0.77         -0.33        23.21 o                         
 -28   4   1          2.49         -2.65        18.50 o                         
 -26   4   1          0.61         18.92        15.67 o                         
 -24   4   1         41.80         36.05        22.97 o                         
 -22   4   1          0.14        -10.21        10.21 o                         
 -20   4   1        160.12        161.21        10.36 o                         
 -18   4   1         53.27         50.17         6.75 o                         
 -16   4   1        133.99        134.81         7.90 o                         
 -14   4   1         87.18         95.23         5.41 o                         
 -12   4   1        361.29        400.48         9.22 o                         
 -10   4   1       1675.27       1670.47        20.87 o                         
  -8   4   1       1741.63       1663.98        21.53 o                         
  -6   4   1        262.20        214.24         6.38 o                         
  -4   4   1       1390.46       1429.97        18.70 o                         
  -2   4   1        601.85        607.68        11.45 o                         
   0   4   1       6903.13       6797.96        69.55 o                         
   2   4   1       1280.97       1146.38        12.65 o                         
   4   4   1       1283.45       1232.04        17.06 o                         
   6   4   1        458.25        521.61        11.46 o                         
   8   4   1       2338.48       2350.54        27.40 o                         
  10   4   1       1130.33       1044.69        16.65 o                         
  12   4   1        474.98        470.77        10.73 o                         
  14   4   1        220.24        221.00         8.82 o                         
  16   4   1         51.72         53.93         5.52 o                         
  18   4   1       1591.89       1584.82        31.72 o                         
  20   4   1         14.74         34.27        10.40 o                         
  22   4   1        130.97        129.19        16.69 o                         
  24   4   1        206.78        280.01        31.32 o                         
  26   4   1        119.96        114.69        28.44 o                         
  28   4   1          6.68        -11.86        16.91 o                         
 -29   5   1         77.03        109.80        22.91 o                         
 -27   5   1         30.68         44.22        17.05 o                         
 -25   5   1         26.63         21.08        16.55 o                         
 -23   5   1         17.12         12.16        13.25 o                         
 -21   5   1        402.05        319.87        23.87 o                         
 -19   5   1         13.15         11.92         7.19 o                         
 -17   5   1        504.03        453.34        15.52 o                         
 -15   5   1        146.95        155.45         7.79 o                         
 -13   5   1        229.68        239.50         7.25 o                         
 -11   5   1          7.51          2.04         3.33 o                         
  -9   5   1          7.11         -3.04         4.58 o                         
  -7   5   1       1548.60       1491.68        21.74 o                         
  -5   5   1       1160.17       1284.79        17.99 o                         
  -3   5   1       4027.03       4062.22        43.60 o                         
  -1   5   1       3833.30       3948.09        44.27 o                         
   1   5   1       3889.37       3845.66        41.56 o                         
   3   5   1       2626.28       3017.34        36.09 o                         
   5   5   1       6233.98       6440.21        71.78 o                         
   7   5   1        366.17        357.21         9.40 o                         
   9   5   1          0.00          0.24         2.50 o                         
  11   5   1        291.53        316.26         8.66 o                         
  13   5   1        154.79        130.06         6.99 o                         
  15   5   1        188.82        187.89         8.62 o                         
  17   5   1          5.33          7.85         6.21 o                         
  19   5   1        126.16        121.57        16.74 o                         
  21   5   1        127.43        145.85        17.90 o                         
  23   5   1         13.07         48.86        15.40 o                         
  25   5   1         23.59          5.90        20.46 o                         
  27   5   1         10.14         17.23        17.69 o                         
  29   5   1        137.97        173.85        23.99 o                         
 -28   6   1          1.34        -16.48        16.48 o                         
 -26   6   1          0.84        -16.73        16.73 o                         
 -24   6   1         33.24         34.27        15.27 o                         
 -22   6   1          1.62         21.33        14.03 o                         
 -20   6   1        988.51        939.86        23.77 o                         
 -18   6   1        521.16        565.38        18.69 o                         
 -16   6   1       1073.77       1086.18        24.13 o                         
 -14   6   1          0.30          2.94         5.58 o                         
 -12   6   1        527.15        515.57        15.36 o                         
 -10   6   1        224.86        238.41         9.78 o                         
  -8   6   1        676.89        690.00        13.67 o                         
  -6   6   1        346.69        395.52         9.25 o                         
  -4   6   1        608.37        625.92        13.28 o                         
  -2   6   1         21.52         27.19         3.69 o                         
   0   6   1        910.56        885.50        16.55 o                         
   2   6   1        305.20        272.63         6.08 o                         
   4   6   1       2791.99       2761.03        34.59 o                         
   6   6   1        454.67        489.31        11.49 o                         
   8   6   1         32.93         34.12         4.91 o                         
  10   6   1         76.57         82.82         6.01 o                         
  12   6   1        184.69        171.74         8.56 o                         
  14   6   1         52.01         49.85         8.03 o                         
  16   6   1       1803.08       1783.78        42.48 o                         
  18   6   1          1.30         -0.12        17.48 o                         
  20   6   1         20.74         16.69        13.16 o                         
  22   6   1         13.26         19.37        19.75 o                         
  24   6   1         13.16         12.93        14.54 o                         
  26   6   1         10.78          8.66        16.17 o                         
  28   6   1        187.88        227.37        28.20 o                         
 -27   7   1         15.44         34.56        20.37 o                         
 -25   7   1         11.16         13.25        17.89 o                         
 -23   7   1          0.74         -1.60        17.09 o                         
 -21   7   1        131.31        115.36        15.34 o                         
 -19   7   1         90.97        110.80        11.44 o                         
 -17   7   1         11.43         24.80         8.35 o                         
 -15   7   1        496.53        484.18        16.87 o                         
 -13   7   1         65.26         90.95        11.32 o                         
 -11   7   1         17.94         20.52         6.56 o                         
  -9   7   1         99.82        100.72         6.65 o                         
  -7   7   1        397.27        384.73         9.89 o                         
  -5   7   1          0.15         -1.46         4.44 o                         
  -3   7   1         10.23         13.85         4.59 o                         
  -1   7   1       1486.62       1550.53        20.63 o                         
   1   7   1       1640.04       1570.06        20.85 o                         
   3   7   1       2041.68       1968.78        26.92 o                         
   5   7   1        100.47         78.97         6.24 o                         
   7   7   1        699.24        684.29        14.33 o                         
   9   7   1         12.19         15.18         5.08 o                         
  11   7   1         37.80         48.97         6.41 o                         
  13   7   1        102.19         99.04         8.94 o                         
  15   7   1        825.65        841.87        25.02 o                         
  17   7   1        816.99        818.21        23.93 o                         
  19   7   1         13.72          6.97        15.81 o                         
  21   7   1        130.66        126.93        35.91 o                         
  23   7   1         22.22         35.13        25.30 o                         
  25   7   1         13.89          5.15        16.21 o                         
 -24   8   1          2.29        -13.63        23.36 o                         
 -22   8   1          0.00          2.99        14.56 o                         
 -20   8   1         96.74         76.70        11.70 o                         
 -18   8   1         50.07         59.41        10.13 o                         
 -16   8   1         20.37         16.22         9.34 o                         
 -14   8   1         77.49         71.21        11.05 o                         
 -12   8   1        103.95        121.12        10.36 o                         
 -10   8   1         17.41         19.40         7.25 o                         
  -8   8   1        295.19        291.78        10.88 o                         
  -6   8   1        709.58        731.61        15.89 o                         
  -4   8   1        190.19        212.53        10.30 o                         
  -2   8   1       3242.55       3159.09        41.01 o                         
   0   8   1       1820.92       1806.77        24.03 o                         
   2   8   1        431.57        407.99        11.40 o                         
   4   8   1         28.23         23.55         5.93 o                         
   6   8   1        172.59        144.89         8.03 o                         
   8   8   1         23.44         33.47         6.31 o                         
  10   8   1         10.01         12.01         5.64 o                         
  12   8   1         20.26         17.03         6.18 o                         
  14   8   1        169.88        176.83        12.56 o                         
  16   8   1        262.29        269.09        15.33 o                         
  18   8   1          0.74         13.06        13.19 o                         
  20   8   1        444.62        479.21        29.23 o                         
  22   8   1          8.24          5.51        15.07 o                         
  24   8   1          0.14         19.97        18.65 o                         
 -23   9   1         13.22         -4.46        19.65 o                         
 -21   9   1         28.75         23.47        15.63 o                         
 -19   9   1          0.00         16.75        13.73 o                         
 -17   9   1         75.00         80.12        14.35 o                         
 -15   9   1         17.11        -10.42        10.42 o                         
 -13   9   1        141.15        154.70        12.23 o                         
 -11   9   1        768.26        750.69        24.58 o                         
  -9   9   1         47.58         30.91         7.37 o                         
  -7   9   1        665.82        658.46        18.57 o                         
  -5   9   1        630.51        678.22        15.45 o                         
  -3   9   1        368.46        357.14        12.63 o                         
  -1   9   1         11.18          9.42         6.62 o                         
   1   9   1       1629.17       1633.27        25.56 o                         
   3   9   1        327.43        299.78        11.01 o                         
   5   9   1         44.26         30.24         6.59 o                         
   7   9   1        745.71        710.92        16.71 o                         
   9   9   1        264.05        254.71        11.74 o                         
  11   9   1        290.06        312.84        13.77 o                         
  13   9   1          9.51         10.80        11.39 o                         
  15   9   1        206.10        196.32        14.91 o                         
  17   9   1        261.31        277.96        17.42 o                         
  19   9   1        149.46        156.87        21.72 o                         
  21   9   1        110.15         51.00        22.17 o                         
  23   9   1          4.11          3.38        18.37 o                         
 -20  10   1          0.35        -12.16        13.69 o                         
 -18  10   1          0.07         -4.66        11.00 o                         
 -16  10   1         14.53         11.24        10.36 o                         
 -14  10   1         42.31         29.87         9.90 o                         
 -12  10   1         20.47         38.67        10.06 o                         
 -10  10   1         35.31         35.24         9.69 o                         
  -8  10   1          2.96          7.97         7.89 o                         
  -6  10   1         27.94         30.73         8.49 o                         
  -4  10   1          0.52         -6.10         6.10 o                         
  -2  10   1          0.24         -5.80         6.70 o                         
   0  10   1         19.95         12.39         6.70 o                         
   2  10   1        552.17        588.06        17.58 o                         
   4  10   1          1.65          5.65         6.90 o                         
   6  10   1         42.88         44.84         7.84 o                         
   8  10   1         60.82         64.12         9.18 o                         
  10  10   1        140.20        151.34        11.49 o                         
  12  10   1         70.45         69.36        10.59 o                         
  14  10   1        262.08        274.62        17.81 o                         
  16  10   1        176.01        182.39        18.17 o                         
  18  10   1          5.21         26.93        17.86 o                         
  20  10   1          0.00         12.66        20.22 o                         
 -19  11   1         12.22          9.79        14.85 o                         
 -17  11   1         24.28         24.77        14.40 o                         
 -15  11   1          9.68          8.63        11.47 o                         
 -13  11   1          1.49        -12.73        16.44 o                         
 -11  11   1         12.62         10.04        10.95 o                         
  -9  11   1        109.69        117.44        14.53 o                         
  -7  11   1          6.05          9.39        10.08 o                         
  -5  11   1         12.13         -0.04        10.63 o                         
  -3  11   1        296.51        293.51        17.49 o                         
  -1  11   1          0.36         -7.59         7.59 o                         
   1  11   1         98.04        112.26        11.06 o                         
   3  11   1         53.26         71.31         9.63 o                         
   5  11   1          7.64          0.96         9.19 o                         
   7  11   1         13.86         15.75         9.60 o                         
   9  11   1          7.30          9.84        10.52 o                         
  11  11   1          1.54          7.08         9.85 o                         
  13  11   1          4.67          8.65        11.26 o                         
  15  11   1         39.24         56.14        14.19 o                         
  17  11   1         24.05         27.03        19.87 o                         
 -14  12   1          3.21         -1.16        17.33 o                         
 -12  12   1          1.61        -10.85        12.24 o                         
 -10  12   1         46.80         43.19        14.45 o                         
  -8  12   1         16.76         10.00        11.42 o                         
  -6  12   1          3.75          2.71        10.94 o                         
  -4  12   1          7.76          6.94        10.83 o                         
  -2  12   1        141.30        136.90        13.86 o                         
   0  12   1          4.33          3.78         8.38 o                         
   2  12   1         24.86         35.39        10.61 o                         
   4  12   1          1.44         -9.94         9.94 o                         
   6  12   1         98.71        134.53        14.26 o                         
   8  12   1         24.88         20.04        13.10 o                         
  10  12   1         43.45         28.61        13.42 o                         
  12  12   1          2.15          1.38        12.21 o                         
  14  12   1          0.00         -1.65        15.58 o                         
  -9  13   1          0.38        -15.61        15.61 o                         
  -7  13   1         24.66         21.29        15.16 o                         
  -5  13   1          0.22          7.80        18.16 o                         
  -3  13   1          0.16         -8.15        13.17 o                         
  -1  13   1         60.53         48.15        17.20 o                         
   1  13   1         47.67         40.84        13.33 o                         
   3  13   1        139.65        151.94        18.27 o                         
   5  13   1         23.34          8.30        13.33 o                         
   7  13   1         32.89         62.86        24.59 o                         
   9  13   1         98.80        114.96        17.77 o                         
 -30   0   2          6.31         19.95        25.28 o                         
 -28   0   2         59.37         36.34        39.12 o                         
 -26   0   2         10.91          2.29        20.31 o                         
 -24   0   2        423.32        315.36        47.25 o                         
 -22   0   2        355.56        347.07        20.37 o                         
 -20   0   2       1541.65       1449.87        33.62 o                         
 -18   0   2        685.77        611.96        19.24 o                         
 -16   0   2       2081.73       2184.31        42.08 o                         
 -14   0   2         73.92         68.25         7.80 o                         
 -12   0   2          6.37         -2.98         3.90 o                         
 -10   0   2       1948.86       1889.32        30.34 o                         
  -8   0   2       1718.21       1699.84        31.10 o                         
  -6   0   2      59031.20      58786.20       867.38 o                         
  -4   0   2      25257.79      24231.73       320.69 o                         
  -2   0   2      22904.24      22140.09       292.80 o                         
   0   0   2       4085.32       4226.66        65.52 o                         
   2   0   2        123.94         95.76         5.60 o                         
   4   0   2       9054.84       8713.87       131.58 o                         
   6   0   2       1580.31       1445.14        25.98 o                         
   8   0   2       7102.63       7070.11       154.92 o                         
  10   0   2       6216.72       6241.52       138.96 o                         
  12   0   2        690.61        678.89        26.17 o                         
  14   0   2       2337.34       2319.65        61.49 o                         
  16   0   2       4115.54       3863.45        94.26 o                         
  18   0   2       4274.06       4112.57       101.92 o                         
  20   0   2        128.54        139.77        17.90 o                         
  22   0   2          5.92          1.32        12.25 o                         
  24   0   2        107.94         56.44        17.66 o                         
  26   0   2          5.74         -0.23        43.34 o                         
  28   0   2        100.40        133.65        20.61 o                         
  30   0   2        120.89        105.93        29.56 o                         
 -31   1   2          0.04         25.93        18.24 o                         
 -29   1   2         17.09         50.36        18.52 o                         
 -27   1   2          2.19        -13.43        26.81 o                         
 -25   1   2          0.17          8.33        13.23 o                         
 -23   1   2         93.84         66.54        10.56 o                         
 -21   1   2        294.12        252.28        11.61 o                         
 -19   1   2        113.20        132.18         7.93 o                         
 -17   1   2        601.29        557.87        15.81 o                         
 -15   1   2        118.55        133.42         5.93 o                         
 -13   1   2       1630.71       1692.81        21.94 o                         
 -11   1   2       8864.31       8937.38        86.87 o                         
  -9   1   2         42.38         76.28         3.69 o                         
  -7   1   2        922.36       1010.74        13.30 o                         
  -5   1   2        765.89        741.81         9.86 o                         
  -3   1   2       1644.81       1561.00        18.18 o                         
  -1   1   2        698.28        654.76         8.71 o                         
   1   1   2      10427.42      10096.45       100.80 o                         
   3   1   2       9031.50       8837.58       100.90 o                         
   5   1   2       1983.51       1871.31        26.13 o                         
   7   1   2        270.22        254.54         6.78 o                         
   9   1   2         98.50        111.49         3.36 o                         
  11   1   2        280.34        258.38        11.20 o                         
  13   1   2        132.27        178.11        10.44 o                         
  15   1   2        715.18        715.01        20.18 o                         
  17   1   2        387.04        408.24        16.63 o                         
  19   1   2       1836.07       1861.50        40.11 o                         
  21   1   2          0.45          6.33        12.68 o                         
  23   1   2         10.74          7.07        11.33 o                         
  25   1   2          0.42         20.24        10.78 o                         
  27   1   2         30.97         18.34        13.77 o                         
  29   1   2         14.25         25.09        18.59 o                         
 -30   2   2          0.94          6.31        17.71 o                         
 -28   2   2          1.64         -8.69        14.08 o                         
 -26   2   2         33.55         19.32        14.27 o                         
 -24   2   2         12.07         23.82        10.65 o                         
 -22   2   2        119.12        100.58        10.59 o                         
 -20   2   2        296.06        264.45        11.17 o                         
 -18   2   2        312.95        283.36        11.03 o                         
 -16   2   2         28.79         29.18         5.02 o                         
 -14   2   2        387.33        392.14         9.59 o                         
 -12   2   2        482.33        529.64        16.98 o                         
 -10   2   2         38.99         44.91         2.96 o                         
  -8   2   2       1631.29       1800.64        25.51 o                         
  -6   2   2         20.80         16.38         4.02 o                         
  -4   2   2        349.05        353.64         6.54 o                         
  -2   2   2       2139.25       2134.10        22.62 o                         
   0   2   2      21596.04      21058.21       208.16 o                         
   2   2   2       7385.97       7070.56        71.79 o                         
   4   2   2       5206.67       4870.06        57.53 o                         
   6   2   2        168.28        189.63         6.00 o                         
   8   2   2       1697.44       1792.90        24.09 o                         
  10   2   2       1586.72       1688.63        24.77 o                         
  12   2   2        242.98        199.09         6.62 o                         
  14   2   2        358.58        330.79        11.35 o                         
  16   2   2        698.81        712.75        23.54 o                         
  18   2   2         73.81        118.40        12.06 o                         
  20   2   2        297.13        269.89        14.23 o                         
  22   2   2        101.02         79.09        11.22 o                         
  24   2   2        169.97        206.73        15.86 o                         
  26   2   2          4.44         19.28        14.94 o                         
  28   2   2         18.94         -2.39        15.87 o                         
  30   2   2          3.64        -18.25        18.25 o                         
 -29   3   2         15.80          9.24        19.91 o                         
 -27   3   2         61.67         47.46        14.51 o                         
 -25   3   2         17.55         28.79        12.83 o                         
 -23   3   2        107.33         92.05        20.16 o                         
 -21   3   2         18.33         13.49         6.76 o                         
 -19   3   2       1267.16       1072.42        20.02 o                         
 -17   3   2          7.13          0.47         4.61 o                         
 -15   3   2        558.35        601.40        13.62 o                         
 -13   3   2        207.72        207.54         7.96 o                         
 -11   3   2        754.82        764.89        14.40 o                         
  -9   3   2        143.00        120.12         6.09 o                         
  -7   3   2       2275.71       2267.20        28.60 o                         
  -5   3   2        398.69        448.75         7.74 o                         
  -3   3   2        505.98        405.48        11.79 o                         
  -1   3   2      12889.19      12780.77       144.79 o                         
   1   3   2         13.38          9.57         2.35 o                         
   3   3   2        896.93        947.04        13.61 o                         
   5   3   2        201.37        227.48         6.43 o                         
   7   3   2       1942.45       2055.59        25.69 o                         
   9   3   2       1152.91       1229.34        17.56 o                         
  11   3   2        172.54        142.42         6.08 o                         
  13   3   2         24.28         41.38         4.49 o                         
  15   3   2        189.07        189.01         7.32 o                         
  17   3   2       4897.54       4508.81        69.84 o                         
  19   3   2         46.75         44.44        14.13 o                         
  21   3   2          0.13         13.77         8.71 o                         
  23   3   2        168.45        122.05        14.01 o                         
  25   3   2        111.50        121.89        20.08 o                         
  27   3   2         50.83         75.89        19.99 o                         
  29   3   2         16.04         31.07        18.50 o                         
 -30   4   2         21.42         29.52        22.21 o                         
 -28   4   2        130.25        143.45        19.85 o                         
 -26   4   2          3.45         -0.96        12.05 o                         
 -24   4   2          7.22         11.15        11.36 o                         
 -22   4   2        127.09        127.78        12.23 o                         
 -20   4   2        399.57        369.46        12.75 o                         
 -18   4   2       1266.24       1306.84        22.59 o                         
 -16   4   2        658.82        645.03        14.39 o                         
 -14   4   2        530.91        492.11        11.90 o                         
 -12   4   2        806.87        823.50        16.96 o                         
 -10   4   2       1461.27       1507.65        22.09 o                         
  -8   4   2          0.01          6.85         4.55 o                         
  -6   4   2        877.43        822.23        13.17 o                         
  -4   4   2       1236.25       1338.36        18.55 o                         
  -2   4   2       1178.74       1188.62        16.45 o                         
   0   4   2       4875.23       5245.44        54.83 o                         
   2   4   2        633.86        777.49        12.29 o                         
   4   4   2       3567.86       3648.22        42.05 o                         
   6   4   2       3499.04       3961.54        45.61 o                         
   8   4   2        438.87        474.52         9.92 o                         
  10   4   2         91.08        113.12         5.49 o                         
  12   4   2        257.88        264.15         8.69 o                         
  14   4   2         49.89         50.51         5.47 o                         
  16   4   2         46.38         75.43         7.11 o                         
  18   4   2       3009.13       3014.35        51.08 o                         
  20   4   2        746.29        712.28        22.98 o                         
  22   4   2         50.49         29.45        13.30 o                         
  24   4   2        311.07        364.05        25.96 o                         
  26   4   2         44.12         46.83        18.89 o                         
  28   4   2         35.10         11.10        18.71 o                         
 -29   5   2         16.03          3.63        17.73 o                         
 -27   5   2         28.86         48.07        16.81 o                         
 -25   5   2          2.64         16.07        14.53 o                         
 -23   5   2          7.22         14.30        12.78 o                         
 -21   5   2         43.68         45.57         8.09 o                         
 -19   5   2        612.10        587.86        17.15 o                         
 -17   5   2        322.10        291.15        11.27 o                         
 -15   5   2         56.11         54.90         6.31 o                         
 -13   5   2        645.79        688.08        14.78 o                         
 -11   5   2        380.78        411.86        12.99 o                         
  -9   5   2          0.28          2.60         2.90 o                         
  -7   5   2        355.66        375.50         9.40 o                         
  -5   5   2        147.03        184.71         7.62 o                         
  -3   5   2          0.74          5.09         2.95 o                         
  -1   5   2       1429.58       1409.36        18.09 o                         
   1   5   2       1573.80       1445.58        18.36 o                         
   3   5   2         85.03         90.89         4.68 o                         
   5   5   2          8.36         13.12         2.20 o                         
   7   5   2        833.92        858.85        14.77 o                         
   9   5   2        152.63        134.16         5.98 o                         
  11   5   2        692.87        708.46        13.47 o                         
  13   5   2          0.27          4.00         4.42 o                         
  15   5   2          3.39         -5.56         5.56 o                         
  17   5   2          0.38          4.64         8.99 o                         
  19   5   2        626.86        683.13        25.89 o                         
  21   5   2          6.77         -6.71        12.21 o                         
  23   5   2          3.71         -0.84        18.93 o                         
  25   5   2        103.84        152.67        21.30 o                         
  27   5   2         47.17         50.75        19.92 o                         
 -28   6   2         85.76        124.49        31.52 o                         
 -26   6   2        117.20        121.50        20.11 o                         
 -24   6   2          8.91         10.82        18.30 o                         
 -22   6   2          0.96         -2.15        12.37 o                         
 -20   6   2        224.56        204.34        14.13 o                         
 -18   6   2          5.18         -1.05         7.73 o                         
 -16   6   2        617.21        604.33        17.65 o                         
 -14   6   2        684.87        700.47        17.47 o                         
 -12   6   2          0.15          3.81         5.22 o                         
 -10   6   2          1.13         -1.80         5.16 o                         
  -8   6   2        189.25        191.60         6.48 o                         
  -6   6   2         74.87         76.90         4.76 o                         
  -4   6   2        895.08        944.68        14.22 o                         
  -2   6   2       1060.62        979.27        14.54 o                         
   0   6   2          0.09         -2.48         3.47 o                         
   2   6   2         18.14          0.00         3.28 o                         
   4   6   2        345.20        409.16        10.46 o                         
   6   6   2         51.33         45.12         5.88 o                         
   8   6   2        778.64        815.52        16.41 o                         
  10   6   2        962.48       1021.28        19.41 o                         
  12   6   2        147.26        128.58         9.29 o                         
  14   6   2        282.04        274.42        11.58 o                         
  16   6   2         44.66         63.47         7.89 o                         
  18   6   2        300.56        355.09        19.42 o                         
  20   6   2        382.47        410.63        26.03 o                         
  22   6   2        161.49        210.76        22.26 o                         
  24   6   2        424.14        535.21        32.65 o                         
  26   6   2        259.98        247.74        27.69 o                         
 -27   7   2         35.28         63.86        50.21 o                         
 -25   7   2         13.72         30.07        17.24 o                         
 -23   7   2         32.45         33.21        16.56 o                         
 -21   7   2         64.65         68.87        13.32 o                         
 -19   7   2        202.12        181.15        14.94 o                         
 -17   7   2         19.69         31.97         8.86 o                         
 -15   7   2        226.76        211.16        12.41 o                         
 -13   7   2        397.20        390.96        15.44 o                         
 -11   7   2         62.98         47.57         8.53 o                         
  -9   7   2          1.22         -1.52         5.38 o                         
  -7   7   2        105.04        112.00         6.00 o                         
  -5   7   2        523.37        511.90        12.71 o                         
  -3   7   2       1390.99       1381.67        19.39 o                         
  -1   7   2        157.09        152.27         6.39 o                         
   1   7   2        440.29        439.34        10.09 o                         
   3   7   2        103.79        122.91         6.90 o                         
   5   7   2         23.47         14.43         5.25 o                         
   7   7   2         25.92         29.82         6.25 o                         
   9   7   2         96.53        114.87         8.22 o                         
  11   7   2          0.16          6.87         5.97 o                         
  13   7   2        179.11        152.04         9.49 o                         
  15   7   2          3.26         -1.71         7.49 o                         
  17   7   2        111.29         85.52        16.21 o                         
  19   7   2        334.69        314.42        29.56 o                         
  21   7   2         99.53        121.87        22.06 o                         
  23   7   2        151.45        135.12        20.25 o                         
  25   7   2          5.19         -5.95        18.13 o                         
 -24   8   2         35.29         46.16        17.76 o                         
 -22   8   2          3.21         -5.07        14.50 o                         
 -20   8   2          0.69         10.99        12.58 o                         
 -18   8   2        457.55        468.81        19.23 o                         
 -16   8   2          8.27          4.30         8.20 o                         
 -14   8   2        227.57        215.62        17.72 o                         
 -12   8   2          4.35         14.44         7.76 o                         
 -10   8   2        126.19        130.10        11.52 o                         
  -8   8   2         96.83         80.32        10.33 o                         
  -6   8   2        165.07        173.11         7.79 o                         
  -4   8   2        169.44        172.15        10.33 o                         
  -2   8   2        270.66        266.72         8.52 o                         
   0   8   2        219.39        223.29         9.02 o                         
   2   8   2         15.46         29.64         5.78 o                         
   4   8   2         64.16         59.06         6.39 o                         
   6   8   2        577.18        602.62        17.60 o                         
   8   8   2          0.13         -5.95         5.95 o                         
  10   8   2         13.83         38.10         7.75 o                         
  12   8   2         65.35         80.33        13.00 o                         
  14   8   2         84.43         82.88         9.32 o                         
  16   8   2          4.01         -4.25         9.40 o                         
  18   8   2        137.31        157.51        30.32 o                         
  20   8   2          3.67         13.32        15.61 o                         
  22   8   2          0.04          1.53        15.79 o                         
  24   8   2         17.22          1.97        18.48 o                         
 -23   9   2          0.52         -0.92        14.68 o                         
 -21   9   2         14.03          7.11        12.03 o                         
 -19   9   2         40.32         60.76        11.29 o                         
 -17   9   2          0.21        -10.44        10.44 o                         
 -15   9   2        247.45        273.48        15.44 o                         
 -13   9   2         41.96         45.99        13.46 o                         
 -11   9   2         61.70         48.17         9.38 o                         
  -9   9   2         45.92         58.54        10.24 o                         
  -7   9   2        179.48        151.78        11.77 o                         
  -5   9   2        255.06        220.98        10.32 o                         
  -3   9   2        594.88        631.33        17.89 o                         
  -1   9   2         35.96         51.26         7.34 o                         
   1   9   2        160.06        173.21        10.80 o                         
   3   9   2         36.62         37.23         7.07 o                         
   5   9   2        419.16        436.85        14.22 o                         
   7   9   2         82.49        120.04        11.31 o                         
   9   9   2          0.48          5.28         7.19 o                         
  11   9   2        123.30        126.93        14.32 o                         
  13   9   2          0.70          8.50         9.33 o                         
  15   9   2          6.13         -3.00        11.06 o                         
  17   9   2         19.98         -0.36        30.40 o                         
  19   9   2         87.12        153.14        23.83 o                         
  21   9   2         15.50         54.65        43.94 o                         
  23   9   2        107.49         90.34        25.54 o                         
 -20  10   2         11.06         -4.99        11.46 o                         
 -18  10   2          1.73         -4.81        10.68 o                         
 -16  10   2          1.33         -1.12         9.85 o                         
 -14  10   2         76.19         69.90        11.22 o                         
 -12  10   2         14.26         -4.23         8.87 o                         
 -10  10   2        247.22        257.45        17.99 o                         
  -8  10   2         34.20         32.95        11.40 o                         
  -6  10   2        134.77        126.82        14.09 o                         
  -4  10   2          8.26          7.38         8.46 o                         
  -2  10   2        528.82        538.93        17.65 o                         
   0  10   2         14.81         17.28         8.06 o                         
   2  10   2         52.06         53.87         8.97 o                         
   4  10   2         15.45         10.33         7.72 o                         
   6  10   2          0.15         -6.85         6.85 o                         
   8  10   2         13.91          5.64        10.73 o                         
  10  10   2        196.19        202.65        13.00 o                         
  12  10   2        113.08        121.57        13.42 o                         
  14  10   2         21.44          2.75        10.72 o                         
  16  10   2          0.50         10.91        15.29 o                         
  18  10   2          6.42         -7.03        24.08 o                         
  20  10   2          0.53         15.74        22.27 o                         
 -17  11   2          2.49        -12.12        12.12 o                         
 -15  11   2         24.62         18.63        13.49 o                         
 -13  11   2         45.24         31.08        12.39 o                         
 -11  11   2         41.81         47.80        13.69 o                         
  -9  11   2        145.81        144.84        14.77 o                         
  -7  11   2        261.72        253.17        16.31 o                         
  -5  11   2          6.11         25.61        11.60 o                         
  -3  11   2         70.19         80.08        13.68 o                         
  -1  11   2         25.29         23.82         9.78 o                         
   1  11   2        421.24        426.92        17.42 o                         
   3  11   2          5.34          1.36        12.22 o                         
   5  11   2         49.19         44.14         9.78 o                         
   7  11   2         27.88         15.71        14.63 o                         
   9  11   2          5.87         15.47        13.07 o                         
  11  11   2          3.59         15.57        12.36 o                         
  13  11   2         73.61         68.71        13.21 o                         
  15  11   2         78.22         74.73        15.02 o                         
  17  11   2         11.26         58.03        28.29 o                         
 -14  12   2         64.46         33.45        18.50 o                         
 -12  12   2          5.33          8.22        12.19 o                         
 -10  12   2          0.97          5.71        11.88 o                         
  -8  12   2          7.02         26.85        12.55 o                         
  -6  12   2          7.87          4.53        12.13 o                         
  -4  12   2         47.90         64.70        14.55 o                         
  -2  12   2          0.05          8.11        13.47 o                         
   0  12   2         77.42         79.31        13.10 o                         
   2  12   2         27.65         43.94        10.92 o                         
   4  12   2        101.06        117.25        16.54 o                         
   6  12   2         60.26         92.72        13.97 o                         
   8  12   2          9.57         -2.01        28.64 o                         
  10  12   2          2.41          1.45        13.89 o                         
  12  12   2         52.12         87.97        17.92 o                         
  14  12   2         78.99         83.97        21.38 o                         
  -9  13   2          9.70          5.94        13.30 o                         
  -7  13   2          5.20         10.52        15.53 o                         
  -5  13   2         24.20          8.12        13.62 o                         
  -3  13   2         51.62         43.97        14.02 o                         
  -1  13   2         36.49         39.03        15.87 o                         
   1  13   2          9.19         27.79        15.00 o                         
   3  13   2        107.11        104.52        15.73 o                         
   5  13   2         15.64          9.72        15.22 o                         
   7  13   2          2.90         11.48        17.17 o                         
   9  13   2          3.30          2.12        15.94 o                         
 -29   1   3        147.35        143.17        21.14 o                         
 -27   1   3         63.90         51.57        16.47 o                         
 -25   1   3         17.86         13.25        13.34 o                         
 -23   1   3         15.32          4.40        12.02 o                         
 -21   1   3        683.08        563.56        17.45 o                         
 -19   1   3        165.44        159.32         8.81 o                         
 -17   1   3        675.35        666.38        14.82 o                         
 -15   1   3        609.04        599.05        10.85 o                         
 -13   1   3       1087.99       1051.43        15.78 o                         
 -11   1   3       2919.67       2987.43        35.01 o                         
  -9   1   3          1.59          3.31         3.09 o                         
  -7   1   3        924.86        972.56        13.70 o                         
  -5   1   3       9592.67       9843.21        95.26 o                         
  -3   1   3          5.42          4.40         3.24 o                         
  -1   1   3       5924.72       5919.77        65.31 o                         
   1   1   3         48.91         44.42         4.12 o                         
   3   1   3       1904.61       2087.48        25.82 o                         
   5   1   3        178.98        158.08         6.31 o                         
   7   1   3       2007.14       2171.89        27.58 o                         
   9   1   3         72.83         98.13         5.18 o                         
  11   1   3        154.03        174.23         4.36 o                         
  13   1   3          0.01         -5.63         6.16 o                         
  15   1   3        129.48        139.28        12.42 o                         
  17   1   3       2216.50       2093.35        43.17 o                         
  19   1   3         28.32         21.37         9.73 o                         
  21   1   3         42.15         55.39        11.94 o                         
  23   1   3        416.04        394.65        20.89 o                         
  25   1   3        201.71        248.46        18.99 o                         
  27   1   3         48.09         72.99        13.60 o                         
  29   1   3         69.64         93.15        19.78 o                         
 -30   2   3         51.02         61.39        21.30 o                         
 -28   2   3        278.67        326.20        27.10 o                         
 -26   2   3         17.96         -2.45        19.98 o                         
 -24   2   3         26.04         35.02        11.16 o                         
 -22   2   3        519.33        511.90        15.94 o                         
 -20   2   3        410.51        399.92        12.34 o                         
 -18   2   3         14.23          6.54         5.45 o                         
 -16   2   3        167.71        149.30        11.52 o                         
 -14   2   3        451.44        461.76         9.70 o                         
 -12   2   3       2036.74       1867.48        24.25 o                         
 -10   2   3       4148.83       4221.69        43.90 o                         
  -8   2   3         44.83         65.05         3.99 o                         
  -6   2   3          9.42          8.92         3.28 o                         
  -4   2   3       3807.62       4010.11        43.49 o                         
  -2   2   3       2573.80       2574.03        29.19 o                         
   0   2   3        564.38        520.20         9.39 o                         
   2   2   3       6438.30       6766.31        74.44 o                         
   4   2   3       4942.79       5129.83        66.76 o                         
   6   2   3        375.66        336.53        10.07 o                         
   8   2   3       3338.21       3735.24        46.66 o                         
  10   2   3          5.36         -1.31         3.50 o                         
  12   2   3          6.19         10.62         4.53 o                         
  14   2   3        539.03        532.18        13.94 o                         
  16   2   3        709.76        715.78        34.53 o                         
  18   2   3        943.74        902.67        26.04 o                         
  20   2   3        666.08        644.87        26.41 o                         
  22   2   3        112.00        120.81        12.87 o                         
  24   2   3        252.24        259.29        16.81 o                         
  26   2   3         22.43         15.32        20.01 o                         
  28   2   3          8.46         49.05        18.65 o                         
 -29   3   3          4.31          2.63        19.87 o                         
 -27   3   3         49.65         81.65        17.69 o                         
 -25   3   3          0.20          8.12        11.72 o                         
 -23   3   3        130.14         85.83        11.20 o                         
 -21   3   3        175.40        158.31         9.49 o                         
 -19   3   3          0.54          1.16         5.26 o                         
 -17   3   3        498.99        480.67        12.23 o                         
 -13   3   3       1273.30       1312.65        20.67 o                         
 -11   3   3        408.32        458.57        11.24 o                         
  -9   3   3       3652.83       3930.64        44.64 o                         
  -7   3   3         30.35         17.36         2.18 o                         
  -5   3   3        924.07        940.85        14.30 o                         
  -3   3   3       3930.30       3955.28        38.59 o                         
  -1   3   3         31.44         20.39         3.81 o                         
   1   3   3       4533.58       4487.60        51.39 o                         
   3   3   3       1178.92       1315.85        23.72 o                         
   5   3   3        315.47        308.18        11.15 o                         
   7   3   3        286.25        306.43         8.25 o                         
   9   3   3          0.48         15.99         3.82 o                         
  11   3   3         26.27         24.51         4.35 o                         
  13   3   3        344.69        321.39        11.09 o                         
  15   3   3        254.38        259.81        15.69 o                         
  17   3   3          9.81         -1.27        11.98 o                         
  19   3   3        125.07        103.86        10.95 o                         
  21   3   3       1041.05       1100.69        34.23 o                         
  23   3   3          1.06         -6.33        10.63 o                         
  25   3   3         50.11         62.54        17.86 o                         
  27   3   3          6.46         23.54        20.13 o                         
  29   3   3          6.90         15.63        20.00 o                         
 -28   4   3         43.36         20.08        19.63 o                         
 -26   4   3        102.44        118.06        16.15 o                         
 -24   4   3         19.88         46.40         9.79 o                         
 -22   4   3          1.45          1.14         6.86 o                         
 -20   4   3        845.98        878.58        24.24 o                         
 -18   4   3        418.54        415.90        12.09 o                         
 -16   4   3        457.60        430.43        12.50 o                         
 -14   4   3          0.16         -1.84         5.06 o                         
 -12   4   3          0.73          2.29         4.82 o                         
 -10   4   3        147.74        159.44        12.82 o                         
  -8   4   3         11.62         -0.54         4.73 o                         
  -6   4   3        176.27        202.98         7.04 o                         
  -4   4   3       1396.53       1361.41        19.88 o                         
  -2   4   3       1874.04       1869.88        23.39 o                         
   0   4   3        128.42        150.21         5.95 o                         
   2   4   3       1395.74       1365.10        27.10 o                         
   4   4   3       5737.43       6043.25        67.71 o                         
   6   4   3       2856.73       2809.64        34.61 o                         
   8   4   3        417.53        418.53         9.89 o                         
  10   4   3        135.84        159.16         7.62 o                         
  12   4   3          0.74          3.52         4.32 o                         
  14   4   3        494.84        503.16        12.62 o                         
  16   4   3       1532.83       1510.50        31.19 o                         
  18   4   3        142.46        180.07        12.64 o                         
  20   4   3        283.25        305.17        18.58 o                         
  22   4   3         33.34         55.00        12.87 o                         
  24   4   3        197.89        190.13        25.94 o                         
  26   4   3          0.74          0.74        15.98 o                         
  28   4   3          0.98         11.42        21.26 o                         
 -27   5   3          3.51         10.39        15.29 o                         
 -25   5   3          0.04         -7.56        15.80 o                         
 -23   5   3         16.67          6.11         9.65 o                         
 -21   5   3          5.33         10.87         7.31 o                         
 -19   5   3         53.60         44.45         7.58 o                         
 -17   5   3        222.57        221.04        10.04 o                         
 -15   5   3        418.75        443.63        12.84 o                         
 -13   5   3          9.14         16.21         6.03 o                         
 -11   5   3         31.10         26.07         6.03 o                         
  -9   5   3        446.73        418.75        15.89 o                         
  -7   5   3        432.55        489.59        11.43 o                         
  -5   5   3          0.06         -1.77         3.57 o                         
  -3   5   3         47.19         52.24         4.79 o                         
  -1   5   3       2630.18       2721.19        36.49 o                         
   1   5   3         32.21         14.81         4.58 o                         
   3   5   3        546.10        566.37        11.19 o                         
   5   5   3        379.82        362.27         9.33 o                         
   7   5   3       1120.98       1191.88        18.52 o                         
   9   5   3        663.09        690.02        13.53 o                         
  11   5   3         97.32         94.41         6.16 o                         
  13   5   3        256.84        279.74        11.31 o                         
  15   5   3       3489.93       3277.68        54.27 o                         
  17   5   3        798.04        692.76        24.74 o                         
  19   5   3        491.23        505.52        22.51 o                         
  21   5   3        439.52        420.25        25.45 o                         
  23   5   3        166.92        148.17        22.13 o                         
  25   5   3         75.73         69.39        19.94 o                         
  27   5   3          0.03         -9.99        18.14 o                         
 -26   6   3         13.96          9.94        14.15 o                         
 -24   6   3          4.11         -4.10        11.25 o                         
 -22   6   3         71.52         80.40        13.82 o                         
 -20   6   3         10.63          5.42         9.01 o                         
 -18   6   3        219.58        256.14        14.14 o                         
 -16   6   3        606.02        620.92        17.56 o                         
 -14   6   3        231.21        256.92        13.15 o                         
 -12   6   3         20.21          8.17         7.75 o                         
 -10   6   3        197.10        199.69        11.53 o                         
  -8   6   3        514.53        511.35        12.71 o                         
  -6   6   3        436.92        584.98        13.44 o                         
  -4   6   3        436.31        413.04        12.61 o                         
  -2   6   3         63.86         45.85         5.02 o                         
   0   6   3        377.62        749.35        34.91 o                         
   2   6   3        489.78        505.34        12.57 o                         
   4   6   3        423.43        440.95        10.57 o                         
   6   6   3         79.26        202.84        29.49 o                         
   8   6   3         11.06         20.96         5.63 o                         
  10   6   3        154.88        143.11         8.39 o                         
  12   6   3          0.11         11.66         6.45 o                         
  14   6   3        138.37        162.60        10.10 o                         
  16   6   3         25.74         40.78        11.80 o                         
  18   6   3         40.43         87.67        12.70 o                         
  20   6   3         35.01         26.90        14.51 o                         
  22   6   3         55.41         70.55        21.25 o                         
  24   6   3         15.00         35.89        17.31 o                         
  26   6   3          5.47          4.89        18.30 o                         
 -25   7   3          0.49         13.06        13.98 o                         
 -23   7   3         10.21          0.22        14.82 o                         
 -21   7   3         29.63         34.93        11.59 o                         
 -19   7   3          6.09          6.07        10.08 o                         
 -17   7   3        537.04        576.86        20.65 o                         
 -15   7   3         99.50         93.69        10.59 o                         
 -13   7   3        510.89        508.11        19.82 o                         
 -11   7   3          7.32          7.01        10.44 o                         
  -9   7   3         51.74         50.82         9.96 o                         
  -7   7   3         64.82         64.46         7.49 o                         
  -5   7   3        723.19        731.91        15.87 o                         
  -3   7   3        714.34        666.47        13.94 o                         
  -1   7   3       1040.20        976.79        15.58 o                         
   1   7   3         46.98         56.87         7.48 o                         
   3   7   3        305.48        300.21        10.59 o                         
   5   7   3         49.68         42.06         6.51 o                         
   7   7   3          0.43         -0.75         6.13 o                         
   9   7   3        413.66        403.26        13.43 o                         
  11   7   3        415.93        364.28        13.03 o                         
  13   7   3         23.15         21.05         7.08 o                         
  15   7   3         59.84         73.78        10.92 o                         
  17   7   3         61.85         70.87        12.80 o                         
  19   7   3         95.16        119.10        23.96 o                         
  21   7   3          0.00         -4.10        17.17 o                         
  23   7   3          7.31          6.22        15.73 o                         
  25   7   3         36.11         86.66        22.65 o                         
 -24   8   3          0.01         12.59        20.26 o                         
 -22   8   3         14.71         23.94        12.76 o                         
 -20   8   3          1.70        -11.89        11.89 o                         
 -18   8   3        203.11        209.28        14.49 o                         
 -16   8   3         16.59         19.02         9.71 o                         
 -14   8   3        248.13        260.40        14.68 o                         
 -12   8   3          7.39         24.64        11.08 o                         
 -10   8   3        186.18        191.62        13.62 o                         
  -8   8   3         40.94         25.02        13.40 o                         
  -6   8   3        641.58        679.46        20.46 o                         
  -4   8   3         10.27          5.21         5.71 o                         
  -2   8   3        197.13        186.12         9.19 o                         
   0   8   3        437.17        479.15        17.10 o                         
   2   8   3         51.20         47.54         7.76 o                         
   4   8   3        155.01        157.80        11.90 o                         
   6   8   3          1.64         -2.07         6.31 o                         
   8   8   3        269.79        264.46        12.72 o                         
  10   8   3        417.75        377.77        14.95 o                         
  12   8   3          3.64          5.48         7.88 o                         
  14   8   3        277.84        266.50        15.14 o                         
  16   8   3         65.22         94.40        16.23 o                         
  18   8   3        211.01        179.49        23.41 o                         
  20   8   3          6.27         21.67        17.45 o                         
  22   8   3         70.88         55.91        27.08 o                         
  24   8   3         12.77         52.05        21.41 o                         
 -23   9   3         35.76         38.87        18.23 o                         
 -21   9   3          9.50         10.55        12.32 o                         
 -19   9   3         15.16         39.13        13.16 o                         
 -17   9   3        335.30        294.16        16.88 o                         
 -15   9   3        197.99        225.95        14.94 o                         
 -13   9   3        820.72        781.33        23.81 o                         
 -11   9   3        359.60        358.02        18.08 o                         
  -9   9   3        120.74        138.30        14.91 o                         
  -7   9   3         32.18         19.04        11.98 o                         
  -5   9   3        321.45        316.73        18.40 o                         
  -3   9   3        641.25        633.40        20.38 o                         
  -1   9   3        585.98        547.44        17.44 o                         
   1   9   3         68.99         57.27        11.57 o                         
   3   9   3         60.30        127.76        13.13 o                         
   5   9   3        109.20        113.70        10.78 o                         
   7   9   3         37.88         55.16        11.25 o                         
   9   9   3         16.01         23.37         8.38 o                         
  11   9   3        140.49        109.20        10.29 o                         
  13   9   3         10.42          8.40         9.24 o                         
  15   9   3          7.06         59.75        14.24 o                         
  17   9   3         14.73          1.97        17.66 o                         
  19   9   3         16.35         23.36        54.77 o                         
  21   9   3        146.84        188.93        27.45 o                         
 -20  10   3          4.40        -11.71        11.71 o                         
 -18  10   3          3.24          0.79        11.51 o                         
 -16  10   3        156.59        135.44        14.92 o                         
 -14  10   3         71.51         87.34        12.62 o                         
 -12  10   3         20.03         20.80        10.49 o                         
 -10  10   3         29.39         27.08        25.89 o                         
  -8  10   3         49.76         57.98        12.77 o                         
  -6  10   3          6.94        -10.28        10.28 o                         
  -4  10   3          9.55          9.09        10.68 o                         
  -2  10   3         25.52         42.80        11.31 o                         
   0  10   3          7.29         19.53         8.58 o                         
   2  10   3         50.40         50.63        10.50 o                         
   4  10   3         31.12         28.60         8.42 o                         
   6  10   3          5.35         14.45         9.55 o                         
   8  10   3          6.92          3.87         8.58 o                         
  10  10   3        154.15        109.83        12.61 o                         
  12  10   3          9.32         -0.18         9.68 o                         
  14  10   3          0.01         -9.84        11.72 o                         
  16  10   3          7.62         21.99        17.99 o                         
  18  10   3          3.76         19.58        20.96 o                         
 -17  11   3         18.24          8.46        14.06 o                         
 -15  11   3          4.29         -2.74        12.72 o                         
 -13  11   3        101.85         71.14        20.31 o                         
 -11  11   3         76.65         58.19        12.67 o                         
  -9  11   3         13.85         25.28        12.59 o                         
  -7  11   3         34.58         15.77        12.20 o                         
  -5  11   3         20.25         36.65        11.93 o                         
  -3  11   3          2.56        -11.46        11.46 o                         
  -1  11   3        113.92        121.21        19.01 o                         
   1  11   3         16.90         17.90        10.86 o                         
   3  11   3        139.45        144.44        19.14 o                         
   5  11   3         81.61         82.44        12.63 o                         
   7  11   3          4.37          2.31        10.07 o                         
   9  11   3          4.03        -10.23        10.23 o                         
  11  11   3         22.64          6.22        12.91 o                         
  13  11   3          0.99        -11.88        11.88 o                         
  15  11   3          0.18        -11.35        19.67 o                         
  17  11   3         10.87         27.79        23.77 o                         
 -14  12   3         14.09         10.94        14.03 o                         
 -12  12   3         55.52         61.50        14.81 o                         
 -10  12   3         21.18         20.78        13.59 o                         
  -8  12   3          2.78          9.43        13.72 o                         
  -6  12   3          5.89         -9.73        13.46 o                         
  -4  12   3         14.47         11.03        13.47 o                         
  -2  12   3         62.60         64.64        15.12 o                         
   0  12   3        219.71        301.44        21.54 o                         
   2  12   3         52.64         63.28        14.90 o                         
   4  12   3         15.23          9.05        11.86 o                         
   6  12   3          1.29         13.59        12.50 o                         
   8  12   3          8.44          6.97        12.66 o                         
  10  12   3          7.02         -8.08        19.46 o                         
  12  12   3          0.71        -16.63        16.63 o                         
  -7  13   3         30.64         48.86        15.62 o                         
  -5  13   3          5.57         28.73        15.89 o                         
  -3  13   3          1.07         17.52        14.21 o                         
  -1  13   3          3.56        -14.77        14.77 o                         
   1  13   3          7.84          0.11        14.21 o                         
   3  13   3         16.54          5.63        16.53 o                         
   5  13   3          0.06          1.17        13.95 o                         
   7  13   3         60.31         92.20        19.70 o                         
 -30   0   4        119.98        138.91        63.20 o                         
 -28   0   4         54.35         55.34        26.15 o                         
 -26   0   4         46.14         47.99        25.12 o                         
 -24   0   4        155.58        181.18        33.34 o                         
 -22   0   4        158.29        146.43        18.77 o                         
 -20   0   4         43.97         63.45        14.33 o                         
 -18   0   4         58.75         59.44         8.21 o                         
 -16   0   4       2933.61       2744.82        45.67 o                         
 -14   0   4        529.57        463.70        17.00 o                         
 -12   0   4       4366.89       4291.81        66.22 o                         
 -10   0   4       5589.48       5484.20        81.01 o                         
  -8   0   4         70.34         98.51         7.60 o                         
  -6   0   4        252.05        280.77        12.55 o                         
  -4   0   4       1850.73       2117.28        39.00 o                         
  -2   0   4      12137.72      13351.69       203.05 o                         
   0   0   4       7007.49       7337.54       114.87 o                         
   2   0   4        994.78       1006.21        22.58 o                         
   4   0   4       3993.06       4084.68        67.62 o                         
   6   0   4        188.82        166.18         9.61 o                         
   8   0   4       4279.74       4487.67        85.03 o                         
  10   0   4       1062.93       1072.19        27.86 o                         
  12   0   4        460.95        407.37        10.94 o                         
  14   0   4          7.01         -4.75        10.57 o                         
  16   0   4        595.17        579.21        65.00 o                         
  18   0   4        242.24        249.27        21.89 o                         
  20   0   4        904.14        979.78        42.64 o                         
  22   0   4        289.25        363.29        28.52 o                         
  24   0   4         34.88         58.05        31.60 o                         
  26   0   4          0.01         10.23        18.91 o                         
  28   0   4          7.01         18.24        22.45 o                         
 -29   1   4         91.09         75.58        21.88 o                         
 -27   1   4          2.81        -10.92        15.58 o                         
 -25   1   4         58.93         25.80        15.23 o                         
 -23   1   4         12.57          0.69        10.38 o                         
 -21   1   4        237.18        213.70        14.77 o                         
 -19   1   4         57.42         41.08         6.76 o                         
 -17   1   4       1581.36       1528.33        23.98 o                         
 -15   1   4        831.79        758.71        13.38 o                         
 -13   1   4        699.86        719.76        13.68 o                         
 -11   1   4         10.08          7.03         3.77 o                         
  -9   1   4       1250.55       1257.90        17.65 o                         
  -7   1   4        327.80        310.47         8.04 o                         
  -5   1   4        315.92        378.16        12.20 o                         
  -3   1   4       2968.14       3100.32        37.73 o                         
  -1   1   4        697.15        747.31        13.23 o                         
   1   1   4        190.11        214.85         7.41 o                         
   3   1   4       3822.71       3847.64        45.24 o                         
   5   1   4         55.05         59.27         5.50 o                         
   7   1   4       1433.36       1554.80        24.68 o                         
   9   1   4         61.32         55.69         4.63 o                         
  11   1   4        376.00        333.13        10.09 o                         
  13   1   4         30.58         38.56         8.08 o                         
  15   1   4        131.54        139.09        11.71 o                         
  17   1   4        258.46        285.76        16.51 o                         
  19   1   4        871.03        895.11        37.53 o                         
  21   1   4         63.66         63.72        12.86 o                         
  23   1   4          0.86          4.92        11.81 o                         
  25   1   4         11.96         32.55        17.46 o                         
  27   1   4         17.41         19.37        15.03 o                         
 -28   2   4         17.48         39.42        17.00 o                         
 -26   2   4          0.31         17.65        14.03 o                         
 -24   2   4          0.19          4.17         9.26 o                         
 -22   2   4         95.52         88.03         9.58 o                         
 -20   2   4          5.67          2.28         6.97 o                         
 -18   2   4        269.52        298.56        13.76 o                         
 -16   2   4       2675.55       2594.27        37.13 o                         
 -14   2   4         19.42         16.60         4.72 o                         
 -12   2   4         63.52         68.16         5.88 o                         
 -10   2   4       2291.17       2298.39        27.68 o                         
  -8   2   4       1590.14       1639.84        21.10 o                         
  -6   2   4         36.87         45.05         4.55 o                         
  -4   2   4       2840.49       3062.81        35.53 o                         
  -2   2   4         70.36         65.19         4.87 o                         
   0   2   4        694.12        683.04        12.36 o                         
   2   2   4         46.07         59.35         6.23 o                         
   4   2   4       2216.18       2379.36        30.37 o                         
   6   2   4         70.54         85.20         6.74 o                         
   8   2   4        267.37        251.39         8.67 o                         
  10   2   4        178.99        211.65         7.89 o                         
  12   2   4         20.34         32.10         5.13 o                         
  14   2   4         93.19         83.94        10.58 o                         
  16   2   4        607.97        618.84        22.17 o                         
  18   2   4         64.74         40.50        11.19 o                         
  20   2   4          9.29         21.84        10.71 o                         
  22   2   4         49.61         47.96        13.31 o                         
  24   2   4          0.48         13.36        11.42 o                         
  26   2   4          1.38        -12.14        16.50 o                         
  28   2   4          4.20         10.02        18.07 o                         
 -29   3   4         10.27         -9.23        17.98 o                         
 -27   3   4          0.27        -14.74        14.81 o                         
 -25   3   4         49.74         38.24        14.27 o                         
 -23   3   4         37.25         39.54         8.69 o                         
 -21   3   4        151.54        125.72         8.92 o                         
 -19   3   4         81.51         71.30         7.47 o                         
 -17   3   4         86.30        104.63         7.25 o                         
 -15   3   4        398.46        415.70        12.61 o                         
 -13   3   4        159.35        139.51         8.24 o                         
 -11   3   4        100.63        101.97         7.16 o                         
  -9   3   4       1605.98       1463.57        21.63 o                         
  -7   3   4        106.09         89.34         6.39 o                         
  -5   3   4        199.69        195.23         6.54 o                         
  -3   3   4        945.16       1016.68        14.46 o                         
  -1   3   4         15.84         26.92         4.72 o                         
   1   3   4       1660.59       1645.72        23.19 o                         
   3   3   4       1068.29       1113.36        17.62 o                         
   5   3   4        637.63        717.59        13.49 o                         
   7   3   4        313.76        347.07        10.67 o                         
   9   3   4        355.40        285.84        12.15 o                         
  11   3   4        471.80        399.83        11.27 o                         
  13   3   4         60.31         78.32         7.04 o                         
  15   3   4       1071.99       1015.07        28.40 o                         
  17   3   4          1.54         -8.14         8.14 o                         
  19   3   4        406.84        454.39        19.24 o                         
  21   3   4          0.55          5.83        10.07 o                         
  23   3   4         31.24         27.99        14.57 o                         
  25   3   4          4.85         -2.86        15.64 o                         
  27   3   4         76.92         95.37        22.06 o                         
 -28   4   4         28.96         54.14        25.67 o                         
 -26   4   4         24.04         19.69        14.03 o                         
 -24   4   4         62.57         62.11         9.73 o                         
 -22   4   4          5.54          4.59         7.05 o                         
 -20   4   4         19.66         80.45         8.05 o                         
 -18   4   4        157.89        134.55         8.16 o                         
 -16   4   4         28.11         29.17         6.70 o                         
 -14   4   4        144.61        152.51         8.53 o                         
 -12   4   4        199.29        239.29        10.19 o                         
 -10   4   4        527.76        542.16        13.98 o                         
  -8   4   4          0.06          4.33         3.54 o                         
  -6   4   4       2666.00       2754.40        31.41 o                         
  -4   4   4         16.52         29.27         4.58 o                         
  -2   4   4       1906.21       1922.90        25.29 o                         
   0   4   4       8789.37       8884.11        98.60 o                         
   2   4   4        495.78        433.53        11.09 o                         
   4   4   4       2348.54       2291.16        39.57 o                         
   6   4   4        485.66        528.08        11.62 o                         
   8   4   4          3.27          4.13         4.31 o                         
  10   4   4        738.83        665.47        17.52 o                         
  12   4   4        210.98        207.32         8.49 o                         
  14   4   4        379.52        357.17        15.26 o                         
  16   4   4        691.39        587.64        20.17 o                         
  18   4   4         64.52         69.91        12.29 o                         
  20   4   4         25.43         25.67        13.64 o                         
  22   4   4          1.70        -14.86        14.86 o                         
  24   4   4         41.64         22.99        14.93 o                         
  26   4   4         51.51         26.67        20.47 o                         
 -27   5   4         40.39         67.60        25.24 o                         
 -25   5   4         38.91         35.71        12.55 o                         
 -23   5   4          3.01         -2.24         8.27 o                         
 -21   5   4        427.71        397.12        13.75 o                         
 -19   5   4         89.26         94.95         8.06 o                         
 -17   5   4        484.54        462.49        13.42 o                         
 -15   5   4         12.62         15.38         6.29 o                         
 -13   5   4        196.80        187.26         9.67 o                         
 -11   5   4         29.10         26.04         7.44 o                         
  -9   5   4        446.70        432.99        12.31 o                         
  -7   5   4        155.88        170.86         6.90 o                         
  -5   5   4        301.40        305.81         7.93 o                         
  -3   5   4         93.74        103.93         6.12 o                         
  -1   5   4       1357.71       1230.40        18.52 o                         
   1   5   4         29.91         35.18         5.34 o                         
   3   5   4        734.17        766.15        13.99 o                         
   5   5   4       1434.91       1374.71        20.75 o                         
   7   5   4         79.07         96.77         6.31 o                         
   9   5   4         10.53          4.99         4.83 o                         
  11   5   4        129.82        101.32         7.02 o                         
  13   5   4        138.80        141.45         8.89 o                         
  15   5   4        159.03        221.62        15.91 o                         
  17   5   4        114.85        119.37        13.76 o                         
  19   5   4         32.64         18.66        23.72 o                         
  21   5   4         56.46         55.05        13.27 o                         
  23   5   4         25.10         48.10        18.52 o                         
  25   5   4         60.78         48.40        21.31 o                         
 -26   6   4         52.28         55.28        15.74 o                         
 -24   6   4          1.17         -0.47        11.63 o                         
 -22   6   4         96.39         68.74        11.35 o                         
 -20   6   4        435.72        464.06        16.22 o                         
 -18   6   4        276.59        245.64        12.65 o                         
 -16   6   4        130.56        130.77        13.17 o                         
 -14   6   4          1.03          9.04         7.17 o                         
 -12   6   4        208.67        199.15        11.32 o                         
 -10   6   4        178.57        185.93        11.27 o                         
  -8   6   4        268.44        262.66        12.76 o                         
  -6   6   4         91.54         79.03         6.07 o                         
  -4   6   4         56.63         66.57         6.04 o                         
  -2   6   4        540.88        531.76        12.83 o                         
   0   6   4         22.71         21.31         5.36 o                         
   2   6   4        259.12        286.25        10.70 o                         
   4   6   4        396.68        388.50        17.85 o                         
   6   6   4         28.52         34.94         6.18 o                         
   8   6   4        248.62        218.11        12.37 o                         
  10   6   4        315.62        335.63        12.45 o                         
  12   6   4         31.45         23.57         6.84 o                         
  14   6   4         11.12          0.02         8.56 o                         
  16   6   4         43.94         49.09        11.03 o                         
  18   6   4        135.66        124.19        14.74 o                         
  20   6   4         12.87          1.98        13.25 o                         
  22   6   4         14.27         -8.86        17.23 o                         
  24   6   4         15.75         43.77        37.02 o                         
 -25   7   4          1.10         30.59        16.82 o                         
 -23   7   4          8.83          2.47        11.92 o                         
 -21   7   4         47.34         55.46        11.60 o                         
 -19   7   4          0.72          9.93         9.38 o                         
 -17   7   4         20.15         19.97         8.90 o                         
 -15   7   4        200.27        211.71        18.07 o                         
 -13   7   4        251.05        256.40        14.12 o                         
 -11   7   4          0.78         -3.97         7.32 o                         
  -9   7   4         21.01          3.44         7.17 o                         
  -7   7   4         17.15         27.07         7.46 o                         
  -5   7   4        324.19        325.81        17.65 o                         
  -3   7   4        136.07        136.45         7.82 o                         
  -1   7   4        444.76        407.72        11.93 o                         
   1   7   4        126.69        116.02        10.50 o                         
   3   7   4          6.26         16.21         6.69 o                         
   5   7   4        386.83        362.61        17.45 o                         
   7   7   4          9.25         21.09         6.86 o                         
   9   7   4         44.66         13.29         7.46 o                         
  11   7   4         17.17         22.66         7.19 o                         
  13   7   4        126.03        136.68        11.29 o                         
  15   7   4        109.93         77.51        15.33 o                         
  17   7   4         34.18         35.16        15.97 o                         
  19   7   4         33.12         24.95        15.67 o                         
  21   7   4        102.75         82.13        22.69 o                         
  23   7   4         16.93        -10.12        25.88 o                         
 -24   8   4          0.65          6.85        17.18 o                         
 -22   8   4         21.80          0.24        12.52 o                         
 -20   8   4        379.42        384.34        19.70 o                         
 -18   8   4        187.54        203.44        15.12 o                         
 -16   8   4         61.61         63.28        10.80 o                         
 -14   8   4        509.60        503.48        21.81 o                         
 -12   8   4        139.19        120.74        16.77 o                         
 -10   8   4         47.75         34.16        12.56 o                         
  -8   8   4        148.18        153.92        11.15 o                         
  -6   8   4         69.95         69.58         8.39 o                         
  -4   8   4          0.59          2.98         6.63 o                         
  -2   8   4         82.25         85.35        12.83 o                         
   0   8   4        530.22        616.02        18.19 o                         
   2   8   4         39.72         39.80         8.07 o                         
   4   8   4        110.74        138.69        10.55 o                         
   6   8   4          2.05         -2.99         6.86 o                         
   8   8   4         10.22         63.57         9.04 o                         
  10   8   4          7.09          0.93         7.89 o                         
  12   8   4        150.54        139.51        12.68 o                         
  14   8   4         25.34         19.42        13.81 o                         
  16   8   4         92.04         52.44        15.68 o                         
  18   8   4        122.48        106.79        32.50 o                         
  20   8   4         99.92        126.89        24.21 o                         
  22   8   4          7.68        -18.49        20.65 o                         
 -21   9   4         22.73          4.58        12.06 o                         
 -19   9   4        364.31        399.74        20.86 o                         
 -17   9   4         49.63         53.72        12.21 o                         
 -15   9   4         12.53         32.87        16.39 o                         
 -13   9   4         40.13         28.63        11.78 o                         
 -11   9   4        130.85        130.00        14.28 o                         
  -9   9   4         70.01         53.16        11.84 o                         
  -7   9   4         96.96         88.59        11.97 o                         
  -5   9   4          6.10          5.19        11.21 o                         
  -3   9   4         32.63         24.42         9.32 o                         
  -1   9   4          2.88         -0.86         7.68 o                         
   1   9   4        220.35        232.53        12.46 o                         
   3   9   4         10.02          2.27         7.20 o                         
   5   9   4         33.31         40.45         9.15 o                         
   7   9   4         90.58         88.76        14.67 o                         
   9   9   4          3.75         -4.82         8.51 o                         
  11   9   4         52.64         44.93        10.73 o                         
  13   9   4         46.22         47.14        10.35 o                         
  15   9   4         43.51         56.38        14.13 o                         
  17   9   4        134.66         99.57        23.98 o                         
  19   9   4         71.49         43.31        21.98 o                         
 -18  10   4        122.46        149.69        16.41 o                         
 -16  10   4         63.60         69.60        13.37 o                         
 -14  10   4        451.11        398.85        22.73 o                         
 -12  10   4        104.22         83.48        15.34 o                         
 -10  10   4        234.82        229.70        19.55 o                         
  -8  10   4         68.76         68.68        13.65 o                         
  -6  10   4         19.25          8.31        11.13 o                         
  -4  10   4         49.53         43.35        13.89 o                         
  -2  10   4        305.68        242.60        17.93 o                         
   0  10   4          0.17         -9.19         9.19 o                         
   2  10   4         99.36        128.71        11.99 o                         
   4  10   4        111.56        110.68        11.28 o                         
   6  10   4         81.62         77.75        10.51 o                         
   8  10   4         24.74         31.45         9.61 o                         
  10  10   4          0.22         23.60        10.03 o                         
  12  10   4        112.46        141.99        13.40 o                         
  14  10   4        129.94        174.08        21.93 o                         
  16  10   4         50.48         38.90        21.98 o                         
  18  10   4          1.44        -10.11        19.70 o                         
 -15  11   4        177.11        159.28        17.59 o                         
 -13  11   4        315.54        302.61        23.10 o                         
 -11  11   4          2.67        -18.47        18.94 o                         
  -9  11   4          0.13         -2.65        12.02 o                         
  -7  11   4         37.05         14.58        12.27 o                         
  -5  11   4        107.42        118.23        15.45 o                         
  -3  11   4          2.20         14.69        12.97 o                         
  -1  11   4          3.49         -3.78        11.41 o                         
   1  11   4         28.87         21.28        12.52 o                         
   3  11   4          1.54         -9.99         9.99 o                         
   5  11   4          2.13          2.79        10.14 o                         
   7  11   4         10.86         13.43        12.14 o                         
   9  11   4         48.98         57.15        11.77 o                         
  11  11   4         37.38         27.32        12.57 o                         
  13  11   4          1.12          2.37        15.17 o                         
  15  11   4         12.02         12.25        20.91 o                         
 -12  12   4          4.13         16.60        14.96 o                         
 -10  12   4         51.72         46.86        16.01 o                         
  -8  12   4         48.11         41.18        15.41 o                         
  -6  12   4         13.30         17.84        14.78 o                         
  -4  12   4         17.92         27.81        13.97 o                         
  -2  12   4          1.40          2.64        13.69 o                         
   0  12   4          6.63          8.67        15.12 o                         
   2  12   4          7.56          9.95        13.64 o                         
   4  12   4          1.08         34.52        14.76 o                         
   6  12   4          0.11        -11.98        11.98 o                         
   8  12   4         10.85        -13.06        13.06 o                         
  10  12   4         33.29         36.44        16.38 o                         
  -3  13   4          2.74        -10.20        15.21 o                         
  -1  13   4          2.64         -7.23        15.12 o                         
   1  13   4          1.68        -27.03        33.36 o                         
 -29   1   5         18.17         28.13        17.58 o                         
 -27   1   5         22.04          9.90        15.82 o                         
 -25   1   5        230.88        264.93        17.16 o                         
 -23   1   5          9.01         16.03        11.14 o                         
 -21   1   5        901.59        883.94        25.16 o                         
 -19   1   5        495.41        507.23        15.97 o                         
 -17   1   5        997.85        968.90        24.92 o                         
 -15   1   5        173.33        161.46        10.33 o                         
 -13   1   5       1249.99       1229.33        19.06 o                         
 -11   1   5        239.63        235.00         8.32 o                         
  -9   1   5        422.25        381.19         9.94 o                         
  -7   1   5         62.61         84.37         5.98 o                         
  -5   1   5       2678.23       2899.98        37.09 o                         
  -3   1   5       3986.12       4209.09        50.52 o                         
  -1   1   5        344.59        319.20         9.71 o                         
   1   1   5          8.18          6.76         4.13 o                         
   3   1   5        207.37        196.59         7.91 o                         
   5   1   5         15.86         43.77         5.90 o                         
   7   1   5          9.58          5.93         4.77 o                         
   9   1   5       1038.43       1127.31        18.28 o                         
  11   1   5          2.59          4.07         4.37 o                         
  13   1   5          2.82          7.83        12.16 o                         
  15   1   5         18.79         18.98         9.16 o                         
  17   1   5         87.61        119.16        22.84 o                         
  19   1   5          0.49         -6.98        12.20 o                         
  21   1   5        721.63        672.29        27.90 o                         
  23   1   5         94.83         97.83        16.24 o                         
  25   1   5         36.70         21.00        15.27 o                         
  27   1   5         20.17         33.11        17.82 o                         
 -28   2   5         39.22         52.12        18.02 o                         
 -26   2   5        103.25        110.27        17.58 o                         
 -24   2   5         34.43         20.67        12.20 o                         
 -22   2   5          0.90         -9.22         9.22 o                         
 -20   2   5        952.73        909.71        20.41 o                         
 -18   2   5       1089.04       1000.74        22.19 o                         
 -16   2   5       5756.23       5529.11        77.00 o                         
 -14   2   5        108.37        124.23         8.33 o                         
 -12   2   5        990.20       1065.70        17.27 o                         
 -10   2   5        908.63        888.71        15.36 o                         
  -8   2   5          0.51          0.16         4.31 o                         
  -6   2   5        478.59        490.48        14.94 o                         
  -4   2   5       6230.20       6643.60        75.92 o                         
  -2   2   5       4160.18       4345.63        51.94 o                         
   0   2   5        423.32        421.01        10.62 o                         
   2   2   5       1061.33       1092.73        17.78 o                         
   4   2   5        681.36        713.14        15.36 o                         
   6   2   5         92.41         83.87         6.42 o                         
   8   2   5        871.84        905.64        16.25 o                         
  10   2   5        311.71        326.12        14.28 o                         
  12   2   5          6.64         -0.83         6.47 o                         
  14   2   5          7.99         12.09         8.96 o                         
  16   2   5        381.16        409.70        29.80 o                         
  18   2   5         86.95         96.10        14.22 o                         
  20   2   5        280.52        296.51        19.85 o                         
  22   2   5         62.51         63.58        14.04 o                         
  24   2   5          2.32        -14.06        14.06 o                         
  26   2   5         12.16          6.21        15.76 o                         
 -27   3   5        141.70        137.05        19.80 o                         
 -25   3   5         25.44          5.07        11.67 o                         
 -23   3   5        138.45        172.03        13.74 o                         
 -21   3   5         53.50         53.49         8.00 o                         
 -19   3   5         18.11         24.04         7.11 o                         
 -17   3   5          2.78          1.95         6.64 o                         
 -15   3   5       2729.78       2709.14        39.30 o                         
 -13   3   5        307.31        321.44        11.46 o                         
 -11   3   5        168.56        188.63         9.60 o                         
  -9   3   5          5.98          9.11         4.52 o                         
  -7   3   5        153.34        146.05         7.44 o                         
  -5   3   5        456.89        402.12        10.14 o                         
  -3   3   5        546.40        555.47        11.92 o                         
  -1   3   5         68.66         67.39         6.17 o                         
   1   3   5        544.44        538.58        10.92 o                         
   3   3   5         64.98         79.59         6.69 o                         
   5   3   5        719.44        708.64        14.42 o                         
   7   3   5         51.96         47.06         5.68 o                         
   9   3   5          1.66          2.16         5.02 o                         
  11   3   5        330.50        329.93        11.36 o                         
  13   3   5        413.86        394.73        18.55 o                         
  15   3   5        592.68        563.91        29.54 o                         
  17   3   5        128.15        144.21        14.44 o                         
  19   3   5         13.84         11.41        10.60 o                         
  21   3   5         67.59         62.17        13.93 o                         
  23   3   5          0.08         -7.78        12.04 o                         
  25   3   5          2.39         13.37        16.19 o                         
 -26   4   5         94.74         95.88        18.23 o                         
 -24   4   5         53.55         53.55        11.43 o                         
 -22   4   5         31.06         40.58         8.25 o                         
 -20   4   5          7.75          9.81         7.33 o                         
 -18   4   5        140.64        104.31         9.21 o                         
 -16   4   5        246.70        274.78        13.25 o                         
 -14   4   5        373.99        393.16        15.91 o                         
 -12   4   5        233.09        233.44        10.12 o                         
 -10   4   5       1764.35       1761.30        26.06 o                         
  -8   4   5        922.98        837.54        14.56 o                         
  -6   4   5        107.00         96.99         5.65 o                         
  -4   4   5        646.07        659.10        13.91 o                         
  -2   4   5        810.82        868.81        16.81 o                         
   0   4   5        488.79        550.85        13.51 o                         
   2   4   5        129.57        134.70         7.49 o                         
   4   4   5         84.39         85.07         6.51 o                         
   6   4   5          1.05          5.95         4.45 o                         
   8   4   5        531.85        535.18        13.11 o                         
  10   4   5         30.44         36.15         6.02 o                         
  12   4   5        381.93        409.36        12.46 o                         
  14   4   5        210.61        219.13        19.62 o                         
  16   4   5          3.50        -10.37        10.37 o                         
  18   4   5          2.88         -9.34        11.90 o                         
  20   4   5         19.38         35.08        17.76 o                         
  22   4   5          0.33         10.60        15.97 o                         
  24   4   5         10.89         27.22        22.15 o                         
  26   4   5         15.95          8.16        27.60 o                         
 -25   5   5         23.35         48.28        14.67 o                         
 -23   5   5          4.10          3.49         9.10 o                         
 -21   5   5          6.50         -7.14         7.89 o                         
 -19   5   5        116.67        117.69        10.24 o                         
 -17   5   5        764.50        776.05        22.59 o                         
 -15   5   5        131.37        124.68        16.96 o                         
 -13   5   5        137.70        151.51        10.83 o                         
 -11   5   5       2439.07       2371.59        46.29 o                         
  -9   5   5        480.30        480.76        14.54 o                         
  -7   5   5        270.12        286.08        10.62 o                         
  -5   5   5        502.87        537.54        12.94 o                         
  -3   5   5        547.44        532.51        15.54 o                         
  -1   5   5       1253.92       1205.96        20.80 o                         
   1   5   5        707.84        660.95        14.96 o                         
   3   5   5        252.28        253.83         9.80 o                         
   5   5   5        111.30        122.42         8.32 o                         
   7   5   5         39.91         39.77         6.91 o                         
   9   5   5       1112.47        946.41        25.12 o                         
  11   5   5        389.90        324.56        16.17 o                         
  13   5   5        717.09        708.56        27.00 o                         
  15   5   5        392.26        312.47        22.39 o                         
  17   5   5         10.14         10.02        12.66 o                         
  19   5   5          7.34         -6.86        13.17 o                         
  21   5   5         11.62         23.04        15.33 o                         
  23   5   5          9.00         23.38        18.14 o                         
  25   5   5         73.03        109.63        44.54 o                         
 -24   6   5         21.83         -1.76        14.81 o                         
 -22   6   5          0.00         -9.98         9.98 o                         
 -20   6   5         54.03         44.09        10.32 o                         
 -18   6   5        171.02        198.86        18.77 o                         
 -16   6   5        246.94        250.48        13.83 o                         
 -14   6   5        727.94        710.95        25.63 o                         
 -12   6   5         15.14         28.06         7.71 o                         
 -10   6   5        368.20        370.10        16.29 o                         
  -8   6   5          4.83          3.89         6.27 o                         
  -6   6   5         15.70          8.80         6.05 o                         
  -4   6   5         51.59         42.65         6.18 o                         
  -2   6   5        547.60        545.18        14.48 o                         
   0   6   5         33.75         22.34         6.23 o                         
   2   6   5        760.13        738.06        17.54 o                         
   4   6   5       1302.06       1219.55        22.97 o                         
   6   6   5        494.25        453.88        15.59 o                         
   8   6   5         44.51         54.34         8.73 o                         
  10   6   5         25.66         22.32         8.12 o                         
  12   6   5         11.13          8.23         7.42 o                         
  14   6   5        171.03        178.44        15.73 o                         
  16   6   5        144.88        113.43        16.87 o                         
  18   6   5         60.87         62.25        16.88 o                         
  20   6   5          0.40        -14.65        25.02 o                         
  22   6   5         19.13         29.60        18.05 o                         
  24   6   5         29.98         32.49        26.48 o                         
 -23   7   5         41.97         66.73        14.82 o                         
 -21   7   5          0.37        -11.31        11.31 o                         
 -19   7   5         56.44         57.40        11.57 o                         
 -17   7   5         74.50         63.59        12.29 o                         
 -15   7   5         54.72         52.53        10.14 o                         
 -13   7   5         56.19         29.85         9.24 o                         
 -11   7   5        186.15        187.73        11.26 o                         
  -9   7   5       1072.07       1028.34        21.90 o                         
  -7   7   5        179.58        173.28        14.67 o                         
  -5   7   5          7.97          1.37         6.65 o                         
  -3   7   5        213.72        219.49        10.32 o                         
  -1   7   5         24.42         15.52         6.97 o                         
   1   7   5       1086.98       1038.97        23.71 o                         
   3   7   5         49.83         36.87         8.48 o                         
   5   7   5         64.03         69.43        10.49 o                         
   7   7   5          7.46         -7.19         7.19 o                         
   9   7   5         58.16         70.97         9.25 o                         
  11   7   5          1.45         11.39         7.86 o                         
  13   7   5         91.90         67.88        13.30 o                         
  15   7   5          0.00         22.65        22.44 o                         
  17   7   5         17.79          0.57        15.89 o                         
  19   7   5         57.00         21.91        20.66 o                         
  21   7   5         11.21        -16.61        29.49 o                         
 -22   8   5         39.67         33.47        13.43 o                         
 -20   8   5          9.93          8.81        12.32 o                         
 -18   8   5         50.97         47.19        11.75 o                         
 -16   8   5         29.98         30.82        13.34 o                         
 -14   8   5          1.31          9.98        10.54 o                         
 -12   8   5        988.35        951.68        26.59 o                         
 -10   8   5        411.46        418.64        16.43 o                         
  -8   8   5        165.40        169.48        11.54 o                         
  -6   8   5         10.88          0.35         7.70 o                         
  -4   8   5         22.35         10.09         7.99 o                         
  -2   8   5        553.96        513.28        17.89 o                         
   0   8   5          0.33          2.13         7.50 o                         
   2   8   5          1.29         -1.09         7.44 o                         
   4   8   5          2.38         -5.23         7.59 o                         
   6   8   5          8.91          9.65         7.92 o                         
   8   8   5         10.23         11.17         8.39 o                         
  10   8   5         18.12         10.29         8.65 o                         
  12   8   5          4.58          6.96         9.02 o                         
  14   8   5          4.18         10.27        13.23 o                         
  16   8   5         16.73         11.48        14.36 o                         
  18   8   5        141.92        169.28        20.75 o                         
  20   8   5         61.65         43.32        31.60 o                         
 -19   9   5          0.09          5.60        11.93 o                         
 -17   9   5         14.67         21.97        14.66 o                         
 -15   9   5         29.01         25.75        12.44 o                         
 -13   9   5        102.79        126.39        18.80 o                         
 -11   9   5         64.16         63.54        11.28 o                         
  -9   9   5         15.93         -3.20        10.25 o                         
  -7   9   5         13.82         -0.75        11.16 o                         
  -5   9   5          0.03         -9.71         9.71 o                         
  -3   9   5         32.66         29.25        10.48 o                         
  -1   9   5         58.97         67.69        11.40 o                         
   1   9   5        317.37        282.96        14.73 o                         
   3   9   5         76.95         80.96        10.41 o                         
   5   9   5        320.68        329.60        15.85 o                         
   7   9   5         55.15         41.46        10.13 o                         
   9   9   5         39.20         45.03        10.10 o                         
  11   9   5          0.87         14.95        10.18 o                         
  13   9   5          1.12        -11.59        11.59 o                         
  15   9   5         10.93         11.97        16.96 o                         
  17   9   5         39.23         52.01        20.61 o                         
  19   9   5         11.94        -18.29        18.29 o                         
 -18  10   5          0.12         10.92        13.10 o                         
 -16  10   5         92.41        117.33        18.22 o                         
 -14  10   5          7.46          8.82        14.87 o                         
 -12  10   5          2.23        -11.79        11.79 o                         
 -10  10   5         19.22         31.64        15.39 o                         
  -8  10   5         16.97         -1.58        11.53 o                         
  -6  10   5          0.16          0.93        11.53 o                         
  -4  10   5         48.85         53.48        13.32 o                         
  -2  10   5          1.76         11.25        14.07 o                         
   0  10   5         64.08         57.89        24.15 o                         
   2  10   5         19.77          2.29         9.11 o                         
   4  10   5          0.13         -1.40         8.69 o                         
   6  10   5         46.02         38.36        12.43 o                         
   8  10   5          0.09         -9.58         9.58 o                         
  10  10   5          6.03          4.26        10.35 o                         
  12  10   5         19.36         28.51        13.95 o                         
  14  10   5          0.44         -1.97        14.61 o                         
  16  10   5          6.14         -3.18        19.40 o                         
 -13  11   5          5.01          9.34        15.98 o                         
 -11  11   5         91.50        126.04        22.50 o                         
  -9  11   5         11.64          7.10        14.84 o                         
  -7  11   5          0.40          6.81        17.72 o                         
  -5  11   5          0.83          3.96        13.71 o                         
  -3  11   5         19.47         -7.41        16.99 o                         
  -1  11   5          0.37        -13.37        13.37 o                         
   1  11   5          3.73        -12.70        12.70 o                         
   3  11   5         62.23         66.93        14.56 o                         
   5  11   5         31.08         27.49        13.16 o                         
   7  11   5          0.14        -11.08        11.08 o                         
   9  11   5          0.29          2.89        11.91 o                         
  11  11   5         53.28         35.00        13.07 o                         
  -8  12   5         18.74         13.28        25.11 o                         
  -6  12   5          9.41         10.91        14.51 o                         
  -4  12   5          0.11        -13.12        13.97 o                         
  -2  12   5          3.62          0.37        17.35 o                         
   0  12   5          4.63          8.29        13.77 o                         
   2  12   5          3.01          2.61        14.54 o                         
   4  12   5         31.82         58.43        16.59 o                         
   6  12   5         58.39        103.89        18.29 o                         
 -26   0   6        146.00        247.23        24.63 o                         
 -24   0   6         18.03         57.74        15.85 o                         
 -22   0   6          4.22          9.24        15.38 o                         
 -20   0   6         63.74         70.73        14.32 o                         
 -16   0   6       1375.60       1344.36        39.15 o                         
 -14   0   6       5522.64       5475.00        98.49 o                         
 -12   0   6        252.96        422.44        25.80 o                         
 -10   0   6       1206.06       1140.97        26.45 o                         
  -8   0   6        968.11       1037.96        33.45 o                         
  -6   0   6       1841.49       2116.50        42.93 o                         
  -4   0   6       1335.05       1491.62        33.69 o                         
  -2   0   6         84.09         73.85         9.15 o                         
   0   0   6        578.60        743.17        21.50 o                         
   2   0   6        237.75        209.72        12.97 o                         
   4   0   6        859.83        890.67        24.76 o                         
   6   0   6         52.94         21.91         8.12 o                         
   8   0   6       2184.30       2209.85        51.63 o                         
  10   0   6        140.43        131.62        13.50 o                         
  12   0   6         46.51        105.45        17.35 o                         
  14   0   6          9.25         14.99        13.28 o                         
  16   0   6         11.47         -8.45        19.86 o                         
  18   0   6       1206.30       1245.79        52.46 o                         
  20   0   6        212.15        261.56        28.54 o                         
  22   0   6        165.38        107.85        43.34 o                         
  24   0   6          0.66          7.79        26.48 o                         
  26   0   6          3.60          9.12        30.70 o                         
 -27   1   6         24.81         24.03        14.64 o                         
 -25   1   6          0.82          0.13        16.28 o                         
 -23   1   6         77.31         70.81        11.61 o                         
 -21   1   6        122.43        127.16        12.48 o                         
 -19   1   6        220.91        250.88        20.46 o                         
 -17   1   6        133.30        132.15        10.87 o                         
 -15   1   6        220.19        240.23        10.88 o                         
 -13   1   6       1021.91        993.00        20.19 o                         
 -11   1   6        494.84        453.58        18.04 o                         
  -9   1   6        207.02        192.88         8.55 o                         
  -7   1   6         16.12          6.37         5.18 o                         
  -5   1   6        110.71        148.16         7.97 o                         
  -3   1   6        679.10        695.00        16.64 o                         
  -1   1   6        652.46        655.51        14.64 o                         
   1   1   6         60.52         65.52         6.54 o                         
   3   1   6         20.65         24.60         5.46 o                         
   5   1   6          0.48          3.23         5.07 o                         
   7   1   6        586.58        628.05        16.05 o                         
   9   1   6        127.99        140.62         8.67 o                         
  11   1   6         19.86         30.95         7.38 o                         
  13   1   6          9.08         25.52         9.74 o                         
  15   1   6          6.07         12.16         9.90 o                         
  17   1   6        310.20        270.10        18.71 o                         
  19   1   6         17.44         27.78        12.36 o                         
  21   1   6          8.53        -16.77        16.77 o                         
  23   1   6         86.35        105.60        17.57 o                         
  25   1   6          0.13         10.07        15.48 o                         
 -26   2   6         13.36          4.27        11.54 o                         
 -24   2   6         42.73         21.46        11.54 o                         
 -22   2   6          4.84         13.09        10.77 o                         
 -20   2   6        166.57        150.25        13.94 o                         
 -18   2   6         27.06         12.11         7.92 o                         
 -16   2   6        262.81        261.93        11.95 o                         
 -14   2   6        118.63        113.08         8.78 o                         
 -12   2   6         28.01         39.40         7.35 o                         
 -10   2   6        232.04        228.82         9.09 o                         
  -8   2   6        200.76        200.54         8.65 o                         
  -6   2   6          0.84          5.01         5.03 o                         
  -4   2   6        177.86        176.76         9.01 o                         
  -2   2   6        502.61        510.32        14.13 o                         
   0   2   6        586.97        601.41        14.13 o                         
   2   2   6        704.31        684.00        15.90 o                         
   4   2   6        393.76        386.56        13.10 o                         
   6   2   6        591.76        596.20        17.55 o                         
   8   2   6        112.50        104.40         7.54 o                         
  10   2   6         42.74         28.50         6.53 o                         
  12   2   6        100.09        132.39        18.16 o                         
  14   2   6          0.04         -4.06         9.98 o                         
  16   2   6         33.73         58.47        13.08 o                         
  18   2   6         15.60          6.49        11.36 o                         
  20   2   6          1.40         -0.37        12.37 o                         
  22   2   6         87.18         89.39        16.57 o                         
  24   2   6         41.09         39.90        20.93 o                         
 -27   3   6        126.07        130.43        20.52 o                         
 -25   3   6         31.65         42.68        11.43 o                         
 -23   3   6         63.46         38.55        10.74 o                         
 -21   3   6        191.00        207.98        13.43 o                         
 -19   3   6        185.63        232.02        12.61 o                         
 -17   3   6        223.42        207.35        11.65 o                         
 -15   3   6        331.03        303.77        12.40 o                         
 -13   3   6       1628.85       1521.44        27.28 o                         
 -11   3   6       1410.25       1373.96        25.03 o                         
  -9   3   6         71.23         84.62         6.85 o                         
  -7   3   6         44.34         47.48         6.43 o                         
  -5   3   6        473.33        519.20        13.32 o                         
  -3   3   6        211.57        244.51         9.36 o                         
  -1   3   6         11.82         13.84         6.14 o                         
   1   3   6         15.53          7.40         5.41 o                         
   3   3   6         81.76        122.97         7.89 o                         
   5   3   6        845.26        806.84        17.06 o                         
   7   3   6         10.28          7.43         5.54 o                         
   9   3   6          1.57         57.76         7.63 o                         
  11   3   6          2.51         -0.63         7.16 o                         
  13   3   6        108.23        101.46        15.13 o                         
  15   3   6         97.00        102.10        12.96 o                         
  17   3   6         72.28         71.51        12.88 o                         
  19   3   6          9.44          1.54        12.61 o                         
  21   3   6        135.34        124.85        16.60 o                         
  23   3   6         36.18         43.98        20.92 o                         
  25   3   6         22.46         54.78        21.41 o                         
 -26   4   6        103.80         87.48        16.57 o                         
 -24   4   6          7.98         -5.30        10.87 o                         
 -22   4   6         15.76          6.38         9.10 o                         
 -20   4   6        172.04        185.58        12.51 o                         
 -18   4   6         58.84         64.58         9.81 o                         
 -16   4   6        125.84        132.64        10.13 o                         
 -14   4   6        626.05        606.22        17.91 o                         
 -12   4   6        535.84        523.54        18.55 o                         
 -10   4   6          1.83          5.77         6.44 o                         
  -8   4   6          7.70          4.40         6.19 o                         
  -6   4   6        252.62        254.26        10.33 o                         
  -4   4   6         27.81         26.17         5.95 o                         
  -2   4   6        179.41        191.66         9.76 o                         
   0   4   6       2207.35       2127.31        42.20 o                         
   2   4   6         41.13         43.55         6.72 o                         
   4   4   6       2094.66       1993.15        30.06 o                         
   6   4   6          0.31         -5.12         5.57 o                         
   8   4   6        943.93        830.31        17.99 o                         
  10   4   6        999.20        937.27        20.61 o                         
  12   4   6        226.39        205.43        15.39 o                         
  14   4   6        121.55        127.61        14.21 o                         
  16   4   6        341.89        314.36        29.18 o                         
  18   4   6         52.52         42.72        15.39 o                         
  20   4   6          6.20          4.66        17.74 o                         
  22   4   6          1.74         10.77        18.17 o                         
  24   4   6          0.11          4.17        17.90 o                         
 -25   5   6          0.03         -2.91        16.34 o                         
 -23   5   6         11.61         29.19        10.94 o                         
 -21   5   6         73.83         79.99        10.80 o                         
 -19   5   6         11.68         22.52         9.31 o                         
 -17   5   6        214.02        236.33        13.96 o                         
 -15   5   6        204.35        206.84        14.13 o                         
 -13   5   6        105.41        110.06        10.40 o                         
 -11   5   6         23.91          9.70         7.12 o                         
  -9   5   6        355.43        337.16        13.62 o                         
  -7   5   6        129.86        133.11         9.32 o                         
  -5   5   6        118.92        110.36         7.95 o                         
  -3   5   6        807.47        784.87        18.16 o                         
  -1   5   6        465.28        504.66        14.74 o                         
   1   5   6       2162.64       2187.00        35.77 o                         
   3   5   6        713.46        727.46        17.22 o                         
   5   5   6         14.31          4.50         6.77 o                         
   7   5   6         47.76         52.97         7.98 o                         
   9   5   6          1.66          5.11         6.96 o                         
  11   5   6          7.87          8.31         9.14 o                         
  13   5   6        215.45        194.72        28.15 o                         
  15   5   6          1.44          1.89        13.06 o                         
  17   5   6          1.25          3.93        14.92 o                         
  19   5   6         14.16         37.57        19.35 o                         
  21   5   6         61.80         47.99        18.36 o                         
  23   5   6          0.03        -10.18        17.04 o                         
 -24   6   6         48.03         37.31        13.77 o                         
 -22   6   6         15.34          8.48        10.89 o                         
 -20   6   6        256.97        264.70        15.37 o                         
 -18   6   6        339.16        356.26        16.20 o                         
 -16   6   6         48.22         48.76        10.75 o                         
 -14   6   6         92.68         83.73        10.14 o                         
 -12   6   6        127.08        131.22        10.28 o                         
 -10   6   6         68.85         73.89        11.96 o                         
  -8   6   6         15.65         11.91         7.35 o                         
  -6   6   6         34.72         51.16         7.50 o                         
  -4   6   6        747.30        766.45        18.31 o                         
  -2   6   6        389.65        386.26        14.13 o                         
   0   6   6         28.58        150.55        20.38 o                         
   2   6   6         69.61         87.46         8.48 o                         
   4   6   6        444.23        450.43        15.55 o                         
   6   6   6         40.25         99.39        10.23 o                         
   8   6   6        538.70        567.37        23.05 o                         
  10   6   6        235.77        226.07        13.28 o                         
  12   6   6          0.37         35.69        12.40 o                         
  14   6   6         64.12         29.06        12.97 o                         
  16   6   6         44.00         41.68        15.95 o                         
  18   6   6         16.95         25.05        21.19 o                         
  20   6   6         14.30         -2.71        25.32 o                         
  22   6   6         43.07         78.85        25.25 o                         
 -21   7   6          1.30          3.37        11.03 o                         
 -19   7   6        225.37        259.54        16.57 o                         
 -17   7   6          0.25         -7.11        10.64 o                         
 -15   7   6         95.53         92.46        11.77 o                         
 -13   7   6        344.97        306.94        14.56 o                         
 -11   7   6        116.18         99.69        10.40 o                         
  -9   7   6        379.38        334.12        17.49 o                         
  -7   7   6        121.93        120.10        10.27 o                         
  -5   7   6         27.71         48.00         8.27 o                         
  -3   7   6         56.03         46.35         9.66 o                         
  -1   7   6         73.71         87.73         9.16 o                         
   1   7   6        576.54        519.97        23.24 o                         
   3   7   6        525.37        451.02        17.54 o                         
   5   7   6         32.42         30.92        11.80 o                         
   7   7   6         12.46          1.49         9.02 o                         
   9   7   6          7.63         16.25        11.57 o                         
  11   7   6        110.24         98.98        13.18 o                         
  13   7   6        112.59         89.34        15.65 o                         
  15   7   6         77.94         93.72        16.85 o                         
  17   7   6         21.03         13.79        15.94 o                         
  19   7   6         13.42         11.41        34.20 o                         
 -20   8   6         91.40         92.05        13.46 o                         
 -18   8   6         33.01         41.19        13.41 o                         
 -16   8   6         24.56         17.00        11.26 o                         
 -14   8   6          4.51          2.62        10.57 o                         
 -12   8   6          0.02         -8.45        10.26 o                         
 -10   8   6         64.81         66.40        10.57 o                         
  -8   8   6         42.45         54.51         9.85 o                         
  -6   8   6         85.97         82.74        10.59 o                         
  -4   8   6        182.20        168.62        14.57 o                         
  -2   8   6        161.37        156.25        16.41 o                         
   0   8   6        303.86        283.85        14.76 o                         
   2   8   6         61.21         42.97         9.99 o                         
   4   8   6        137.98         95.09        10.86 o                         
   6   8   6         46.93         35.43         9.50 o                         
   8   8   6         11.09          0.72         9.81 o                         
  10   8   6          4.68         -9.24         9.24 o                         
  12   8   6         98.42         90.45        14.98 o                         
  14   8   6         64.74         44.04        16.55 o                         
  16   8   6          1.09         -7.04        14.85 o                         
  18   8   6          3.26         -4.41        16.89 o                         
 -17   9   6         14.68         16.51        13.52 o                         
 -15   9   6         79.28         96.41        14.66 o                         
 -13   9   6          1.45         -8.56        10.97 o                         
 -11   9   6         30.70         39.56        12.98 o                         
  -9   9   6         66.07         61.02        13.93 o                         
  -7   9   6         41.50         58.95        14.02 o                         
  -5   9   6         57.47         58.28        12.00 o                         
  -3   9   6        184.71        249.68        17.13 o                         
  -1   9   6        209.87        229.70        17.91 o                         
   1   9   6        180.57        204.68        17.76 o                         
   3   9   6          0.98         -5.07         9.07 o                         
   5   9   6          1.20         -8.13         9.42 o                         
   7   9   6        130.69        156.37        23.69 o                         
   9   9   6         24.08         38.20        11.18 o                         
  11   9   6          0.00         10.87        13.33 o                         
  13   9   6         66.75         96.43        17.70 o                         
  15   9   6         18.65          8.30        15.67 o                         
 -14  10   6          0.01         -0.21        14.32 o                         
 -12  10   6          5.52          5.56        14.17 o                         
 -10  10   6         38.17         22.02        16.93 o                         
  -8  10   6          0.92        -13.02        13.02 o                         
  -6  10   6          3.76          6.04        13.99 o                         
  -4  10   6         18.38         14.68        13.23 o                         
  -2  10   6         76.17         90.94        21.46 o                         
   0  10   6         42.25         27.41        12.42 o                         
   2  10   6         10.82         -1.31        12.17 o                         
   4  10   6         69.04         73.56        12.52 o                         
   6  10   6          0.05          2.97        10.58 o                         
   8  10   6         12.07         14.43        12.15 o                         
  10  10   6         15.54         22.77        11.96 o                         
  12  10   6          4.86          7.53        14.88 o                         
 -11  11   6         93.23         76.48        18.34 o                         
  -9  11   6        101.57        108.27        17.67 o                         
  -7  11   6         50.74         54.44        16.24 o                         
  -5  11   6         25.35         16.13        14.55 o                         
  -3  11   6         45.73         28.61        16.16 o                         
  -1  11   6        130.78        134.25        22.93 o                         
   1  11   6          0.11         -2.45        14.12 o                         
   3  11   6         34.32         -2.95        13.91 o                         
   5  11   6         72.02         62.37        16.18 o                         
   7  11   6          0.18          9.79        13.03 o                         
   9  11   6          0.79          8.19        12.94 o                         
 -25   1   7         26.63         27.13        13.45 o                         
 -23   1   7         24.60         16.11        11.41 o                         
 -21   1   7         60.17         67.98        11.41 o                         
 -19   1   7          1.27         -0.03         9.76 o                         
 -17   1   7        615.20        635.60        20.66 o                         
 -15   1   7        667.60        667.10        18.79 o                         
 -13   1   7         93.89        111.55         9.72 o                         
 -11   1   7        143.39        171.07         9.41 o                         
  -9   1   7        147.92        165.42         9.83 o                         
  -7   1   7          0.05          1.07         5.99 o                         
  -5   1   7       1073.53       1086.60        21.31 o                         
  -3   1   7        200.47        212.02        10.13 o                         
  -1   1   7        427.88        421.04        13.56 o                         
   1   1   7        824.19        825.79        17.92 o                         
   3   1   7          2.92          6.71         5.94 o                         
   5   1   7          8.91         -2.10         5.87 o                         
   7   1   7        672.38        615.16        17.46 o                         
   9   1   7        297.57        278.91        12.37 o                         
  11   1   7         13.47         16.89        10.32 o                         
  13   1   7        674.88        705.70        41.53 o                         
  15   1   7        692.16        707.29        37.77 o                         
  17   1   7        138.84        114.27        15.56 o                         
  19   1   7        127.87        108.08        20.50 o                         
  21   1   7         57.22         31.94        15.53 o                         
  23   1   7          1.10         -3.51        16.29 o                         
 -24   2   7          4.43          9.66        12.08 o                         
 -22   2   7         95.39        107.19        14.02 o                         
 -20   2   7          0.69         -3.10        10.19 o                         
 -18   2   7         50.39         43.28         9.98 o                         
 -16   2   7         13.17          2.77         7.37 o                         
 -14   2   7        370.57        390.82        15.29 o                         
 -12   2   7        587.97        552.51        17.12 o                         
 -10   2   7         21.18         51.39         8.55 o                         
  -8   2   7        477.05        477.20        17.06 o                         
  -6   2   7         13.77         17.91         6.62 o                         
  -4   2   7        713.25        677.51        16.82 o                         
  -2   2   7        383.37        388.33        14.61 o                         
   0   2   7        972.06        941.00        23.82 o                         
   2   2   7       1348.75       1344.12        23.57 o                         
   4   2   7        225.15        258.40        11.97 o                         
   6   2   7        394.94        394.90        13.29 o                         
   8   2   7       1021.15       1042.99        22.18 o                         
  10   2   7         50.03         68.91        10.77 o                         
  12   2   7         58.41         54.58        12.64 o                         
  14   2   7        610.01        556.90        24.89 o                         
  16   2   7        344.62        374.82        22.01 o                         
  18   2   7         32.61         35.67        13.82 o                         
  20   2   7        110.44        145.46        17.81 o                         
  22   2   7          2.04          0.68        16.34 o                         
 -25   3   7         76.00         55.66        14.26 o                         
 -23   3   7          0.10         -3.20        11.02 o                         
 -21   3   7        170.85        184.67        15.74 o                         
 -19   3   7        166.74        167.90        15.73 o                         
 -17   3   7          3.19          2.54         9.12 o                         
 -15   3   7         20.66         28.43         9.02 o                         
 -13   3   7        188.54        177.42        12.37 o                         
 -11   3   7          1.34         -4.03         9.63 o                         
  -9   3   7        201.44        195.53        12.05 o                         
  -7   3   7         19.36         20.87         7.56 o                         
  -5   3   7         27.89         26.82         7.39 o                         
  -3   3   7         78.21         91.32         8.99 o                         
  -1   3   7       1279.49       1268.38        25.78 o                         
   1   3   7        509.94        463.44        14.81 o                         
   3   3   7        660.20        660.82        17.14 o                         
   5   3   7        510.89        508.83        15.23 o                         
   7   3   7        103.98        117.57         8.91 o                         
   9   3   7        598.88        603.44        16.36 o                         
  11   3   7        124.52        140.97        13.12 o                         
  13   3   7          2.51         14.98        11.72 o                         
  15   3   7        116.87         92.78        15.12 o                         
  17   3   7         10.12          1.48        15.82 o                         
  19   3   7        124.40        112.54        27.66 o                         
  21   3   7         25.16          5.46        19.57 o                         
  23   3   7         12.46         38.09        20.56 o                         
 -24   4   7          0.04        -12.68        12.68 o                         
 -22   4   7          7.54         -1.48        17.78 o                         
 -20   4   7         37.44         78.75        12.98 o                         
 -18   4   7         29.63         50.35         9.73 o                         
 -16   4   7        117.31        140.75        12.94 o                         
 -14   4   7        115.63        134.51        11.44 o                         
 -12   4   7         12.66         23.95         8.24 o                         
 -10   4   7        121.08        106.95         9.96 o                         
  -8   4   7        223.18        226.76        12.00 o                         
  -6   4   7         38.60         27.75        10.35 o                         
  -4   4   7        255.61        281.62        15.08 o                         
  -2   4   7         22.15         39.51         7.30 o                         
   0   4   7        165.90        182.68        10.53 o                         
   2   4   7        351.04        371.65        13.75 o                         
   4   4   7        246.99        194.01        10.68 o                         
   6   4   7        525.62        508.73        21.73 o                         
   8   4   7       1190.20       1150.85        22.87 o                         
  10   4   7         26.72          0.80        12.06 o                         
  12   4   7        133.95        151.01        14.16 o                         
  14   4   7        102.22         61.70        15.40 o                         
  16   4   7          3.15         25.29        15.06 o                         
  18   4   7        127.93        145.21        19.74 o                         
  20   4   7         82.24         81.29        19.62 o                         
  22   4   7          9.96          7.75        18.59 o                         
 -23   5   7          3.14         -3.16        13.58 o                         
 -21   5   7         10.64          7.22        10.89 o                         
 -19   5   7         52.43         75.68        11.63 o                         
 -17   5   7          7.29          6.89         9.08 o                         
 -15   5   7          1.05         -1.42         8.52 o                         
 -13   5   7        186.69        191.21        12.31 o                         
 -11   5   7          0.69          3.03         7.60 o                         
  -9   5   7          1.14         -8.03         8.03 o                         
  -7   5   7        252.29        257.44        13.69 o                         
  -5   5   7          1.01         -7.35         7.35 o                         
  -3   5   7        486.48        505.35        16.25 o                         
  -1   5   7        522.84        540.59        16.66 o                         
   1   5   7        584.66        661.60        17.57 o                         
   3   5   7         43.61         49.03         8.39 o                         
   5   5   7       1714.83       1596.17        27.98 o                         
   7   5   7        140.76        159.93        11.21 o                         
   9   5   7          1.20          4.80         8.62 o                         
  11   5   7         26.54         12.55        14.16 o                         
  13   5   7        164.02        144.65        16.16 o                         
  15   5   7        370.35        338.38        25.01 o                         
  17   5   7          9.72        -14.70        14.70 o                         
  19   5   7         69.62         88.13        21.15 o                         
  21   5   7         71.57         38.91        19.39 o                         
 -22   6   7        109.11        113.33        14.69 o                         
 -20   6   7          2.64          6.80        11.48 o                         
 -18   6   7        134.93        127.20        13.56 o                         
 -16   6   7         25.12         23.16         9.65 o                         
 -14   6   7         99.49         96.29        11.83 o                         
 -12   6   7          7.93         25.46         8.93 o                         
 -10   6   7        480.53        439.41        20.76 o                         
  -8   6   7          3.28          7.96         7.67 o                         
  -6   6   7         55.55         41.37         9.15 o                         
  -4   6   7        149.20        146.06        11.63 o                         
  -2   6   7          2.90          2.61         7.20 o                         
   0   6   7          0.09          2.95         7.50 o                         
   2   6   7       2317.89       2259.25        35.42 o                         
   4   6   7         32.06         35.53        15.03 o                         
   6   6   7         98.34         97.09        15.15 o                         
   8   6   7         19.68         31.68         9.67 o                         
  10   6   7          4.67          5.51        11.68 o                         
  12   6   7          0.09         -7.48        12.28 o                         
  14   6   7        156.41        154.87        25.45 o                         
  16   6   7         17.21         -1.63        26.77 o                         
  18   6   7          0.09         -8.62        15.88 o                         
  20   6   7          0.43         -3.86        18.04 o                         
 -19   7   7          2.98        -10.88        10.96 o                         
 -17   7   7         34.49         28.04        12.03 o                         
 -15   7   7          4.17          3.99         9.99 o                         
 -13   7   7          4.42         -2.05         9.83 o                         
 -11   7   7        149.33        162.84        12.90 o                         
  -9   7   7        116.71         93.87        10.36 o                         
  -7   7   7          4.48         19.24         8.73 o                         
  -5   7   7         77.05         92.42        11.78 o                         
  -3   7   7          4.23         -6.75         7.83 o                         
  -1   7   7        229.28        237.24        15.04 o                         
   1   7   7         12.77         11.88         8.96 o                         
   3   7   7        363.13        361.44        17.16 o                         
   5   7   7        172.83        193.34        14.27 o                         
   7   7   7        550.04        531.84        20.52 o                         
   9   7   7         12.41         26.06        10.72 o                         
  11   7   7          2.20         15.67        12.92 o                         
  13   7   7         13.55          5.48        15.45 o                         
  15   7   7          3.00          6.90        14.02 o                         
  17   7   7          0.98         21.21        18.08 o                         
 -18   8   7         33.53         58.33        13.59 o                         
 -16   8   7         23.16         31.84        13.90 o                         
 -14   8   7          7.56         -1.03        11.81 o                         
 -12   8   7          8.11          2.06         9.79 o                         
 -10   8   7         16.00         15.65         9.52 o                         
  -8   8   7         12.64         23.56        10.64 o                         
  -6   8   7         65.31         61.64        13.08 o                         
  -4   8   7          0.00          8.08        11.46 o                         
  -2   8   7         30.55         34.53        11.45 o                         
   0   8   7         14.39         17.72        11.38 o                         
   2   8   7          5.61         14.83        10.60 o                         
   4   8   7          0.00         11.55        10.52 o                         
   6   8   7        683.61        688.17        24.90 o                         
   8   8   7         36.86         30.21        10.93 o                         
  10   8   7         10.80         14.20        14.00 o                         
  12   8   7          8.48         19.90        15.34 o                         
  14   8   7          0.29         23.86        15.42 o                         
  16   8   7         92.39        131.54        22.08 o                         
 -15   9   7         79.55         96.66        16.16 o                         
 -13   9   7          6.04         -2.73        13.05 o                         
 -11   9   7         12.66         15.72        24.22 o                         
  -9   9   7         33.59         21.06        14.11 o                         
  -7   9   7          0.17          8.05        12.63 o                         
  -5   9   7          1.14        -11.20        11.20 o                         
  -3   9   7         88.87        106.02        15.13 o                         
  -1   9   7         64.57         56.31        12.69 o                         
   1   9   7          3.46         19.72        12.17 o                         
   3   9   7        251.91        228.75        22.63 o                         
   5   9   7         17.30         24.86        10.91 o                         
   7   9   7        110.69        139.52        14.02 o                         
   9   9   7         25.16         30.08        13.89 o                         
  11   9   7          8.56         23.19        15.06 o                         
  13   9   7          6.03         -2.95        24.15 o                         
 -12  10   7        135.79        189.58        22.39 o                         
 -10  10   7         46.59         74.52        17.99 o                         
  -8  10   7          4.40         18.34        14.41 o                         
  -6  10   7          7.67         -2.48        13.79 o                         
  -4  10   7         31.50         45.17        15.89 o                         
  -2  10   7        113.68        127.78        18.73 o                         
   0  10   7          0.22          9.69        13.24 o                         
   2  10   7         32.00         22.80        15.52 o                         
   4  10   7         33.71         46.35        13.58 o                         
   6  10   7         17.82         26.87        12.70 o                         
   8  10   7          4.23         -2.67        13.02 o                         
  -3  11   7         17.93         17.84        16.06 o                         
  -1  11   7          2.46          8.82        16.70 o                         
   1  11   7         37.77         24.57        25.42 o                         
 -24   0   8         75.57        198.34        24.87 o                         
 -22   0   8         78.97         90.38        19.14 o                         
 -20   0   8         35.20         26.34        15.90 o                         
 -18   0   8        202.07        232.89        21.84 o                         
 -16   0   8        160.87        240.03        20.72 o                         
 -14   0   8        151.74        152.28        19.56 o                         
 -12   0   8        523.51        501.16        28.98 o                         
 -10   0   8         67.79         61.15        12.11 o                         
  -8   0   8        304.00        321.56        18.46 o                         
  -6   0   8         82.65        117.96        14.04 o                         
  -4   0   8        126.52        106.95        12.63 o                         
  -2   0   8        572.61        527.31        22.62 o                         
   0   0   8        679.40        706.01        26.02 o                         
   2   0   8          5.85          3.89        10.98 o                         
   4   0   8       2066.39       1988.40        70.37 o                         
   6   0   8       1412.29       1338.76        39.88 o                         
   8   0   8         31.13         28.07        20.91 o                         
  10   0   8        142.41        172.90        24.02 o                         
  12   0   8          2.80         35.45        16.88 o                         
  14   0   8         58.59         68.61        24.98 o                         
  16   0   8          5.91         22.74        22.94 o                         
  18   0   8        109.72        125.59        24.87 o                         
  20   0   8         57.89         83.07        26.75 o                         
 -23   1   8          0.75         -9.93        14.45 o                         
 -21   1   8         26.15         40.16        13.77 o                         
 -19   1   8        124.24        125.57        14.25 o                         
 -17   1   8        142.86        132.53        17.08 o                         
 -15   1   8         24.70         29.53        11.33 o                         
 -13   1   8         99.58         90.36        11.24 o                         
 -11   1   8         87.11         60.71        10.81 o                         
  -9   1   8         45.37         72.21         9.71 o                         
  -7   1   8          5.00          8.78         8.41 o                         
  -5   1   8         22.85         20.87         8.28 o                         
  -3   1   8         15.38         12.19         7.91 o                         
  -1   1   8        504.25        488.51        16.82 o                         
   1   1   8         31.27         23.66         7.90 o                         
   3   1   8        111.95        109.09        10.72 o                         
   5   1   8       1106.23       1051.17        24.41 o                         
   7   1   8        188.46        156.03        11.31 o                         
   9   1   8          0.96         14.78        10.12 o                         
  11   1   8          1.39         -2.43        14.33 o                         
  13   1   8        109.08        108.56        16.37 o                         
  15   1   8         17.15         26.09        13.51 o                         
  17   1   8         91.37         97.42        16.39 o                         
  19   1   8         58.29         46.98        17.02 o                         
  21   1   8          1.77        -16.33        16.33 o                         
 -22   2   8          1.11         -7.54        12.22 o                         
 -20   2   8        102.13        100.80        15.64 o                         
 -18   2   8         43.71         22.80        21.68 o                         
 -16   2   8         27.93         38.10        14.18 o                         
 -14   2   8        223.47        235.48        14.77 o                         
 -12   2   8        237.96        264.92        15.71 o                         
 -10   2   8         13.50          3.05         9.26 o                         
  -8   2   8         10.66          0.82         8.01 o                         
  -6   2   8        134.41        149.16        12.67 o                         
  -4   2   8         22.38         38.71         8.95 o                         
  -2   2   8         12.57         14.78         7.73 o                         
   0   2   8       1887.82       1873.95        33.66 o                         
   2   2   8         32.67         31.31         8.80 o                         
   4   2   8        406.99        393.53        16.63 o                         
   6   2   8        174.04        177.99        11.00 o                         
   8   2   8        169.08        164.03        11.72 o                         
  10   2   8        191.49        221.16        18.27 o                         
  12   2   8         46.70         12.20        11.95 o                         
  14   2   8         24.47         35.29        14.27 o                         
  16   2   8         29.53         31.03        14.82 o                         
  18   2   8         36.90         43.28        15.27 o                         
  20   2   8        165.28        202.05        21.84 o                         
 -23   3   8          0.10          2.80        13.82 o                         
 -21   3   8        135.16        137.67        18.30 o                         
 -19   3   8          3.53         -6.10        11.72 o                         
 -17   3   8        214.96        224.19        21.76 o                         
 -15   3   8        129.52         99.73        12.56 o                         
 -13   3   8          0.11          7.29         8.82 o                         
 -11   3   8         13.54         18.94         9.94 o                         
  -9   3   8        285.56        266.66        16.06 o                         
  -7   3   8         29.00         53.52        11.54 o                         
  -5   3   8        310.49        270.30        13.71 o                         
  -3   3   8        585.62        564.69        18.86 o                         
  -1   3   8        835.37        830.94        22.24 o                         
   1   3   8        234.82        268.39        12.82 o                         
   3   3   8       1894.07       1886.52        38.22 o                         
   5   3   8        477.74        462.04        15.88 o                         
   7   3   8        326.15        298.58        13.11 o                         
   9   3   8          0.00          4.43        10.06 o                         
  11   3   8         44.27         29.19        11.72 o                         
  13   3   8        365.60        428.66        23.58 o                         
  15   3   8         45.53         37.24        13.72 o                         
  17   3   8          0.36        -16.13        16.13 o                         
  19   3   8        147.17        160.69        29.51 o                         
 -22   4   8          2.79         15.19        12.99 o                         
 -20   4   8        228.27        242.22        17.52 o                         
 -18   4   8         22.43         33.92        11.46 o                         
 -16   4   8          0.54          1.05         9.12 o                         
 -14   4   8         15.96         -0.81         9.06 o                         
 -12   4   8         14.63         17.06         8.79 o                         
 -10   4   8          1.98         -7.19         9.36 o                         
  -8   4   8          8.53         -3.95         8.66 o                         
  -6   4   8        473.93        516.05        18.87 o                         
  -4   4   8        128.92        134.12        10.47 o                         
  -2   4   8         33.20         50.77        10.61 o                         
   0   4   8        109.68        102.96        10.05 o                         
   2   4   8         94.27         77.57         8.97 o                         
   4   4   8        143.78        186.48        11.60 o                         
   6   4   8         89.45         88.22        11.48 o                         
   8   4   8         33.55         44.19         8.77 o                         
  10   4   8         13.60         10.42        10.92 o                         
  12   4   8          5.12         15.04        13.66 o                         
  14   4   8          5.38         -7.30        31.05 o                         
  16   4   8         95.35         87.55        20.62 o                         
  18   4   8         39.41         52.76        23.50 o                         
 -21   5   8         70.44         71.86        14.98 o                         
 -19   5   8        127.31        142.99        13.96 o                         
 -17   5   8          2.66         -8.83        10.01 o                         
 -15   5   8         42.36         37.66        10.11 o                         
 -13   5   8         41.97         39.92        10.21 o                         
 -11   5   8         16.07          6.57         8.80 o                         
  -9   5   8         14.39         12.10         9.49 o                         
  -7   5   8          1.58         -6.20         8.78 o                         
  -5   5   8         47.17         46.84         9.81 o                         
  -3   5   8          4.12         19.05         8.95 o                         
  -1   5   8         72.06         82.58         9.85 o                         
   1   5   8         62.02         39.40         9.10 o                         
   3   5   8          1.98         -6.67         7.83 o                         
   5   5   8         80.78         85.55         9.52 o                         
   7   5   8         69.16         31.31         9.38 o                         
   9   5   8         75.53         72.97        14.36 o                         
  11   5   8         65.34         50.11        14.53 o                         
  13   5   8         53.58         56.95        15.40 o                         
  15   5   8         54.73         84.28        22.27 o                         
  17   5   8        107.19        149.02        21.90 o                         
 -18   6   8         15.03         18.14        12.99 o                         
 -16   6   8         21.31         17.54        10.38 o                         
 -14   6   8         44.96         32.85        11.64 o                         
 -12   6   8         12.76          8.41         9.88 o                         
 -10   6   8        136.60        136.52        11.85 o                         
  -8   6   8         37.89         25.82        10.00 o                         
  -6   6   8         30.87         15.20         9.76 o                         
  -4   6   8        197.71        144.39        12.43 o                         
  -2   6   8          3.07          7.61        10.50 o                         
   0   6   8         37.56         26.70         8.87 o                         
   2   6   8          8.94          7.86         9.20 o                         
   4   6   8          6.70         10.23         8.73 o                         
   6   6   8        143.65        150.66        16.71 o                         
   8   6   8          2.76         17.37        13.04 o                         
  10   6   8         10.48         11.43        14.46 o                         
  12   6   8         33.17         65.04        15.88 o                         
  14   6   8         48.87         45.28        16.29 o                         
  16   6   8         89.51        152.64        22.77 o                         
 -17   7   8         53.22         74.92        13.72 o                         
 -15   7   8         22.33         10.53        15.61 o                         
 -13   7   8         18.16         12.76        11.49 o                         
 -11   7   8          0.89        -10.25        10.25 o                         
  -9   7   8         27.21         17.92        10.54 o                         
  -7   7   8         11.78         19.19         9.87 o                         
  -5   7   8        170.48        181.64        14.02 o                         
  -3   7   8        120.85        113.42        13.21 o                         
  -1   7   8         24.90         39.52        12.09 o                         
   1   7   8          0.90        -10.80        10.80 o                         
   3   7   8         10.81         -4.24         9.94 o                         
   5   7   8        276.50        256.57        16.38 o                         
   7   7   8          0.04         -1.27        10.77 o                         
   9   7   8          9.83          2.87        13.28 o                         
  11   7   8         23.79         17.12        15.03 o                         
  13   7   8        106.74         85.58        18.92 o                         
  15   7   8         40.12         74.47        20.33 o                         
 -14   8   8          9.80        -11.27        11.27 o                         
 -12   8   8         49.27         46.87        11.90 o                         
 -10   8   8         93.08         89.96        13.83 o                         
  -8   8   8         10.49          2.97        10.93 o                         
  -6   8   8          0.65         -6.42        10.92 o                         
  -4   8   8         78.71         47.76        13.58 o                         
  -2   8   8          0.03         -3.93        11.83 o                         
   0   8   8         46.48         74.03        14.68 o                         
   2   8   8         16.15         16.44        12.96 o                         
   4   8   8        215.16        202.11        15.88 o                         
   6   8   8          0.05         14.35        12.36 o                         
   8   8   8         91.46        110.08        19.34 o                         
  10   8   8         83.50        118.13        19.37 o                         
  12   8   8          0.05        -14.53        15.50 o                         
 -11   9   8         32.65         38.71        16.81 o                         
  -9   9   8          6.74          8.30        15.96 o                         
  -7   9   8          4.80         11.30        13.87 o                         
  -5   9   8         15.58         36.40        14.01 o                         
  -3   9   8         71.89         55.47        14.24 o                         
  -1   9   8         18.68         34.82        14.78 o                         
   1   9   8          1.72          0.63        13.00 o                         
   3   9   8         49.30         53.73        15.31 o                         
   5   9   8         63.09         47.13        15.09 o                         
   7   9   8         54.41         47.35        14.83 o                         
   9   9   8          5.07         21.81        17.15 o                         
  -4  10   8          0.13         -4.57        16.33 o                         
  -2  10   8         24.32         39.83        16.54 o                         
   0  10   8          0.61          3.64        14.57 o                         
   2  10   8         24.89         -9.89        17.03 o                         
 -21   1   9         14.87          3.01        16.33 o                         
 -19   1   9         54.34         85.91        17.34 o                         
 -17   1   9          3.51         12.86        14.37 o                         
 -15   1   9         58.99         70.35        15.09 o                         
 -13   1   9         54.91         74.38        14.85 o                         
 -11   1   9        162.11        127.38        13.40 o                         
  -9   1   9        274.26        271.25        16.98 o                         
  -7   1   9          2.69         14.78         9.06 o                         
  -5   1   9         69.53         40.73        10.02 o                         
  -3   1   9         19.36         10.08         9.34 o                         
  -1   1   9          1.46          2.71         8.30 o                         
   1   1   9         23.68         13.13         9.25 o                         
   3   1   9        357.92        353.69        16.26 o                         
   5   1   9         25.16         19.75        10.54 o                         
   7   1   9         98.79         87.22        10.84 o                         
   9   1   9         48.64         35.73        21.89 o                         
  11   1   9          0.04          8.18        15.64 o                         
  13   1   9        101.15         89.21        23.85 o                         
  15   1   9          0.02         13.73        14.51 o                         
  17   1   9         64.29         90.18        19.57 o                         
 -20   2   9         80.48         72.22        16.30 o                         
 -18   2   9        263.89        236.65        21.67 o                         
 -16   2   9        340.25        324.89        22.95 o                         
 -14   2   9         69.43         56.51        15.01 o                         
 -12   2   9          0.31         -9.76         9.76 o                         
 -10   2   9        117.30        102.75        12.57 o                         
  -8   2   9         58.53         42.74        11.81 o                         
  -6   2   9         74.50         47.19         9.61 o                         
  -4   2   9         86.46        111.80        11.71 o                         
  -2   2   9         98.54        103.05        11.53 o                         
   0   2   9          5.85         14.75        11.25 o                         
   2   2   9         33.74         26.26         9.82 o                         
   4   2   9        335.75        356.43        16.04 o                         
   6   2   9         10.73          7.12         8.71 o                         
   8   2   9         11.84         -4.44        11.66 o                         
  10   2   9          0.71        -14.53        16.20 o                         
  12   2   9          0.39         -7.65        17.64 o                         
  14   2   9          9.98          1.62        15.00 o                         
  16   2   9          2.83        -15.30        15.30 o                         
  18   2   9         63.28         64.72        19.85 o                         
 -19   3   9         21.41         19.30        22.52 o                         
 -17   3   9        387.92        413.48        23.60 o                         
 -15   3   9          6.57         49.22        14.79 o                         
 -13   3   9         74.93         88.65        14.40 o                         
 -11   3   9         21.66         -1.41        10.62 o                         
  -9   3   9         40.78         45.53        11.89 o                         
  -7   3   9        124.20        106.87        13.81 o                         
  -5   3   9        551.24        596.36        22.85 o                         
  -3   3   9         30.83         50.82        10.39 o                         
  -1   3   9          3.55          4.07         8.56 o                         
   1   3   9         73.21         88.85        10.71 o                         
   3   3   9         92.55         99.67        11.12 o                         
   5   3   9        177.32        154.80        11.45 o                         
   7   3   9        116.35        132.67        15.99 o                         
   9   3   9          1.48          8.43        14.81 o                         
  11   3   9         40.82         60.11        13.53 o                         
  13   3   9         27.96         13.63        15.34 o                         
  15   3   9          4.03         51.88        19.13 o                         
  17   3   9          2.99         -6.03        19.98 o                         
 -18   4   9          3.45         12.16        12.72 o                         
 -16   4   9          1.11        -10.33        10.33 o                         
 -14   4   9          1.30         -1.54        10.82 o                         
 -12   4   9        328.61        332.34        17.62 o                         
 -10   4   9         69.52         80.41        12.05 o                         
  -8   4   9         40.80         45.93        10.82 o                         
  -6   4   9         12.41          2.84         9.63 o                         
  -4   4   9          0.62         -1.98         9.81 o                         
  -2   4   9          0.79          9.01         8.86 o                         
   0   4   9        485.55        476.52        17.51 o                         
   2   4   9         75.05         43.78         9.86 o                         
   4   4   9          8.14          5.09         8.72 o                         
   6   4   9        124.08        113.22        14.62 o                         
   8   4   9         24.99         16.58        13.33 o                         
  10   4   9         13.70          9.28        15.40 o                         
  12   4   9          0.92         42.49        17.62 o                         
  14   4   9          8.48         24.67        18.07 o                         
  16   4   9         51.00         73.32        22.48 o                         
 -17   5   9         66.30         66.82        12.79 o                         
 -15   5   9         38.20         24.71        12.72 o                         
 -13   5   9        147.65        177.76        14.93 o                         
 -11   5   9          7.56          0.23        11.18 o                         
  -9   5   9         24.27         31.05        11.32 o                         
  -7   5   9         22.58         46.57        11.20 o                         
  -5   5   9          4.37         11.45        10.39 o                         
  -3   5   9         30.28         29.27        10.01 o                         
  -1   5   9        249.22        273.87        16.14 o                         
   1   5   9          5.47         -5.74         9.33 o                         
   3   5   9        238.00        199.83        13.31 o                         
   5   5   9         46.28         29.11        14.71 o                         
   7   5   9         38.65         41.03        13.37 o                         
   9   5   9          0.60         -3.07        14.37 o                         
  11   5   9          8.39        -14.79        15.28 o                         
  13   5   9         90.13        118.61        18.80 o                         
  15   5   9         27.56         57.58        19.77 o                         
 -16   6   9        156.41        180.74        16.21 o                         
 -14   6   9          1.30         -2.56        11.02 o                         
 -12   6   9          4.63         31.50        13.67 o                         
 -10   6   9         28.54         36.45        11.49 o                         
  -8   6   9         32.00         24.34        10.93 o                         
  -6   6   9          0.67         13.09        11.13 o                         
  -4   6   9        341.16        354.29        22.98 o                         
  -2   6   9         34.51         40.11        10.93 o                         
   0   6   9          7.59         -0.96        10.79 o                         
   2   6   9         13.44          0.39        10.05 o                         
   4   6   9         42.24         27.34        11.34 o                         
   6   6   9          9.22         28.07        12.76 o                         
   8   6   9        149.90        163.90        20.60 o                         
  10   6   9          0.29        -14.86        14.86 o                         
  12   6   9         37.36         59.22        19.40 o                         
 -13   7   9          5.26        -10.52        11.44 o                         
 -11   7   9        115.06        154.44        17.57 o                         
  -9   7   9         94.97         97.30        14.86 o                         
  -7   7   9         37.70         48.95        12.67 o                         
  -5   7   9          8.02          3.25        12.07 o                         
  -3   7   9         78.77         74.44        13.66 o                         
  -1   7   9        172.11        163.35        22.12 o                         
   1   7   9        140.91        138.88        15.29 o                         
   3   7   9          1.96        -11.22        12.74 o                         
   5   7   9        225.52        213.09        16.88 o                         
   7   7   9         88.70         81.77        22.15 o                         
   9   7   9          8.27         17.81        18.12 o                         
  -8   8   9          5.33          4.74        13.81 o                         
  -6   8   9         11.53         16.26        13.18 o                         
  -4   8   9         45.32         42.14        15.51 o                         
  -2   8   9         36.86         70.75        16.51 o                         
   0   8   9          0.17         17.83        13.87 o                         
   2   8   9          3.06          7.38        13.72 o                         
   4   8   9        168.33        177.23        19.19 o                         
   6   8   9          2.10         -8.74        13.31 o                         
 -16   0  10         14.85         30.18        26.05 o                         
 -14   0  10        199.09        209.19        32.35 o                         
 -12   0  10         94.12         93.46        32.20 o                         
 -10   0  10          0.01        -11.70        19.14 o                         
  -8   0  10         55.80         71.90        22.12 o                         
  -6   0  10          5.56         -2.88        26.21 o                         
  -4   0  10         36.79         29.19        16.07 o                         
  -2   0  10         67.59         60.97        17.87 o                         
   0   0  10        543.77        650.47        34.47 o                         
   2   0  10        104.18        123.81        19.80 o                         
   4   0  10          3.89         -6.28        14.24 o                         
   6   0  10        104.78        100.59        25.92 o                         
   8   0  10         34.30         -3.69        22.12 o                         
  10   0  10          2.46         -4.82        22.57 o                         
  12   0  10         58.84         32.95        32.80 o                         
  14   0  10        123.11        216.43        36.11 o                         
 -17   1  10          2.36          8.72        17.67 o                         
 -15   1  10         51.61         30.99        17.45 o                         
 -13   1  10         17.60          3.78        15.07 o                         
 -11   1  10         87.58         64.42        17.07 o                         
  -9   1  10          2.97         -5.97        12.16 o                         
  -7   1  10          0.00        -18.21        18.43 o                         
  -5   1  10         24.42         25.35        11.58 o                         
  -3   1  10         57.03         69.19        13.67 o                         
  -1   1  10         91.85         91.01        13.77 o                         
   1   1  10        134.42        122.20        13.40 o                         
   3   1  10         53.44         37.12        13.26 o                         
   5   1  10        120.84        139.65        14.79 o                         
   7   1  10         21.60          1.58        13.84 o                         
   9   1  10         17.91         29.23        15.74 o                         
  11   1  10          7.67         -5.48        21.74 o                         
  13   1  10         51.38         80.37        22.32 o                         
 -16   2  10        126.56        106.30        19.72 o                         
 -14   2  10          2.29         -0.07        15.84 o                         
 -12   2  10         78.07         18.17        23.98 o                         
 -10   2  10         32.54         32.71        13.17 o                         
  -8   2  10         50.66         32.77        14.09 o                         
  -6   2  10        196.69        186.45        18.26 o                         
  -4   2  10        255.78        283.95        18.09 o                         
  -2   2  10         22.89         47.20        11.83 o                         
   0   2  10        165.57        158.24        15.10 o                         
   2   2  10         33.26         68.36        12.56 o                         
   4   2  10          1.39         -4.55        11.01 o                         
   6   2  10         45.24         52.00        15.85 o                         
   8   2  10          1.42        -14.55        14.55 o                         
  10   2  10         14.91         41.08        16.57 o                         
  12   2  10          0.00         -8.82        14.91 o                         
  14   2  10         52.88         79.15        19.80 o                         
 -15   3  10         72.06         87.45        18.49 o                         
 -13   3  10        312.73        295.69        23.63 o                         
 -11   3  10         42.58         31.81        13.24 o                         
  -9   3  10         26.55         38.54        13.12 o                         
  -7   3  10          8.50         10.07        12.85 o                         
  -5   3  10          0.22         -6.88        11.47 o                         
  -3   3  10         59.54         42.86        12.81 o                         
  -1   3  10        124.12        126.40        13.28 o                         
   1   3  10         15.31          5.89         9.37 o                         
   3   3  10          0.91         -6.27         9.22 o                         
   5   3  10         27.66         30.94        13.93 o                         
   7   3  10         81.12         66.46        15.70 o                         
   9   3  10         24.55         31.18        13.94 o                         
  11   3  10          1.78        -15.13        15.13 o                         
  13   3  10        103.88        116.51        23.68 o                         
 -14   4  10        240.00        286.69        19.68 o                         
 -12   4  10         65.52         83.51        13.92 o                         
 -10   4  10          5.69         13.32        12.84 o                         
  -8   4  10         33.45          7.06        10.73 o                         
  -6   4  10        107.95        110.33        13.65 o                         
  -4   4  10          7.32         17.87        10.54 o                         
  -2   4  10         38.66         32.46        11.31 o                         
   0   4  10          4.66         -2.08        10.95 o                         
   2   4  10          7.14         11.38        10.52 o                         
   4   4  10          0.07        -10.09        10.09 o                         
   6   4  10         27.23         29.08        15.31 o                         
   8   4  10         76.06         66.12        17.62 o                         
  10   4  10          0.11          9.09        16.77 o                         
 -13   5  10          6.59        -11.89        11.89 o                         
 -11   5  10          0.05         -5.22        12.43 o                         
  -9   5  10          3.17          1.63        12.04 o                         
  -7   5  10         10.10         13.51        12.38 o                         
  -5   5  10          8.70         10.75        11.81 o                         
  -3   5  10        102.56        112.20        14.52 o                         
  -1   5  10          2.23         17.83        11.59 o                         
   1   5  10          2.55         15.55        12.39 o                         
   3   5  10         14.30          8.75        11.85 o                         
   5   5  10         29.48         36.14        14.24 o                         
   7   5  10         70.76         54.82        23.96 o                         
   9   5  10          1.18         10.61        17.17 o                         
 -10   6  10         71.30         51.05        14.26 o                         
  -8   6  10          0.03        -11.96        11.96 o                         
  -6   6  10          8.13          0.10        11.52 o                         
  -4   6  10          5.01          2.43        12.09 o                         
  -2   6  10          5.09          9.86        12.64 o                         
   0   6  10         47.18         61.49        14.73 o                         
   2   6  10        106.93        119.27        16.56 o                         
   4   6  10         44.91         41.33        13.15 o                         
   6   6  10          4.21         22.20        19.04 o                         
  -3   7  10         16.66         10.88        13.53 o                         
  -1   7  10          8.52         -6.60        14.95 o                         
   1   7  10         15.69         16.40        13.85 o                         
 -11   1  11         29.99         60.05        19.62 o                         
  -9   1  11         10.10         -7.38        15.02 o                         
  -7   1  11         19.58         39.57        15.68 o                         
  -5   1  11          2.54         -3.01        13.79 o                         
  -3   1  11          2.47        -12.64        12.64 o                         
  -1   1  11         30.36         38.80        15.15 o                         
   1   1  11         70.07         63.06        15.47 o                         
   3   1  11          3.10        -10.60        13.36 o                         
   5   1  11         61.81         26.51        23.89 o                         
   7   1  11         82.42         89.73        27.29 o                         
 -10   2  11          0.09          8.37        16.67 o                         
  -8   2  11        181.24        181.98        19.08 o                         
  -6   2  11          5.82          6.67        14.30 o                         
  -4   2  11          5.24        -12.78        12.78 o                         
  -2   2  11         11.11         16.85        16.40 o                         
   0   2  11         41.19         59.25        15.46 o                         
   2   2  11        260.81        275.27        20.27 o                         
   4   2  11         52.00         77.57        18.63 o                         
   6   2  11          0.44        -21.98        21.98 o                         
  -9   3  11         29.37         28.66        16.09 o                         
  -7   3  11          1.05        -18.20        18.20 o                         
  -5   3  11         46.53         68.04        14.78 o                         
  -3   3  11          4.85          7.10        13.57 o                         
  -1   3  11          4.71         -6.55        12.85 o                         
   1   3  11         15.90         35.79        13.60 o                         
   3   3  11          6.99          7.26        14.12 o                         
   5   3  11         12.81         11.20        16.23 o                         
  -6   4  11         22.58         -4.65        14.21 o                         
  -4   4  11         19.77          3.04        12.78 o                         
  -2   4  11          0.45          4.17        13.42 o                         
   0   4  11          0.97          5.57        14.17 o                         
   2   4  11          3.05          4.54        13.89 o                         
                                                                                
